# Supplementary material for: Profiling and metaanalysis of epidermal keratinocytes responses to epidermal growth factor
Source: BMC Genomics. 2013 Feb 8;14:85. doi: 10.1186/1471-2164-14-85 (PMC3608085; doi:10.1186/1471-2164-14-85)
Supplement: Additional file 1: Table S1 — EGF regulated genes. Expression levels are given in Log2-transformed values. C denotes control, untreated, E the EGF-treated samples. Red colour identifies genes induced by EGF 2-fold or more, pink those induced 50% to 2-fold; bright green mark genes suppressed 2-fold or more, light green those suppressed 50% to 2-fold. We also show the maximum level of expression, and the maximum, minimum and average levels of regulation. In the second spreadsheet of the Additional file 1: Table S1 only the genes regulated at least 50% are listed, the unselected genes are not. [file 1471-2164-14-85-S1.xlsx]

## Sheet: Entire chips
Entire chip	1hC	1hE	4hC	4hE	24hC	24hE	48hC	48hE	MaxExpr	1h	4h	24h	48h	Max	Min	Avg	ENTREZ	Symbol	ENSG ID
38428_at	6.27014	6.26929	6.33756	8.80841	5.99549	8.49257	5.66483	8.55049	8.80841	-0.000845	2.47085	2.49708	2.88565	2.88565	-0.000845	1.96318	4312	Mmp1	ENSG00000100949
37989_at	6.77968	7.82818	7.09765	9.22676	7.26914	8.99754	7.86984	8.66598	9.22676	1.0485	2.1291	1.7284	0.796135	2.1291	0.796135	1.42553			ENSG00000204580
41193_at	8.006	9.16747	6.82445	8.36669	7.81145	8.8398	7.28017	9.0436	9.16747	1.16147	1.54224	1.02835	1.76343	1.76343	1.02835	1.37387	1848	dusp6	ENSG00000116062
1916_s_at	7.12502	8.97504	6.0271	7.61309	6.1808	6.42925	4.66262	6.20754	8.97504	1.85002	1.58599	0.24845	1.54492	1.85002	0.24845	1.30735			ENSG00000113658
1788_s_at	6.32839	7.52594	6.14689	8.03493	6.12093	7.27606	6.51584	7.12421	8.03493	1.19755	1.88804	1.15513	0.608367	1.88804	0.608367	1.21227	1846	DUSP4	ENSG00000114166
36711_at	6.44072	7.81786	5.51482	7.67632	6.15607	7.37005	7.96729	8.05113	8.05113	1.37714	2.1615	1.21398	0.083842	2.1615	0.083842	1.20911	23764	Maff	ENSG00000166670
34265_at	5.96967	6.49113	5.40301	6.81233	6.28527	7.63589	6.30858	7.8082	7.8082	0.521462	1.40932	1.35062	1.49962	1.49962	0.521462	1.19525	6447	SCG5	ENSG00000113296
38404_at	7.35989	7.64867	6.53836	8.23244	7.71464	8.23407	6.16787	8.42691	8.42691	0.288784	1.69407	0.519437	2.25904	2.25904	0.288784	1.19033	7052	tgm2	ENSG00000120129
1006_at	5.90608	5.70582	5.63505	7.46268	5.79146	7.35597	6.20187	7.70046	7.70046	-0.200255	1.82763	1.56451	1.49859	1.82763	-0.200255	1.17262	4319	MMP10	ENSG00000140521
38326_at	6.47056	7.39409	7.07359	8.7591	6.74476	8.37003	8.74374	9.19267	9.19267	0.923536	1.68551	1.62527	0.448928	1.68551	0.448928	1.17081	50486	G0s2	ENSG00000214042
1915_s_at	7.99447	9.93247	7.23194	8.62764	7.27442	7.42975	6.19731	7.25783	9.93247	1.93801	1.39569	0.155327	1.06052	1.93801	0.155327	1.13739			ENSG00000108953
36618_g_at	7.88708	9.36312	7.4598	8.74588	7.00283	7.78412	7.58113	8.25456	9.36312	1.47604	1.28608	0.781283	0.673428	1.47604	0.673428	1.05421			ENSG00000100234
37310_at	9.9863	10.5317	8.87442	10.5761	9.64836	11.0616	10.7759	11.2572	11.2572	0.545424	1.7017	1.41324	0.481295	1.7017	0.481295	1.03541	5328	PLAU	ENSG00000185043
36617_at	8.4872	9.65302	7.81129	9.07336	7.1281	8.09784	7.87331	8.54537	9.65302	1.16582	1.26207	0.969747	0.672053	1.26207	0.672053	1.01742			ENSG00000132970
33305_at	5.79947	5.97607	6.72743	7.63159	5.62421	7.24908	6.44229	7.64982	7.64982	0.176602	0.904151	1.62487	1.20753	1.62487	0.176602	0.978288	1992	SERPINB1	ENSG00000140465
31859_at	6.39196	6.84654	6.31801	6.8707	6.88523	8.45595	9.00137	10.3196	10.3196	0.454579	0.552686	1.57073	1.31826	1.57073	0.454579	0.974064	4318	Mmp9	ENSG00000204248
38037_at	6.77125	8.71743	6.43901	7.38413	6.63863	7.31313	7.55789	7.86451	8.71743	1.94618	0.945116	0.674504	0.306619	1.94618	0.306619	0.968103	1839	HBEGF	ENSG00000185386
AFFX-CreX-5_at	8.42446	9.72626	10.3504	11.0195	10.171	10.8831	9.55354	10.7375	11.0195	1.30179	0.669125	0.712104	1.18401	1.30179	0.669125	0.966758			ENSG00000143171
529_at	7.69217	9.17203	6.88434	8.10318	7.78245	8.37532	8.1031	8.66811	9.17203	1.47986	1.21884	0.592868	0.565009	1.47986	0.565009	0.964144	1847	dusp5	ENSG00000180871
35200_at	7.8731	8.13758	7.82836	8.49531	8.28708	9.31221	7.59762	9.41672	9.41672	0.264483	0.666949	1.02513	1.8191	1.8191	0.264483	0.943917	8091	HMGA2	ENSG00000106683
37026_at	9.2876	10.27	8.90885	10.2462	8.37255	9.32555	8.91156	9.33703	10.27	0.982377	1.33733	0.953002	0.425477	1.33733	0.425477	0.924547	1316	klf6	ENSG00000184349
39411_at	7.64427	8.35676	6.47959	7.72911	7.10535	8.16855	7.37435	7.99515	8.35676	0.712486	1.24952	1.06319	0.620799	1.24952	0.620799	0.9115	25976	TIPARP	ENSG00000140538
615_s_at	6.18713	6.67912	5.11811	6.6147	5.8777	6.72016	5.96317	6.69864	6.72016	0.491994	1.49659	0.842467	0.735476	1.49659	0.491994	0.891632			ENSG00000198900
595_at	6.13032	7.62676	5.98023	6.67776	5.76402	6.4306	6.36631	7.05962	7.62676	1.49644	0.697522	0.666583	0.693307	1.49644	0.666583	0.888464	7128	TNFAIP3	ENSG00000096063
38288_at	5.44599	5.716	4.61671	5.41305	4.8901	5.69109	3.76629	5.45202	5.716	0.270009	0.796337	0.800989	1.68573	1.68573	0.270009	0.888267	6591	snai2	ENSG00000111537
32736_at	8.37372	8.87875	7.91358	8.78526	8.77388	9.71368	8.84345	10.0281	10.0281	0.50503	0.871672	0.939802	1.18462	1.18462	0.50503	0.875281			ENSG00000073756
41531_at	6.94868	7.66186	5.27713	7.00488	6.91949	7.17644	6.63054	7.39753	7.66186	0.713182	1.72775	0.256947	0.766986	1.72775	0.256947	0.866217			ENSG00000110422
1237_at	9.99847	11.0525	9.11727	10.7006	9.05946	9.67993	9.46001	9.64719	11.0525	1.05401	1.58329	0.62047	0.187183	1.58329	0.187183	0.861238	8870	Ier3	ENSG00000204248
35080_at	6.61238	6.63661	6.39609	7.07405	6.70232	8.15855	6.14681	7.40157	8.15855	0.024236	0.67796	1.45623	1.25476	1.45623	0.024236	0.853295	4923	Ntsr1	ENSG00000100234
32737_at	6.78458	7.29187	6.52986	7.42906	7.42049	8.13475	7.5264	8.81583	8.81583	0.507283	0.899208	0.714258	1.28942	1.28942	0.507283	0.852543			ENSG00000221869
35909_at	7.71781	8.81649	7.52076	8.83159	7.67794	8.7544	9.13917	9.00101	9.13917	1.09868	1.31083	1.07646	-0.138163	1.31083	-0.138163	0.836952	22822	phlda1	ENSG00000152778
1138_at	8.52554	9.21625	8.52928	9.157	8.63785	9.76335	8.62666	9.5298	9.76335	0.690707	0.627723	1.1255	0.90314	1.1255	0.627723	0.836767	6574	SLC20A1	ENSG00000140505
33700_at	4.70586	5.05131	3.97743	4.72667	3.97639	5.04536	4.09428	5.18966	5.18966	0.345447	0.749241	1.06896	1.09538	1.09538	0.345447	0.814758	10253	SPRY2	ENSG00000246328
1069_at	4.84503	6.59346	4.52924	5.34809	4.679	5.39763	5.19539	5.16829	6.59346	1.74843	0.81885	0.718636	-0.027107	1.74843	-0.027107	0.814702	5743	PTGS2	ENSG00000169884
892_at	6.93212	7.559	5.73001	7.28887	7.13024	7.37747	6.82128	7.6363	7.6363	0.626879	1.55886	0.247228	0.815019	1.55886	0.247228	0.811996			ENSG00000177302
41469_at	6.14879	6.17394	6.62032	6.83343	5.92999	6.96945	5.85704	7.807	7.807	0.025144	0.213107	1.03946	1.94996	1.94996	0.025144	0.806917	5266	PI3	ENSG00000010219
40375_at	4.89366	7.24581	4.91617	4.68726	4.13968	4.41222	3.76896	4.42668	7.24581	2.35215	-0.228907	0.272541	0.657714	2.35215	-0.228907	0.763374	1960	EGR3	ENSG00000160683
33436_at	6.77983	7.16851	5.92749	6.87593	6.87543	7.84571	7.15412	7.84008	7.84571	0.388677	0.948439	0.970276	0.68596	0.970276	0.388677	0.748338	6662	SOX9	ENSG00000171522
37185_at	9.58999	10.467	9.06677	10.375	8.76546	9.59593	10.0394	10.0043	10.467	0.877016	1.30819	0.830468	-0.035154	1.30819	-0.035154	0.745131	5055	SERPINB2	ENSG00000186301
159_at	5.69937	6.40005	5.38071	6.61299	6.25476	6.90752	6.25392	6.6442	6.90752	0.700681	1.23228	0.65276	0.390278	1.23228	0.390278	0.744			ENSG00000122025
33876_at	6.09279	6.57595	6.00199	7.21047	6.19479	7.06654	6.3278	6.72351	7.21047	0.483166	1.20848	0.871752	0.395712	1.20848	0.395712	0.739777	25937	WWTR1
39829_at	8.0207	8.11446	7.23365	8.50606	7.97496	8.71839	7.34388	8.12382	8.71839	0.093753	1.27241	0.743426	0.779938	1.27241	0.093753	0.722381			ENSG00000172349
1150_at	5.85705	6.44422	5.49039	6.627	5.71305	6.60858	6.57504	6.82755	6.82755	0.587171	1.13661	0.895529	0.252514	1.13661	0.252514	0.717956			ENSG00000113494
38125_at	10.2279	10.9058	10.5513	11.5976	10.9071	11.1045	10.3247	11.2555	11.5976	0.677927	1.0463	0.197411	0.930828	1.0463	0.197411	0.713117			ENSG00000184216
881_at	5.82971	6.28738	6.76139	7.86997	6.67669	7.17562	6.40682	7.18361	7.86997	0.457666	1.10858	0.498924	0.776788	1.10858	0.457666	0.71049	3694	ITGB6	ENSG00000143322
31886_at	7.53135	7.80545	6.48562	7.252	7.84037	8.67937	7.60053	8.55923	8.67937	0.274094	0.766381	0.838992	0.958703	0.958703	0.274094	0.709542	4907	NT5E	ENSG00000118058
35472_at	5.12975	5.1134	5.07367	6.363	4.78918	5.52183	4.83901	5.62767	6.363	-0.01635	1.28932	0.732652	0.78866	1.28932	-0.01635	0.698571	3772	KCNJ15	ENSG00000049541
37724_at	7.61957	8.09595	7.47234	8.33975	7.22541	7.70997	7.23065	8.17229	8.33975	0.476374	0.867409	0.484567	0.941639	0.941639	0.476374	0.692497	4609	MYC	ENSG00000164900
37863_at	3.18364	5.81695	2.95958	3.00031	3.16235	3.09826	2.91562	3.04412	5.81695	2.6333	0.040723	-0.064096	0.1285	2.6333	-0.064096	0.684608	1959	Egr2	ENSG00000102882
35280_at	9.89896	10.2912	9.1713	10.0917	10.2307	10.9848	10.5616	11.2331	11.2331	0.392248	0.920425	0.754046	0.671518	0.920425	0.392248	0.684559			ENSG00000198873
32587_at	7.94044	8.66865	7.71281	8.98216	8.16995	8.62096	8.60667	8.87926	8.98216	0.728213	1.26935	0.451012	0.272583	1.26935	0.272583	0.680291			ENSG00000143320
40357_at	4.21481	4.72663	4.27138	4.47243	4.47624	5.55914	5.4792	6.36663	6.36663	0.511828	0.201053	1.0829	0.887429	1.0829	0.201053	0.670802	3624	INHBA	ENSG00000246328
40790_at	8.14408	9.10805	8.32604	8.93543	7.96789	8.68428	8.74424	9.08808	9.10805	0.963977	0.609387	0.716397	0.343845	0.963977	0.343845	0.658401	8553	bhlhe40	ENSG00000256239
32916_at	5.18322	5.85796	5.0608	5.95018	5.17365	6.06355	6.02478	6.19978	6.19978	0.674736	0.889385	0.889896	0.174998	0.889896	0.174998	0.657254			ENSG00000137801
35281_at	5.54048	6.12114	4.47203	5.63675	6.17377	7.40721	6.23483	5.88272	7.40721	0.580658	1.16471	1.23345	-0.352104	1.23345	-0.352104	0.656679			ENSG00000151239
41471_at	6.22329	6.15087	8.59484	7.21301	5.78371	7.57203	6.0875	8.37026	8.59484	-0.072421	-1.38184	1.78832	2.28276	2.28276	-1.38184	0.654204	6280	S100A9	ENSG00000160683
2094_s_at	8.52909	9.9393	8.16918	8.90897	8.12462	8.11068	7.55844	8.03064	9.9393	1.41021	0.739797	-0.013938	0.472196	1.41021	-0.013938	0.652066			ENSG00000027697
34091_s_at	10.1207	10.3542	8.65769	9.78213	10.2919	10.9756	10.2549	10.8067	10.9756	0.233477	1.12443	0.683687	0.551805	1.12443	0.233477	0.648351	7431	VIM	ENSG00000124181
33143_s_at	7.00289	7.46448	7.36609	8.68298	8.26199	8.62579	8.59263	9.0372	9.0372	0.461592	1.31689	0.363794	0.444575	1.31689	0.363794	0.646713			ENSG00000133740
717_at	5.60835	5.69555	4.96211	5.226	5.68104	6.6585	4.89006	6.14224	6.6585	0.087199	0.26389	0.977452	1.25218	1.25218	0.087199	0.645181			ENSG00000020633
32583_at	5.83237	6.7809	6.30899	6.62101	5.56467	5.61842	4.5689	5.81583	6.7809	0.948528	0.312024	0.053753	1.24693	1.24693	0.053753	0.64031			ENSG00000110324
33354_at	5.81103	6.03796	5.47122	6.24943	5.95652	7.2445	6.07783	6.3425	7.2445	0.226927	0.778201	1.28798	0.264677	1.28798	0.226927	0.639446	64750	SMURF2	ENSG00000163918
1973_s_at	8.89494	9.32218	9.00001	9.93356	8.62575	9.05822	8.91768	9.67319	9.93356	0.427239	0.933547	0.432469	0.755502	0.933547	0.427239	0.637189			ENSG00000164778
39351_at	7.89398	8.34028	7.74652	8.82421	8.14793	8.48597	7.72585	8.40512	8.82421	0.446301	1.07769	0.338044	0.679265	1.07769	0.338044	0.635326			ENSG00000188191
1934_s_at	5.42063	5.75701	5.12555	6.41503	5.98992	6.60468	5.89752	6.18574	6.60468	0.336387	1.28948	0.614762	0.288226	1.28948	0.288226	0.632213			ENSG00000120215
AFFX-CreX-3_at	9.91973	10.0149	10.5227	11.2018	10.3306	11.1004	9.88879	10.8702	11.2018	0.095142	0.679108	0.769762	0.981437	0.981437	0.095142	0.631362			ENSG00000163737
36667_at	8.686	9.11332	8.77078	9.12359	8.84853	9.68323	8.86274	9.76891	9.76891	0.427319	0.352803	0.834699	0.906168	0.906168	0.352803	0.630247	5834	pygb	ENSG00000186868
41481_at	6.29896	6.39552	5.48658	6.93334	6.92559	7.59231	6.90765	7.18688	7.59231	0.096555	1.44676	0.666721	0.279228	1.44676	0.096555	0.622317	3673	ITGA2	ENSG00000164136
41076_at	9.4391	9.82535	9.52872	10.3237	9.05746	9.87741	9.59164	10.0762	10.3237	0.386254	0.795	0.819947	0.484511	0.819947	0.386254	0.621428	2707	GJB3	ENSG00000132964
36324_at	6.0002	6.28931	5.8383	6.7745	6.07084	6.81723	5.94943	6.44786	6.81723	0.28911	0.936199	0.746388	0.49843	0.936199	0.28911	0.617532	100131909 136	Adora2b LOC100131909	ENSG00000172819
32588_s_at	10.2554	10.7575	10.2903	11.5922	10.737	11.114	11.1692	11.4546	11.5922	0.502158	1.30192	0.376978	0.2854	1.30192	0.2854	0.616613			ENSG00000143171
437_at	5.7464	6.19928	5.53575	8.07238	6.06201	5.23494	5.76392	6.0552	8.07238	0.452878	2.53663	-0.827064	0.291281	2.53663	-0.827064	0.613431	4314	MMP3	ENSG00000066056
32102_at	4.83993	5.11105	4.903	5.75537	5.08343	5.79276	5.37643	5.98698	5.98698	0.271121	0.852375	0.709333	0.610553	0.852375	0.271121	0.610845	26278	SACS	ENSG00000255622
40385_at	3.42639	4.17514	3.17926	3.83248	3.30759	3.71973	4.52011	5.12713	5.12713	0.748751	0.653224	0.412139	0.607023	0.748751	0.412139	0.605284	6364	CCL20	ENSG00000184007
38903_at	8.52579	8.97131	8.63008	9.38676	8.30929	8.88858	8.44868	9.06979	9.38676	0.445518	0.756683	0.579291	0.621108	0.756683	0.445518	0.60065	2709	Gjb5	ENSG00000119048
31830_s_at	9.09657	9.3396	8.83333	9.73483	9.37583	10.1124	9.26054	9.78179	10.1124	0.24303	0.901495	0.736618	0.521249	0.901495	0.24303	0.600598			ENSG00000066468
36960_at	6.83478	7.45761	6.60408	7.35145	6.90215	7.68166	7.606	7.84872	7.84872	0.622827	0.747375	0.779515	0.242719	0.779515	0.242719	0.598109	1912	PHC2	ENSG00000135250
40522_at	8.41837	8.5663	6.93257	7.65927	8.45011	8.81686	6.95817	8.1006	8.81686	0.14793	0.726693	0.36675	1.14242	1.14242	0.14793	0.595949	2752	GLUL	ENSG00000166349
39182_at	9.40081	9.82746	7.99033	8.90389	9.60806	9.89095	9.00688	9.76739	9.89095	0.426642	0.913567	0.282884	0.760508	0.913567	0.282884	0.5959	2014	emp3	ENSG00000168575
37187_at	3.57143	5.63669	3.36295	3.12179	3.13443	3.45482	3.31031	3.54791	5.63669	2.06527	-0.241153	0.320383	0.2376	2.06527	-0.241153	0.595524	2920	CXCL2	ENSG00000055332
AFFX-BioDn-5_at	6.92094	6.91526	7.33999	8.59259	7.468	8.19272	7.83296	8.20866	8.59259	-0.005688	1.2526	0.72472	0.375697	1.2526	-0.005688	0.586831			ENSG00000140538
36519_at	8.79647	9.07859	8.41563	9.19259	8.92973	9.49057	8.52623	9.24868	9.49057	0.282115	0.776963	0.560842	0.722448	0.776963	0.282115	0.585592	2067	Ercc1	ENSG00000160113
1463_at	6.35659	7.06902	6.67054	7.37734	6.64628	7.54859	7.87331	7.88992	7.88992	0.712438	0.706804	0.902314	0.016613	0.902314	0.016613	0.584542	5782	PTPN12
41871_at	7.24789	7.74356	6.60862	7.22738	7.63536	7.71361	6.7732	7.89856	7.89856	0.495671	0.618759	0.078258	1.12535	1.12535	0.078258	0.579511			ENSG00000115758
39170_at	8.60946	9.02838	8.29203	8.99609	8.54864	9.04583	8.75545	9.44401	9.44401	0.418916	0.704058	0.497193	0.688558	0.704058	0.418916	0.577181			ENSG00000167601
39696_at	6.0903	6.49726	4.93063	5.66274	6.13217	6.3954	5.08508	5.98781	6.49726	0.406961	0.732109	0.263228	0.902736	0.902736	0.263228	0.576258	23089	PEG10	ENSG00000176136
1857_at	5.05097	5.8633	4.92404	5.97446	5.25078	5.49762	5.54524	5.73958	5.97446	0.812331	1.05042	0.246844	0.194334	1.05042	0.194334	0.575982	4092	SMAD7	ENSG00000173546
36203_at	10.3271	10.9139	9.97239	11.1252	10.4959	10.7985	10.6447	10.9034	11.1252	0.586755	1.15284	0.302545	0.258687	1.15284	0.258687	0.575208	4953	ODC1	ENSG00000138069
31888_s_at	10.3551	10.9232	10.3962	11.2547	10.1308	10.7716	10.8867	11.1129	11.2547	0.568137	0.858561	0.640804	0.226206	0.858561	0.226206	0.573427	7262	phlda2	ENSG00000150782
32482_at	7.16756	7.45314	7.51573	8.32146	7.20609	7.2955	7.69209	8.79858	8.79858	0.285574	0.805724	0.089411	1.10649	1.10649	0.089411	0.571799	479	Atp12a	ENSG00000197943
41447_at	6.20383	6.52163	6.38953	7.32938	6.27146	6.81137	6.30507	6.78157	7.32938	0.317801	0.939853	0.539913	0.476505	0.939853	0.317801	0.568518	22856	CHSY1	ENSG00000186868
36543_at	7.67366	8.30226	7.76907	8.71257	7.04042	7.43615	7.04725	7.33857	8.71257	0.628597	0.9435	0.39573	0.29132	0.9435	0.29132	0.564787	2152	F3	ENSG00000163823
430_at	7.61467	8.01389	8.66235	9.34829	7.90777	8.49708	7.88628	8.46537	9.34829	0.399225	0.685943	0.589311	0.579095	0.685943	0.399225	0.563394	4860	pnp	ENSG00000196584
39873_at	4.36658	4.67844	4.58068	5.42178	4.59506	5.27014	5.11049	5.53189	5.53189	0.31186	0.841091	0.675076	0.421405	0.841091	0.31186	0.562358	5128	Cdk17
39081_at	8.80335	8.95564	8.25866	8.8049	8.9713	9.36155	8.34321	9.4675	9.4675	0.152282	0.546242	0.390253	1.12429	1.12429	0.152282	0.553266	4502	MT2A	ENSG00000185499
32855_at	9.27191	9.85863	8.943	9.73397	9.2607	9.71182	9.33711	9.71585	9.85863	0.586724	0.790974	0.451116	0.378741	0.790974	0.378741	0.551889			ENSG00000058866
1081_at	10.8589	11.3998	10.6659	11.6772	11.0948	11.4619	11.2914	11.5618	11.6772	0.540911	1.01131	0.367122	0.270375	1.01131	0.270375	0.547431	4953	ODC1	ENSG00000229164
39410_at	4.73639	5.30335	4.68981	5.36784	5.28295	5.82393	4.99077	5.39127	5.82393	0.566968	0.678034	0.540982	0.400495	0.678034	0.400495	0.54662	8853	Asap2	ENSG00000136936
31623_f_at	11.943	12.0363	11.1112	11.736	11.9003	12.1915	10.9396	12.1139	12.1915	0.093378	0.624772	0.291196	1.1743	1.1743	0.093378	0.54591	4489	MT1A
2049_s_at	8.66523	9.9872	8.09954	8.8798	8.00622	8.08041	8.34612	8.34603	9.9872	1.32197	0.780267	0.074192	-9.5e-05	1.32197	-9.5e-05	0.544083			ENSG00000118849
38909_at	6.40292	6.68676	6.15496	6.60473	6.48564	7.25159	6.47669	7.15064	7.25159	0.283844	0.449768	0.765954	0.673952	0.765954	0.283844	0.543379	1594	CYP27B1	ENSG00000059758
40899_at	10.3046	10.3329	8.45603	8.96379	10.2853	10.6304	8.9469	10.2387	10.6304	0.028311	0.507757	0.345112	1.29179	1.29179	0.028311	0.543243	3728	JUP	ENSG00000143257
AFFX-BioB-M_at	6.2553	6.55571	6.44603	6.96457	6.10734	7.12868	6.4361	6.76147	7.12868	0.300409	0.518542	1.02133	0.325366	1.02133	0.300409	0.541412			ENSG00000211772
39753_at	7.73164	8.35657	7.4418	8.30196	8.04164	8.34073	8.49722	8.86735	8.86735	0.624931	0.860153	0.299093	0.370139	0.860153	0.299093	0.538579	3678	ITGA5	ENSG00000204590
40237_at	8.052	8.63225	8.21284	9.00683	7.90054	8.46236	8.45049	8.66508	9.00683	0.580254	0.793986	0.561814	0.214591	0.793986	0.214591	0.537661	7262	phlda2	ENSG00000134594
41106_at	5.0793	5.04783	4.869	5.0233	5.04401	5.96531	5.03822	6.14459	6.14459	-0.031468	0.154296	0.921303	1.10637	1.10637	-0.031468	0.537626	3783	KCNN4	ENSG00000100368
824_at	8.89604	9.14038	8.43286	8.9552	8.94312	9.54236	8.84697	9.62834	9.62834	0.244336	0.522341	0.599243	0.781375	0.781375	0.244336	0.536824	9446	GSTO1	ENSG00000125618
1913_at	5.78135	6.28233	5.65878	6.25341	6.42678	7.01413	6.71244	7.17639	7.17639	0.500977	0.594632	0.587351	0.463954	0.594632	0.463954	0.536728	901	CCNG2	ENSG00000100197
160025_at	5.4642	5.98379	5.78695	7.02807	5.34568	6.01178	6.87733	6.59514	7.02807	0.519589	1.24112	0.666102	-0.282185	1.24112	-0.282185	0.536156	7039	TGFA	ENSG00000092445
41620_at	4.54442	4.95011	4.0891	4.19022	4.76307	5.64634	4.43256	5.17551	5.64634	0.405697	0.101114	0.883266	0.742943	0.883266	0.101114	0.533255	9732	DOCK4	ENSG00000104827
36929_at	10.4543	10.9875	9.85233	10.9102	10.8621	11.4664	11.7388	11.6749	11.7388	0.533265	1.05791	0.60425	-0.063973	1.05791	-0.063973	0.532862	3914	Lamb3	ENSG00000177455
36577_at	5.95735	6.81861	5.42871	6.09889	6.34739	6.71469	6.8877	7.1185	7.1185	0.861263	0.670185	0.367291	0.230801	0.861263	0.230801	0.532385	10979	Fermt2	ENSG00000096384
40607_at	7.56292	8.07777	6.10036	6.8002	8.28973	8.48022	7.28622	8.00289	8.48022	0.514852	0.699843	0.190491	0.716676	0.716676	0.190491	0.530465	1808	Dpysl2	ENSG00000076864
40088_at	5.4154	5.62132	6.12338	6.91216	5.44169	5.86608	5.67879	6.37714	6.91216	0.20591	0.788779	0.424391	0.698353	0.788779	0.20591	0.529358	8204	NRIP1
32786_at	9.26083	10.2199	8.89265	9.53513	8.53168	8.7703	8.72718	8.99657	10.2199	0.959089	0.642487	0.238626	0.269383	0.959089	0.238626	0.527396			ENSG00000106128
38823_s_at	5.37668	6.01092	5.75704	6.49793	5.44771	6.05941	6.1014	6.22332	6.49793	0.634242	0.740885	0.611703	0.121926	0.740885	0.121926	0.527189			ENSG00000253729
34853_at	6.01437	6.6092	5.62285	5.73079	6.63106	6.89781	5.13767	6.27036	6.89781	0.594831	0.107944	0.26675	1.13269	1.13269	0.107944	0.525554	23768	FLRT2	ENSG00000113494
406_at	9.47131	9.82839	9.16272	9.85914	10.1468	10.7048	10.6578	11.1386	11.1386	0.357075	0.696413	0.557968	0.480759	0.696413	0.357075	0.523054			ENSG00000143387
38098_at	7.51073	7.704	6.54087	7.31801	7.72399	8.01393	7.11797	7.93431	8.01393	0.193272	0.777139	0.289943	0.816343	0.816343	0.193272	0.519174	23175	lpin1	ENSG00000108671
1902_at	8.80286	9.03072	8.64602	9.2879	9.14352	9.53345	8.60139	9.41353	9.53345	0.227866	0.641875	0.389929	0.812137	0.812137	0.227866	0.517952			ENSG00000114062
AFFX-BioB-5_at	5.60322	5.84772	5.88662	6.3201	5.63126	6.54759	5.78806	6.26373	6.54759	0.244507	0.433478	0.916325	0.475679	0.916325	0.244507	0.517497			ENSG00000168393
35414_s_at	6.11293	6.53305	5.60096	6.10829	5.91768	6.89335	6.6855	6.85138	6.89335	0.420121	0.507334	0.975671	0.165874	0.975671	0.165874	0.51725	182	JAG1
35977_at	5.47471	5.74774	4.156	4.48004	5.44633	6.34733	4.59174	5.16138	6.34733	0.273027	0.324037	0.900993	0.569638	0.900993	0.273027	0.516924	22943	DKK1	ENSG00000066468
40365_at	8.50799	8.87767	8.78711	9.29354	8.68168	9.38551	9.00814	9.49384	9.49384	0.369678	0.506431	0.703827	0.485701	0.703827	0.369678	0.516409	2769	GNA15	ENSG00000250506
31622_f_at	11.729	12.01	11.0364	11.5315	11.8483	12.0059	10.9139	12.0397	12.0397	0.280941	0.495054	0.157659	1.12586	1.12586	0.157659	0.514878	4494	MT1F	ENSG00000141542
39043_at	8.41146	8.7602	7.61088	8.21237	8.80894	9.14863	8.36827	9.11945	9.14863	0.348738	0.601483	0.339683	0.751174	0.751174	0.339683	0.510269	10095 653888	ARPC1B LOC653888	ENSG00000050748
37286_at	3.93169	4.16603	3.43149	3.74152	4.03881	4.48089	3.90965	4.96213	4.96213	0.234345	0.310021	0.442083	1.05248	1.05248	0.234345	0.509731			ENSG00000126353
672_at	9.19896	9.92648	10.0508	10.9798	10.0114	10.1864	10.7203	10.9153	10.9798	0.72752	0.929045	0.174992	0.195023	0.929045	0.174992	0.506645			ENSG00000061938
33411_g_at	7.85683	8.17382	7.77499	8.84762	8.85626	9.16335	8.81552	9.13026	9.16335	0.31699	1.07263	0.307089	0.314735	1.07263	0.307089	0.502862			ENSG00000137713
32807_at	5.40098	6.08213	5.06854	5.77532	5.58846	6.20811	6.35747	6.35624	6.35747	0.681153	0.706779	0.619655	-0.001231	0.706779	-0.001231	0.501589	25948	KBTBD2	ENSG00000164219
33203_s_at	6.9254	7.43068	7.04385	7.79271	6.97715	7.54271	7.52136	7.69339	7.79271	0.505278	0.748862	0.565564	0.172025	0.748862	0.172025	0.497932			ENSG00000106144
33131_at	6.38833	6.46725	6.81832	7.63979	6.90818	7.38055	6.95119	7.56027	7.63979	0.078924	0.821474	0.472371	0.609074	0.821474	0.078924	0.495461	6659	Sox4	ENSG00000005156
189_s_at	7.49696	8.53403	7.34356	7.93648	7.36105	8.02174	8.79091	8.46952	8.79091	1.03707	0.592927	0.660695	-0.321383	1.03707	-0.321383	0.492328	5329	PLAUR	ENSG00000166313
1736_at	8.03507	8.10903	7.19231	8.34093	8.03864	7.76494	7.44784	8.46713	8.46713	0.073955	1.14863	-0.273699	1.01929	1.14863	-0.273699	0.492044	3489	IGFBP6
36852_at	7.191	7.52969	7.07056	7.31653	7.27566	7.77571	7.15166	8.02994	8.02994	0.338695	0.245967	0.500049	0.878275	0.878275	0.245967	0.490747			ENSG00000185591
404_at	6.85546	7.41557	7.40078	8.02976	7.15596	7.70878	7.80399	8.00457	8.02976	0.560109	0.628978	0.552818	0.20058	0.628978	0.20058	0.485621	3566	IL4R	ENSG00000120708
37430_at	7.12244	6.85473	8.05582	7.91328	6.6623	7.63248	7.25985	8.63453	8.63453	-0.267719	-0.142541	0.970186	1.37467	1.37467	-0.267719	0.48365	247	ALOX15B	ENSG00000184271
34216_at	7.14808	7.63207	7.07106	7.87499	7.16799	7.51395	7.76239	8.05394	8.05394	0.483999	0.803922	0.34596	0.291549	0.803922	0.291549	0.481357			ENSG00000229132
36097_at	10.2462	11.1503	9.53156	10.0678	9.25843	9.5709	9.55451	9.72437	11.1503	0.904156	0.5362	0.312478	0.16986	0.904156	0.16986	0.480673	9592	ier2	ENSG00000083457
33410_at	8.90186	9.28618	9.09032	9.96854	9.85976	10.2017	9.84885	10.1552	10.2017	0.384317	0.87822	0.34199	0.306403	0.87822	0.306403	0.477732			ENSG00000142166
34790_at	6.8822	7.04831	6.11555	6.63442	7.35748	7.50466	5.5587	6.63238	7.50466	0.16611	0.518875	0.147179	1.07368	1.07368	0.147179	0.47646	39	Acat2	ENSG00000127129
41049_at	6.02386	6.5353	6.3474	6.89626	6.40909	6.74335	6.20715	6.71831	6.89626	0.511446	0.548855	0.334259	0.511164	0.548855	0.334259	0.476431			ENSG00000073910
37230_at	7.62047	8.44934	7.61893	8.29922	7.58004	7.85395	8.05272	8.17533	8.44934	0.828873	0.680282	0.273914	0.12261	0.828873	0.12261	0.47642	9903	klhl21	ENSG00000102970
AFFX-BioC-3_at	6.97194	7.1134	7.20499	7.96551	7.11182	7.65459	7.2881	7.74646	7.96551	0.14146	0.760521	0.542773	0.458359	0.760521	0.14146	0.475778			ENSG00000184304
39932_at	8.33384	8.54188	8.87134	9.55128	8.34079	9.08477	9.02809	9.29069	9.55128	0.208036	0.679938	0.743979	0.2626	0.743979	0.208036	0.473638			ENSG00000134574
39575_at	5.44325	6.15688	5.25747	6.12562	5.96513	5.86091	5.53101	5.94446	6.15688	0.713631	0.868157	-0.104225	0.413444	0.868157	-0.104225	0.472752	55966	AJAP1	ENSG00000104432
34782_at	7.41184	7.76875	8.41075	9.3743	7.62504	7.82516	8.08224	8.4471	9.3743	0.356909	0.963545	0.20012	0.364863	0.963545	0.20012	0.471359	3720	jarid2	ENSG00000134202
31831_at	8.55254	8.74055	8.40837	9.15989	8.83443	9.32968	8.84386	9.29327	9.32968	0.188008	0.751515	0.495249	0.449417	0.751515	0.188008	0.471047			ENSG00000137331
36849_at	6.1415	6.74828	5.47299	6.45599	6.59856	6.73106	6.25467	6.41238	6.74828	0.60678	0.983009	0.132495	0.157705	0.983009	0.132495	0.469997	9411	ARHGAP29	ENSG00000125378
37527_at	5.30472	5.58466	5.41637	5.92537	5.61238	6.2399	6.11609	6.57924	6.57924	0.279939	0.509003	0.62752	0.463146	0.62752	0.279939	0.469902	2004	ELK3	ENSG00000196549
40448_at	9.11918	10.4332	9.20069	9.73223	8.81188	9.07059	9.77236	9.53406	10.4332	1.31405	0.531539	0.258716	-0.238298	1.31405	-0.238298	0.466503	7538	ZFP36	ENSG00000173039
39330_s_at	10.0199	10.2136	9.17268	10.0382	10.2419	10.6571	10.0282	10.4186	10.6571	0.193715	0.865518	0.415274	0.390347	0.865518	0.193715	0.466213			ENSG00000179091
1507_s_at	4.72241	4.80635	4.70332	5.13726	4.89582	5.66855	4.83042	5.40157	5.66855	0.083944	0.433946	0.77273	0.57115	0.77273	0.083944	0.465442	1909	EDNRA	ENSG00000168310
1886_at	7.37477	7.74678	7.44531	8.00869	7.48556	8.056	7.77035	8.12614	8.12614	0.372015	0.563378	0.570437	0.355799	0.570437	0.355799	0.465407			ENSG00000150394
41788_i_at	3.67733	4.15615	3.85074	5.13112	3.8207	3.7755	4.21804	4.36531	5.13112	0.478816	1.28038	-0.045197	0.147271	1.28038	-0.045197	0.465318			ENSG00000163918
377_g_at	6.17851	6.57389	5.57901	6.07176	6.4232	6.85348	6.43842	6.97858	6.97858	0.395381	0.492752	0.430279	0.54016	0.54016	0.395381	0.464643			ENSG00000086504
32650_at	7.113	7.39999	6.68785	6.93573	6.95148	7.53338	6.68553	7.42354	7.53338	0.286991	0.247874	0.581891	0.738011	0.738011	0.247874	0.463692			ENSG00000082701
40012_at	4.43239	4.92074	4.36827	4.99434	5.09599	5.5998	5.18231	5.41683	5.5998	0.488346	0.626063	0.503815	0.234525	0.626063	0.234525	0.463187	7804	LRP8	ENSG00000118702
41700_at	5.31648	5.78403	4.59506	5.48883	6.1385	6.18898	5.94325	6.37874	6.37874	0.467554	0.893771	0.050478	0.43549	0.893771	0.050478	0.461823	2149	F2R	ENSG00000157168
36048_at	4.84697	5.65339	4.30429	4.536	5.36232	5.61342	5.0642	5.61835	5.65339	0.806426	0.231713	0.251094	0.554148	0.806426	0.231713	0.460845	24149	ZNF318	ENSG00000163017
37152_at	7.87645	8.34106	8.09111	9.12729	7.8346	7.97858	8.24177	8.43704	9.12729	0.464609	1.03618	0.143981	0.195272	1.03618	0.143981	0.460011	5467	Ppard	ENSG00000113580
40637_at	7.50341	7.43081	9.24029	9.04027	7.48865	8.0903	6.69048	8.19887	9.24029	-0.072604	-0.200023	0.601652	1.5084	1.5084	-0.200023	0.459355			ENSG00000074966
37680_at	5.02951	5.4024	4.48347	5.28504	5.06923	5.60042	5.21562	5.34527	5.60042	0.372896	0.801572	0.531188	0.129657	0.801572	0.129657	0.458828	9590	AKAP12	ENSG00000213949
31720_s_at	10.6877	10.6442	10.0725	10.6894	10.9148	11.5204	10.9269	11.5721	11.5721	-0.043582	0.616913	0.605682	0.645244	0.645244	-0.043582	0.456064			ENSG00000188315
35597_at	7.31835	7.85038	7.34388	7.97776	7.09642	7.60254	7.72041	7.87202	7.97776	0.532037	0.633881	0.506121	0.151614	0.633881	0.151614	0.455913	10221	TRIB1	ENSG00000168685
34217_at	6.60269	7.08504	7.23862	7.73461	6.96286	7.51464	8.15382	8.44191	8.44191	0.482356	0.495985	0.551781	0.288089	0.551781	0.288089	0.454553			ENSG00000239672
35362_at	6.07248	6.48572	5.53464	6.38806	6.49702	6.90932	6.58198	6.71424	6.90932	0.413248	0.853426	0.412299	0.132257	0.853426	0.132257	0.452808	4651	Myo10	ENSG00000102996
1895_at	5.22289	5.96351	5.70002	5.98225	5.13896	5.24127	4.63764	5.31873	5.98225	0.740616	0.282234	0.102311	0.681093	0.740616	0.102311	0.451563			ENSG00000076864
885_g_at	9.57258	10.0214	9.12925	9.68951	9.9743	10.3959	10.0191	10.388	10.3959	0.448834	0.560261	0.42161	0.368936	0.560261	0.368936	0.44991			ENSG00000139618
115_at	9.56371	9.91679	8.9639	9.97204	9.73598	10.0253	9.87281	10.0146	10.0253	0.353072	1.00814	0.289333	0.14177	1.00814	0.14177	0.448078	7057	Thbs1	ENSG00000146904
38000_at	6.18419	6.36554	5.64694	6.01656	6.79687	7.07459	6.03653	6.99818	7.07459	0.181348	0.369612	0.277724	0.961649	0.961649	0.181348	0.447583	5091	Pc	ENSG00000104827
1693_s_at	11.0874	11.1231	10.8946	11.8916	11.0777	10.8712	10.7036	11.6645	11.8916	0.035712	0.997066	-0.206533	0.960934	0.997066	-0.206533	0.446795	7076	TIMP1	ENSG00000211829
1179_at	8.88544	8.8324	10.4858	10.4927	8.89776	9.38775	8.15365	9.49581	10.4927	-0.053048	0.00689	0.489993	1.34216	1.34216	-0.053048	0.446499			ENSG00000138443
37909_at	10.5487	10.8049	9.9695	10.7491	10.7987	11.3271	11.2094	11.4212	11.4212	0.256123	0.779559	0.528355	0.211857	0.779559	0.211857	0.443974	3909	LAMA3	ENSG00000100577
38261_at	7.10617	7.5965	7.07675	7.37436	7.65017	8.23112	7.9266	8.33244	8.33244	0.490332	0.297612	0.580942	0.405844	0.580942	0.297612	0.443683	8714	Abcc3	ENSG00000127947
41242_at	5.66721	6.41215	5.73297	6.7419	6.01917	6.48543	7.13674	6.68394	7.13674	0.744935	1.00893	0.466264	-0.452803	1.00893	-0.452803	0.441831	6675	UAP1	ENSG00000187608
37324_at	7.04019	7.10376	7.31486	7.86792	6.77349	6.70854	5.06333	6.27281	7.86792	0.063564	0.553058	-0.064951	1.20947	1.20947	-0.064951	0.440286	7037	TFRC	ENSG00000096996
1402_at	5.5811	5.92162	5.98132	7.03188	6.0164	6.15858	6.29967	6.51391	7.03188	0.340521	1.05056	0.142175	0.21424	1.05056	0.142175	0.436875			ENSG00000133433
40213_at	6.7466	7.1369	5.84475	6.41101	7.12645	7.1482	6.41475	7.17812	7.17812	0.390301	0.566258	0.021743	0.763372	0.763372	0.021743	0.435418	6594	SMARCA1	ENSG00000102225
354_s_at	3.63638	4.10109	3.76194	4.0818	4.53181	4.65862	4.23066	5.06038	5.06038	0.464709	0.319859	0.126815	0.829716	0.829716	0.126815	0.435275			ENSG00000115896
38354_at	9.06903	9.50661	9.60636	10.1464	9.23818	9.76957	10.1479	10.3792	10.3792	0.43758	0.539996	0.531396	0.231263	0.539996	0.231263	0.435059	1051	CEBPB	ENSG00000197838
33820_g_at	9.74606	9.64344	10.7274	10.8468	9.53312	10.0081	8.76678	10.0151	10.8468	-0.102622	0.119393	0.474995	1.24831	1.24831	-0.102622	0.43502			ENSG00000110324
39428_at	5.59141	6.13959	5.40001	5.97568	5.97248	6.41661	6.20589	6.37755	6.41661	0.548184	0.575665	0.444128	0.171662	0.575665	0.171662	0.43491	10019	SH2B3	ENSG00000170606
37466_at	4.79695	5.26103	4.39422	4.94793	5.23977	5.32432	4.8427	5.47882	5.47882	0.464076	0.553705	0.084555	0.636118	0.636118	0.084555	0.434613	8934	Rab7l1	ENSG00000169429
41446_f_at	11.0154	11.0644	10.4145	10.823	10.9244	11.2607	10.2774	11.2145	11.2607	0.048996	0.408515	0.336233	0.937155	0.937155	0.048996	0.432725	140851 4493 4498 4500	MT1E MT1JP MT1L MT1P3	ENSG00000126934
38156_at	4.99912	5.55857	6.46931	7.28418	6.52038	6.99319	6.89677	6.778	7.28418	0.559457	0.814872	0.472807	-0.118765	0.814872	-0.118765	0.432093	4188	Mdfi	ENSG00000197170
AFFX-BioDn-3_at	9.46112	9.50765	9.86648	10.8162	9.96741	10.2877	10.0449	10.4547	10.8162	0.046529	0.949758	0.320284	0.409824	0.949758	0.046529	0.431599			ENSG00000026508
37578_at	6.34578	7.00801	6.18915	6.60411	6.56428	7.05752	6.97212	7.12461	7.12461	0.662228	0.414958	0.493237	0.152484	0.662228	0.152484	0.430727	60312	AFAP1	ENSG00000109861
39032_at	7.50504	8.02394	7.8178	8.66275	7.23111	7.4348	7.85696	8.00428	8.66275	0.518893	0.844951	0.203697	0.14732	0.844951	0.14732	0.428715	8848	Tsc22d1	ENSG00000172680
39120_at	11.1418	11.3262	10.9207	11.4658	10.7456	10.55	10.1068	11.2841	11.4658	0.184419	0.545178	-0.195586	1.17738	1.17738	-0.195586	0.427847	4501	MT1X	ENSG00000102128
AFFX-BioB-3_at	5.74728	6.09666	6.14915	6.48396	5.75762	6.38702	6.04265	6.43527	6.48396	0.349382	0.334812	0.629399	0.392617	0.629399	0.334812	0.426552			ENSG00000156475
1978_at	4.48111	4.4822	4.87226	6.06852	5.81542	6.40449	6.11684	6.03251	6.40449	0.001098	1.19626	0.589074	-0.084336	1.19626	-0.084336	0.425524	3673	ITGA2	ENSG00000090554
32919_at	6.51616	7.06122	6.63596	7.26578	6.92851	7.47887	7.50348	7.47931	7.50348	0.545064	0.629821	0.550369	-0.024173	0.629821	-0.024173	0.42527	347902	AMIGO2	ENSG00000221914
311_s_at	9.80039	9.90924	9.10634	9.76225	10.3527	10.6917	10.3581	10.9547	10.9547	0.108851	0.655904	0.339053	0.596573	0.655904	0.108851	0.425095			ENSG00000138443
37483_at	4.14566	4.58171	3.41766	3.75661	4.4773	5.11721	4.53293	4.8183	5.11721	0.436055	0.338956	0.639909	0.285378	0.639909	0.285378	0.425074	9734	hdac9	ENSG00000147601
41789_r_at	3.54256	4.19891	4.03009	4.63258	3.77577	3.78959	3.80378	4.2272	4.63258	0.656348	0.602484	0.013821	0.423425	0.656348	0.013821	0.42402			ENSG00000186716
32314_g_at	8.5045	8.7519	7.3406	8.06377	8.35525	8.2201	7.28108	8.13218	8.7519	0.247402	0.723174	-0.13515	0.851107	0.851107	-0.13515	0.421633			ENSG00000143190
38805_at	8.12806	8.88043	6.44609	7.07822	7.2221	7.70629	7.9403	7.75661	8.88043	0.752367	0.63213	0.484185	-0.183691	0.752367	-0.183691	0.421248	7050	Tgif1	ENSG00000164924
41177_at	7.58662	7.85924	7.63349	8.47317	8.17906	8.23504	7.72738	8.22608	8.47317	0.272626	0.839678	0.055986	0.498699	0.839678	0.055986	0.416747			ENSG00000228716
38019_at	8.96763	9.56245	9.0447	9.64338	9.07267	9.45697	9.86801	9.94359	9.94359	0.594812	0.598675	0.384304	0.075573	0.598675	0.075573	0.413341	1454	CSNK1E	ENSG00000155926
38356_at	8.89288	9.40436	8.52669	9.51034	8.98634	9.22476	9.25893	9.17225	9.51034	0.511485	0.983647	0.238424	-0.086674	0.983647	-0.086674	0.41172	10468	Fst	ENSG00000125845
34684_at	6.32686	6.37206	6.07981	6.57418	6.99152	7.40626	6.59616	7.2886	7.40626	0.045202	0.494368	0.414739	0.692439	0.692439	0.045202	0.411687			ENSG00000182179
37325_at	9.6219	9.71637	8.89684	9.22306	9.66222	9.91079	8.42425	9.39972	9.91079	0.094478	0.326214	0.248566	0.97547	0.97547	0.094478	0.411182	2224	FDPS	ENSG00000158825
40297_at	6.54174	6.57465	6.25922	6.33035	6.66519	7.45214	6.31857	7.0704	7.45214	0.032909	0.071134	0.786954	0.751837	0.786954	0.032909	0.410708	26872	STEAP1	ENSG00000175104
41816_at	8.37735	8.94695	7.4516	7.89587	8.63624	8.77012	7.97815	8.46966	8.94695	0.569598	0.444266	0.13388	0.491508	0.569598	0.13388	0.409813			ENSG00000152894
36355_at	7.6135	7.39735	9.89174	9.91616	7.22797	8.19583	7.62513	8.48665	9.91616	-0.216153	0.024413	0.967856	0.86152	0.967856	-0.216153	0.409409	3713	IVL	ENSG00000117748
40848_g_at	6.68801	7.32512	6.80452	7.66464	7.02105	7.5488	7.8664	7.4763	7.8664	0.637111	0.860117	0.527744	-0.390098	0.860117	-0.390098	0.408718			ENSG00000051382
1546_at	4.90773	5.08787	5.28379	5.11903	5.04675	5.57015	4.66529	5.74972	5.74972	0.180136	-0.164758	0.523398	1.08443	1.08443	-0.164758	0.405801	3373	Hyal1	ENSG00000136933
38643_at	6.61433	6.83465	6.12617	6.45007	6.74093	7.1219	6.4879	7.18439	7.18439	0.220319	0.323894	0.380972	0.696489	0.696489	0.220319	0.405418	92689	FAM114A1	ENSG00000134201
33402_at	4.71173	5.17502	4.48101	4.65728	5.00083	5.26143	4.87038	5.59016	5.59016	0.463292	0.176273	0.260597	0.719782	0.719782	0.176273	0.404986	11015	KDELR3	ENSG00000182866
35694_at	6.2036	6.58133	6.1206	6.47723	6.54086	6.88406	6.28248	6.81875	6.88406	0.377723	0.356628	0.343197	0.536274	0.536274	0.343197	0.403455	9448	MAP4K4	ENSG00000177885
AFFX-BioC-5_at	7.44579	7.55012	7.62111	8.27588	7.59525	8.00778	7.66303	8.10453	8.27588	0.104337	0.654769	0.412527	0.441498	0.654769	0.104337	0.403283			ENSG00000057149
35692_at	5.60084	6.06137	6.03448	7.35435	5.69903	5.62007	5.91639	5.8251	7.35435	0.460525	1.31987	-0.078961	-0.091289	1.31987	-0.091289	0.402536	25907	TMEM158	ENSG00000002016
35766_at	9.41963	9.87462	8.55429	9.19918	9.63251	10.0764	9.29562	9.35702	10.0764	0.454986	0.644884	0.44392	0.061403	0.644884	0.061403	0.401298	339781 3875 729634	KRT18 KRT18P19 KRT18P26	ENSG00000126709
38546_at	6.57722	6.83219	6.92423	7.54915	6.52908	7.16228	7.29826	7.38539	7.54915	0.254972	0.624917	0.633201	0.087129	0.633201	0.087129	0.400055	3556	il1rap	ENSG00000197408
31864_at	6.91744	7.24205	7.48056	7.78269	7.02847	7.3548	7.13649	7.78246	7.78269	0.324615	0.30213	0.32633	0.645968	0.645968	0.30213	0.399761	10200	MPHOSPH6	ENSG00000163464
35959_at	4.36955	4.46115	3.75751	4.3833	3.8133	4.39803	3.962	4.2568	4.46115	0.091601	0.625781	0.58473	0.294793	0.625781	0.091601	0.399226	22891	ZNF365	ENSG00000198055
38740_at	8.28288	8.74262	8.44855	8.82884	8.2679	8.74776	8.65308	8.91779	8.91779	0.459737	0.380292	0.479862	0.264715	0.479862	0.264715	0.396152	677	zfp36l1	ENSG00000177084
38149_at	6.44552	6.44154	6.30498	6.48933	6.17561	7.07206	6.20536	6.71291	7.07206	-0.003981	0.184354	0.896451	0.507545	0.896451	-0.003981	0.396092	9938	Arhgap25	ENSG00000175745
35365_at	8.03392	8.39368	7.69404	8.12387	8.14218	8.35902	7.92206	8.49047	8.49047	0.359763	0.429832	0.216834	0.568413	0.568413	0.216834	0.393711	3611	ILK	ENSG00000116990
1379_at	7.60052	8.16689	7.19334	7.86605	7.34086	7.72259	8.02561	7.97928	8.16689	0.566371	0.672709	0.381731	-0.046331	0.672709	-0.046331	0.39362	1969	EPHA2	ENSG00000136930
32652_g_at	4.81912	5.27698	4.78307	5.00216	5.08474	5.46353	5.05142	5.56951	5.56951	0.457859	0.219091	0.378789	0.51809	0.51809	0.219091	0.393457			ENSG00000007306
32593_at	5.8352	6.28829	5.75593	6.27824	6.33112	6.54731	6.24711	6.61965	6.61965	0.453091	0.522314	0.216189	0.372545	0.522314	0.216189	0.391035			ENSG00000185324
609_f_at	11.1952	11.4111	10.704	11.1411	11.2355	11.3185	10.6262	11.4512	11.4512	0.215913	0.437126	0.083035	0.824998	0.824998	0.083035	0.390268	4490	MT1B	ENSG00000185291
39931_at	5.3751	6.0379	4.8564	5.10539	5.89174	6.31776	6.07004	6.29003	6.31776	0.662796	0.248996	0.426016	0.219991	0.662796	0.219991	0.38945	8444	dyrk3	ENSG00000082512
37723_at	4.85763	5.54291	4.80583	5.24674	5.77182	5.84262	5.74982	6.10501	6.10501	0.685286	0.440908	0.070799	0.355185	0.685286	0.070799	0.388045	901	CCNG2	ENSG00000087266
38411_at	6.79324	7.15561	5.67373	6.30375	7.35755	7.64615	7.05215	7.32325	7.64615	0.362375	0.630022	0.288601	0.271101	0.630022	0.271101	0.388025	6653	SORL1	ENSG00000132383
1292_at	6.31222	7.80353	6.17114	6.04315	6.09945	6.01203	5.79408	6.06865	7.80353	1.49131	-0.12799	-0.087417	0.274563	1.49131	-0.12799	0.387617	1844	dusp2	ENSG00000180871
33371_s_at	7.62821	7.79305	7.63668	8.47049	7.74342	7.92163	7.62075	7.99379	8.47049	0.164834	0.833809	0.178205	0.373041	0.833809	0.164834	0.387472			ENSG00000137825
40712_at	7.14068	7.19	7.3037	7.96377	7.07803	8.36945	8.66202	8.20849	8.66202	0.04932	0.660071	1.29142	-0.453523	1.29142	-0.453523	0.386821	101	Adam8	ENSG00000120215
33146_at	8.78679	9.22655	9.05902	9.51204	9.07749	9.41185	9.42806	9.747	9.747	0.439765	0.453021	0.334353	0.318939	0.453021	0.318939	0.386519			ENSG00000116977
41658_at	5.98695	6.47098	6.34427	6.69041	5.91028	6.38976	6.05982	6.29369	6.69041	0.484023	0.346143	0.479486	0.233871	0.484023	0.233871	0.385881	10435	Cdc42ep2	ENSG00000078061
32107_at	6.45747	6.76045	6.62233	7.23186	6.67424	6.96127	6.08473	6.42572	7.23186	0.302974	0.609523	0.287027	0.340985	0.609523	0.287027	0.385127	25966	C2CD2
33304_at	7.03221	7.12226	6.99909	7.36838	6.94904	7.67466	7.17625	7.52758	7.67466	0.090048	0.369291	0.725615	0.351331	0.725615	0.090048	0.384071	3669	ISG20	ENSG00000092969
41140_at	8.09934	8.40709	7.80165	8.05769	8.1777	8.80376	8.63402	8.96955	8.96955	0.307749	0.256033	0.62606	0.335525	0.62606	0.256033	0.381342	3460	IFNGR2	ENSG00000187048
35742_at	6.17879	6.56286	5.43845	5.73867	6.53057	6.66321	6.28451	6.98312	6.98312	0.384071	0.300218	0.132644	0.698617	0.698617	0.132644	0.378888	89927	c16orf45	ENSG00000137601
34857_at	6.01988	6.45794	6.44904	7.14908	6.49014	6.79576	6.75646	6.82781	7.14908	0.438065	0.700038	0.305625	0.071345	0.700038	0.071345	0.378768	79572	ATP13A3	ENSG00000073803
38772_at	7.80345	8.9535	5.91968	5.49692	7.84066	7.7508	5.91501	6.79099	8.9535	1.15005	-0.422761	-0.089854	0.875974	1.15005	-0.422761	0.378353	3491	cyr61	ENSG00000147885
182_at	8.65111	8.97141	8.6495	9.19349	8.97674	9.33586	9.37128	9.65961	9.65961	0.320293	0.543985	0.359122	0.288337	0.543985	0.288337	0.377934	3710	ITPR3	ENSG00000120235
40367_at	4.71346	5.08976	4.71009	5.76254	4.49023	4.39804	4.60885	4.78012	5.76254	0.376297	1.05245	-0.092189	0.171269	1.05245	-0.092189	0.376957	650	bmp2	ENSG00000090534
36812_at	6.21859	6.31915	6.25345	6.77057	6.27044	6.90177	6.98843	7.24699	7.24699	0.10056	0.517129	0.631329	0.258563	0.631329	0.10056	0.376895	8412	bcar3	ENSG00000140285
40420_at	6.22682	6.68032	6.08407	6.39875	6.7028	7.21324	6.81164	7.04036	7.21324	0.453509	0.314675	0.510438	0.228719	0.510438	0.228719	0.376835	6793	STK10	ENSG00000096401
35851_g_at	5.84236	6.32391	6.5778	7.08782	5.75442	5.99379	5.78454	6.05786	7.08782	0.481552	0.510019	0.239373	0.27332	0.510019	0.239373	0.376066			ENSG00000151422
40113_at	6.2399	6.31824	5.92202	6.05414	6.40693	6.95817	5.85197	6.59394	6.95817	0.078341	0.132113	0.551243	0.741975	0.741975	0.078341	0.375918			ENSG00000105426
40098_at	6.89419	7.30336	7.42447	7.9561	7.11937	7.49086	7.24098	7.43194	7.9561	0.409177	0.531626	0.371489	0.190958	0.531626	0.190958	0.375813	10938	EHD1	ENSG00000105388
41246_at	9.43098	9.80771	8.86469	9.14249	9.88401	10.5214	10.2256	10.4364	10.5214	0.376732	0.277805	0.637432	0.210715	0.637432	0.210715	0.375671	5270	SERPINE2	ENSG00000150991
38972_at	5.28718	5.4423	4.8661	5.35046	5.67899	5.87337	4.94686	5.61467	5.87337	0.155129	0.484359	0.194373	0.667814	0.667814	0.155129	0.375419	115207	kctd12	ENSG00000249281
38669_at	6.50307	6.83965	6.34214	6.64691	6.61945	6.8858	6.38617	6.97501	6.97501	0.336585	0.304777	0.266346	0.588833	0.588833	0.266346	0.374135	9748	SLK	ENSG00000041357
31598_s_at	7.05503	7.30165	6.82592	6.99167	7.23434	7.70433	7.01111	7.62317	7.70433	0.246617	0.165753	0.469988	0.612054	0.612054	0.165753	0.373603	2582	galE	ENSG00000111424
36130_f_at	12.3343	12.7129	11.9181	12.3017	12.5888	12.4501	11.7285	12.5963	12.7129	0.378596	0.383611	-0.138713	0.867755	0.867755	-0.138713	0.372812	140851 4493 4498 4500	MT1E MT1JP MT1L MT1P3	ENSG00000114302
37343_at	9.31082	9.546	9.30906	9.75706	9.5206	9.9258	9.86592	10.265	10.265	0.235181	0.448005	0.405193	0.399085	0.448005	0.235181	0.371866	3710	ITPR3	ENSG00000164362
1317_at	7.22172	7.34646	7.03158	7.58463	7.75334	8.19363	7.73856	8.10565	8.19363	0.124742	0.553046	0.440286	0.367087	0.553046	0.124742	0.37129	4486	MST1R	ENSG00000183941
34371_at	7.73676	7.79709	7.79277	8.41061	7.76382	8.08576	7.51738	8.00077	8.41061	0.060333	0.617836	0.321933	0.483394	0.617836	0.060333	0.370874	9989	Ppp4r1	ENSG00000161570
41632_at	4.34174	4.76543	4.65058	5.0013	4.56644	4.84898	4.56149	4.98228	5.0013	0.423682	0.350719	0.282538	0.420789	0.423682	0.282538	0.369432	1871	E2F3	ENSG00000166710
34268_at	6.92137	7.25037	6.86222	7.18632	7.00403	7.39529	6.74741	7.17792	7.39529	0.328999	0.324099	0.391259	0.43051	0.43051	0.324099	0.368717	10287	rgs19
867_s_at	8.47669	8.6383	8.83168	9.67571	9.09463	9.41144	9.26208	9.41385	9.67571	0.161602	0.844034	0.316811	0.151769	0.844034	0.151769	0.368554			ENSG00000138115
1005_at	7.24296	9.01001	7.53712	8.50943	7.29852	6.66666	7.94624	7.3082	9.01001	1.76705	0.972316	-0.631863	-0.63804	1.76705	-0.63804	0.367366	1843	DUSP1	ENSG00000123496
32441_at	4.82894	5.20116	5.51053	5.87292	5.101	5.60251	4.81567	5.04702	5.87292	0.372224	0.362386	0.501505	0.231345	0.501505	0.231345	0.366865	1503	CTPS	ENSG00000145623
37743_at	8.44067	8.89563	7.56732	7.79446	8.85165	9.34211	8.82433	9.11595	9.34211	0.454956	0.227139	0.490464	0.29162	0.490464	0.227139	0.366045			ENSG00000168546
39018_at	9.58837	9.72645	8.69138	9.19542	9.74351	9.78743	8.78221	9.55957	9.78743	0.138082	0.50404	0.043916	0.777356	0.777356	0.043916	0.365848	4259	Mgst3	ENSG00000166501
37762_at	6.43691	6.93104	5.77092	6.83153	6.32498	6.6042	6.75875	6.3865	6.93104	0.494134	1.06061	0.279225	-0.372243	1.06061	-0.372243	0.365431	2012	emp1	ENSG00000019991
1887_g_at	7.57257	8.10448	7.39059	7.81446	7.68294	7.96671	7.81491	8.03165	8.10448	0.531905	0.423869	0.283769	0.216749	0.531905	0.216749	0.364073			ENSG00000236637
1844_s_at	7.758	8.01104	8.13203	8.58369	8.19467	8.61073	8.20546	8.54002	8.61073	0.253034	0.451659	0.416059	0.334568	0.451659	0.253034	0.36383			ENSG00000032219
39594_f_at	10.8142	10.9691	10.3069	10.5997	10.8032	11.0306	10.2293	11.0091	11.0306	0.154905	0.292795	0.227409	0.779817	0.779817	0.154905	0.363731	4496	MT1H	ENSG00000169372
40472_at	6.97103	7.36077	6.37241	6.98237	7.074	7.33643	7.31386	7.50596	7.50596	0.38974	0.609965	0.262435	0.192101	0.609965	0.192101	0.36356	254531	lpcat4	ENSG00000160882
36112_r_at	6.3335	6.65277	6.92043	7.12467	6.31042	6.50433	5.37893	6.11516	7.12467	0.319269	0.204237	0.193911	0.73623	0.73623	0.193911	0.363412			ENSG00000048545
659_g_at	6.64481	6.79002	5.74625	5.91124	6.71079	7.37579	6.48522	6.95998	7.37579	0.145208	0.164995	0.665003	0.474756	0.665003	0.145208	0.36249			ENSG00000003400
988_at	4.37262	4.42629	4.48012	5.11151	4.70694	5.0342	4.50249	4.93917	5.11151	0.053675	0.63139	0.327263	0.436681	0.63139	0.053675	0.362252	634	CEACAM1	ENSG00000104814
39580_at	5.87272	6.20749	5.869	6.13001	6.14259	6.50199	6.3149	6.80721	6.80721	0.334777	0.261017	0.359405	0.492307	0.492307	0.261017	0.361876	9858	KIAA0649	ENSG00000184937
33412_at	11.9046	12.0473	10.6447	11.4876	11.9652	11.9987	11.4503	11.8717	12.0473	0.142748	0.842912	0.033496	0.421478	0.842912	0.033496	0.360159	3956	LGALS1
38422_s_at	7.94908	8.39382	7.74247	8.07997	7.98463	8.4809	8.28644	8.44817	8.4809	0.444741	0.337498	0.496266	0.161732	0.496266	0.161732	0.360059	2274	FHL2	ENSG00000198176
36345_g_at	7.33615	7.67054	7.46699	8.20981	6.93232	7.45367	7.91628	7.75694	8.20981	0.334385	0.742826	0.521351	-0.159337	0.742826	-0.159337	0.359806			ENSG00000170581
36100_at	7.65907	8.2874	8.2033	8.82093	8.17222	8.75535	9.62843	9.23784	9.62843	0.62833	0.617633	0.583129	-0.390584	0.62833	-0.390584	0.359627			ENSG00000169410
37294_at	7.96654	8.26872	8.09586	8.97756	7.65729	7.66407	8.04175	8.28601	8.97756	0.302171	0.881704	0.006782	0.244263	0.881704	0.006782	0.35873	694	btg1	ENSG00000104827
36190_at	4.83588	5.23403	4.61177	5.02523	4.96875	5.4088	4.89287	5.07473	5.4088	0.398143	0.413466	0.44005	0.181858	0.44005	0.181858	0.358379	1039	CDR2	ENSG00000132155
38041_at	6.35858	6.60923	6.2423	6.57101	6.59099	6.68165	5.89304	6.65444	6.68165	0.250647	0.328706	0.090658	0.761402	0.761402	0.090658	0.357853	114805 2589	GALNT1 GALNT13	ENSG00000151694
32796_f_at	7.61326	7.37246	8.5464	8.467	7.29629	8.17991	7.66282	8.53014	8.5464	-0.240798	-0.079394	0.883621	0.867325	0.883621	-0.240798	0.357688	154754 5644	PRSS1 Try6	ENSG00000116251
1814_at	7.57792	8.05277	6.9199	7.26663	7.99736	8.49037	7.93078	8.04691	8.49037	0.474855	0.346731	0.493002	0.116121	0.493002	0.116121	0.357677			ENSG00000091831
851_s_at	5.9845	6.43787	6.34609	6.9284	6.4551	6.57127	6.3385	6.61622	6.9284	0.453367	0.582314	0.116171	0.277718	0.582314	0.116171	0.357392			ENSG00000062822
32656_at	3.02436	3.57126	2.87446	3.01531	3.36425	3.51775	3.09514	3.68317	3.68317	0.546904	0.140851	0.1535	0.588034	0.588034	0.140851	0.357322	8777	MPDZ	ENSG00000166949
1936_s_at	8.87734	9.01193	8.9148	9.48451	8.61209	8.95462	8.85258	9.23307	9.48451	0.134596	0.569711	0.342534	0.380493	0.569711	0.134596	0.356834			ENSG00000214783
38489_at	11.8045	11.8738	11.6079	12.1533	11.7178	11.9495	11.1119	11.691	12.1533	0.069388	0.545385	0.231691	0.579065	0.579065	0.069388	0.356382	9982	FGFBP1	ENSG00000106628
33372_at	7.39783	7.5427	7.49376	8.13151	7.32519	7.5343	7.20886	7.63872	8.13151	0.144868	0.63775	0.209104	0.42986	0.63775	0.144868	0.355395			ENSG00000150991
36694_at	4.03847	4.514	3.8158	3.99213	4.24832	4.53163	4.28129	4.76767	4.76767	0.475526	0.176331	0.283312	0.486382	0.486382	0.176331	0.355388	3790	KCNS3	ENSG00000134460
36101_s_at	5.59457	6.49536	6.83472	7.52439	6.56995	7.09338	8.66972	7.97602	8.66972	0.900795	0.689669	0.523437	-0.693701	0.900795	-0.693701	0.35505			ENSG00000010610
1648_at	4.62602	4.98387	5.57541	6.33075	5.28507	5.71708	5.95755	5.83192	6.33075	0.357854	0.755341	0.43201	-0.125625	0.755341	-0.125625	0.354895	9180	OSMR	ENSG00000167601
41086_at	5.66202	5.88954	5.84569	6.27698	5.75978	6.09855	5.76794	6.18975	6.27698	0.227519	0.431292	0.338771	0.421814	0.431292	0.227519	0.354849	8601	RGS20	ENSG00000112715
41139_at	7.83162	8.03675	7.16314	7.60047	8.0394	8.24293	7.5306	8.1005	8.24293	0.205133	0.437336	0.203532	0.569906	0.569906	0.203532	0.353977	9500	MAGED1	ENSG00000135333
39099_at	7.02385	7.46462	6.78061	7.01898	7.34221	7.76847	7.50466	7.81289	7.81289	0.440762	0.238365	0.426257	0.308231	0.440762	0.238365	0.353404	10484	SEC23A	ENSG00000134982
1878_g_at	9.05847	9.28682	8.74698	9.05941	9.03323	9.38291	8.66089	9.17763	9.38291	0.22835	0.312434	0.349675	0.516735	0.516735	0.22835	0.351799			ENSG00000072135
35230_at	7.54828	7.82148	7.59331	8.09817	7.37775	7.82915	7.75849	7.9346	8.09817	0.273206	0.504862	0.451395	0.176114	0.504862	0.176114	0.351394	148022	TICAM1	ENSG00000114738
36935_at	6.86867	7.30589	6.96058	7.59279	7.32355	7.79414	7.9695	7.83209	7.9695	0.437224	0.632207	0.470593	-0.137403	0.632207	-0.137403	0.350655	5921	Rasa1	ENSG00000109320
39329_at	9.7126	9.88929	8.88598	9.53159	9.85162	10.1325	9.62852	9.92291	10.1325	0.176695	0.645608	0.280874	0.294388	0.645608	0.176695	0.349391			ENSG00000148053
34333_at	6.81662	7.34556	6.46534	6.99591	7.12489	7.58994	7.74116	7.6121	7.74116	0.528943	0.530566	0.465052	-0.129061	0.530566	-0.129061	0.348875	9929	JOSD1	ENSG00000158402
793_at	6.77775	6.95611	7.56009	8.54396	6.94539	7.4334	7.84987	7.5934	8.54396	0.178361	0.983868	0.488005	-0.25647	0.983868	-0.25647	0.348441	5228	PGF	ENSG00000149294
37911_at	7.72078	7.96417	7.64169	8.00491	7.90629	8.09602	7.51183	8.10724	8.10724	0.243385	0.363226	0.189728	0.595406	0.595406	0.189728	0.347936	6810	STX4	ENSG00000171862
37225_at	6.78007	6.88384	7.21074	7.6593	6.70812	7.04489	6.67104	7.16495	7.6593	0.103768	0.448559	0.336767	0.493908	0.493908	0.103768	0.345751	23189 647886	KANK1 LOC647886	ENSG00000115461
37001_at	9.24532	9.48268	8.76554	9.28125	9.41259	9.79402	9.29944	9.54576	9.79402	0.237356	0.515712	0.381433	0.246319	0.515712	0.237356	0.345205	824	CAPN2	ENSG00000163558
40602_at	5.71974	6.19177	5.5508	6.03255	6.23568	6.50347	6.38969	6.54387	6.54387	0.472034	0.481751	0.267791	0.154179	0.481751	0.154179	0.343939			ENSG00000168918
35303_at	7.28855	7.69654	7.01991	7.4606	7.79381	7.7527	7.14397	7.70866	7.79381	0.407984	0.440688	-0.04111	0.564691	0.564691	-0.04111	0.343063	3638	INSIG1	ENSG00000255974
31874_at	8.18722	8.46598	8.03619	8.08661	8.01953	8.4042	7.36726	8.02398	8.46598	0.278758	0.050424	0.38467	0.656721	0.656721	0.050424	0.342643	10634	GAS2L1	ENSG00000255974
37747_at	8.70307	8.88578	7.69631	8.33498	8.78747	9.01047	8.14381	8.46766	9.01047	0.182708	0.638675	0.222994	0.323841	0.638675	0.182708	0.342054	308	ANXA5	ENSG00000106278
483_g_at	7.66221	7.97529	7.46721	8.06985	7.87252	7.88989	7.91772	8.35116	8.35116	0.313083	0.602643	0.017368	0.433441	0.602643	0.017368	0.341634			ENSG00000152495
31719_at	10.287	10.3897	9.28349	9.923	10.356	10.7072	10.5234	10.7911	10.7911	0.102727	0.639512	0.351145	0.267764	0.639512	0.102727	0.340287			ENSG00000204231
38632_at	6.77083	6.75715	6.88845	7.22885	6.73883	7.23641	7.00951	7.54206	7.54206	-0.013677	0.340397	0.497586	0.532546	0.532546	-0.013677	0.339213	25822	DNAJB5	ENSG00000169083
33235_at	4.96548	4.88252	4.54554	4.79779	5.00383	5.67504	4.57455	5.08919	5.67504	-0.082957	0.252244	0.671213	0.514643	0.671213	-0.082957	0.338786	652725 89795	LOC652725 NAV3	ENSG00000164078
39964_at	4.86454	5.01362	3.98637	4.24188	4.15799	4.7728	4.15869	4.4903	5.01362	0.149086	0.25551	0.614807	0.331615	0.614807	0.149086	0.337754	6102	rp2
35726_at	12.1339	12.227	11.5508	12.1384	12.23	12.2279	11.5266	12.1965	12.23	0.093085	0.587565	-0.002119	0.669954	0.669954	-0.002119	0.337121	6273	S100A2	ENSG00000249485
37213_at	7.14113	7.09706	7.34067	7.61896	7.13963	7.73991	7.57547	8.08792	8.08792	-0.044071	0.278283	0.600274	0.512445	0.600274	-0.044071	0.336733			ENSG00000128245
41396_at	7.00246	7.59346	6.67657	6.80166	7.26425	7.44808	7.41717	7.86116	7.86116	0.591003	0.125086	0.183838	0.443987	0.591003	0.125086	0.335978	7461	CLIP2	ENSG00000041357
32536_at	9.62449	9.8829	8.99714	9.35541	9.62579	9.70221	8.77339	9.4241	9.8829	0.258409	0.358273	0.076419	0.65071	0.65071	0.076419	0.335953	10682	EBP	ENSG00000175198
581_at	6.42657	6.78187	5.42624	5.97079	6.92406	7.29753	7.07902	7.14853	7.29753	0.355296	0.544546	0.37347	0.06951	0.544546	0.06951	0.335705	3912	LAMB1	ENSG00000109471
34408_at	7.05491	7.47444	6.73606	7.27011	7.22497	7.32055	7.13224	7.42518	7.47444	0.419533	0.534048	0.095579	0.292946	0.534048	0.095579	0.335526	6253	rtn2	ENSG00000171105
37674_at	6.6855	7.0268	7.38883	7.82767	6.83504	7.39075	7.47145	7.47745	7.82767	0.341295	0.43884	0.555718	0.005993	0.555718	0.005993	0.335462	211	ALAS1	ENSG00000257077
39860_at	6.58156	7.17563	6.54208	6.70873	6.51656	6.89609	6.25462	6.4553	7.17563	0.594063	0.166644	0.379524	0.20068	0.594063	0.166644	0.335228	8880	FUBP1	ENSG00000182580
1180_g_at	9.29972	9.35488	10.5537	10.3993	9.39569	9.65466	8.58691	9.76305	10.5537	0.055162	-0.154472	0.258969	1.17613	1.17613	-0.154472	0.333948			ENSG00000137947
34410_at	9.00889	8.93154	8.35825	8.86637	8.8635	8.90928	7.6337	8.49157	9.00889	-0.077352	0.508112	0.04578	0.857876	0.857876	-0.077352	0.333604	4597	MVD	ENSG00000175166
40832_s_at	6.63477	7.07416	6.56457	7.00567	6.62748	6.86141	6.60936	6.82904	7.07416	0.439394	0.441095	0.233933	0.219686	0.441095	0.219686	0.333527			ENSG00000171791
1364_at	5.20848	5.34652	4.64382	4.62317	5.34134	5.88839	5.21435	5.88328	5.88839	0.138041	-0.020647	0.547043	0.668926	0.668926	-0.020647	0.333341	5803	ptprz1	ENSG00000134531
38099_r_at	4.54219	4.73158	3.71628	4.33031	4.59252	4.77477	4.34604	4.69238	4.77477	0.189387	0.614028	0.182249	0.346338	0.614028	0.182249	0.333	2182	Acsl4	ENSG00000112658
37003_at	9.18326	9.48949	8.82683	9.30344	9.24721	9.40041	9.27861	9.67161	9.67161	0.306232	0.476609	0.153193	0.393	0.476609	0.153193	0.332259	967	CD63	ENSG00000141753
31684_at	8.48251	8.43677	8.24191	8.46126	8.34803	8.89554	8.15561	8.76176	8.89554	-0.045734	0.219353	0.547508	0.606143	0.606143	-0.045734	0.331817			ENSG00000156976
33389_at	6.00592	6.31655	6.00595	6.35245	6.01172	6.22624	5.837	6.29146	6.35245	0.310634	0.346501	0.214519	0.454468	0.454468	0.214519	0.33153	1595	CYP51A1	ENSG00000132341
37755_at	4.12358	4.5207	4.13022	4.46182	4.69817	5.14133	4.99557	5.14829	5.14829	0.397114	0.331605	0.443157	0.152726	0.443157	0.152726	0.33115	22903	Btbd3	ENSG00000002016
1675_at	7.42064	7.80609	7.48379	8.06795	7.80265	8.28923	8.39693	8.26517	8.39693	0.385441	0.584162	0.486586	-0.131757	0.584162	-0.131757	0.331108	5921	Rasa1	ENSG00000143393
32616_at	5.43018	5.86289	5.83625	6.66892	5.85153	5.83967	5.9613	6.02522	6.66892	0.432719	0.832665	-0.01186	0.063925	0.832665	-0.01186	0.329362			ENSG00000109971
35251_at	4.92481	5.46836	5.0321	5.53124	4.99038	5.51286	6.28995	6.04136	6.28995	0.543551	0.499136	0.522479	-0.248591	0.543551	-0.248591	0.329144	3096	Hivep1
37363_at	6.49542	6.90777	7.18637	7.59332	6.69109	6.88427	7.4217	7.7217	7.7217	0.412351	0.406943	0.193172	0.299995	0.412351	0.193172	0.328115	9788	mtss1	ENSG00000134323
32578_at	6.52076	6.74485	6.84429	7.39502	6.56384	6.8446	6.82379	7.07152	7.39502	0.224091	0.550733	0.280761	0.247727	0.550733	0.224091	0.325828	6945	MLX	ENSG00000080823
40567_at	7.9125	8.35757	6.53425	6.30985	8.23578	8.72522	6.43415	7.02713	8.72522	0.445074	-0.224401	0.489441	0.592984	0.592984	-0.224401	0.325775	7846	TUBA1A	ENSG00000026103
39385_at	7.18538	7.36471	6.41125	6.926	7.2888	7.68856	7.32372	7.52517	7.68856	0.179332	0.514749	0.399766	0.201451	0.514749	0.179332	0.323825	290	ANPEP	ENSG00000188985
39277_at	6.17037	6.40575	6.86552	7.52865	6.42449	6.84208	7.12143	7.09992	7.52865	0.235378	0.663129	0.417583	-0.021506	0.663129	-0.021506	0.323646	9180	OSMR	ENSG00000197442
33447_at	9.50635	9.84462	9.07495	9.55802	9.70272	9.88362	9.55777	9.85012	9.88362	0.338269	0.483065	0.180898	0.292343	0.483065	0.180898	0.323644	10627	MYL12A	ENSG00000067369
31574_i_at	5.04152	5.52783	4.90645	5.13648	5.31983	5.33429	4.74975	5.30995	5.52783	0.486308	0.230026	0.014463	0.560205	0.560205	0.014463	0.322751			ENSG00000114279
1100_at	8.47177	8.7983	8.78159	9.01805	8.6609	9.10927	9.04089	9.31598	9.31598	0.326537	0.23645	0.448368	0.275097	0.448368	0.23645	0.321613	3654	Irak1	ENSG00000136603
821_s_at	5.42621	5.62314	5.29891	5.43893	5.66707	6.03735	5.14631	5.72446	6.03735	0.196931	0.140019	0.370276	0.578156	0.578156	0.140019	0.321346			ENSG00000118513
34826_at	8.93334	9.36176	8.45397	8.80072	9.16249	9.36783	9.04129	9.34602	9.36783	0.428419	0.346748	0.205347	0.304735	0.428419	0.205347	0.321312	6389	SDHA	ENSG00000066468
40881_at	9.62671	9.57834	9.08358	9.22793	9.61406	9.76743	8.41322	9.44196	9.76743	-0.048371	0.144348	0.15337	1.02874	1.02874	-0.048371	0.319521	47	ACLY	ENSG00000204389
41870_at	8.47931	8.73645	8.03352	8.61214	8.80609	8.65571	8.49399	9.08562	9.08562	0.257136	0.578619	-0.150374	0.591632	0.591632	-0.150374	0.319253			ENSG00000106588
493_at	8.3569	8.80856	8.62283	9.12862	8.85567	8.88594	9.04333	9.33122	9.33122	0.451666	0.505786	0.030264	0.287897	0.505786	0.030264	0.318903	1453	CSNK1D	ENSG00000102096
33127_at	4.75412	5.21392	4.707	5.09134	5.11371	5.18913	4.92942	5.28432	5.28432	0.459799	0.38434	0.075419	0.354902	0.459799	0.075419	0.318615	4017	loxl2	ENSG00000007384
522_s_at	6.02516	6.48023	6.02169	6.38054	6.16709	6.45074	6.87032	7.047	7.047	0.455067	0.35885	0.283651	0.176679	0.455067	0.176679	0.318562	2352	FOLR3	ENSG00000236360
980_at	6.97074	7.40212	6.39867	7.16493	7.22716	7.52706	8.27289	8.04681	8.27289	0.431379	0.766255	0.299896	-0.226084	0.766255	-0.226084	0.317861	4864	npc1	ENSG00000111540
38727_at	5.36351	5.83026	5.71589	5.77296	5.48112	5.9726	5.91029	6.16613	6.16613	0.466749	0.057067	0.491483	0.255834	0.491483	0.057067	0.317783	90411	MCFD2	ENSG00000030110
39712_at	8.40479	8.66811	7.90717	8.43062	8.36902	8.47783	8.11551	8.49045	8.66811	0.26332	0.523449	0.108809	0.374932	0.523449	0.108809	0.317628	6284	S100A13	ENSG00000183087
870_f_at	9.88005	10.143	9.63601	9.89843	10.1703	10.2662	9.5462	10.1939	10.2662	0.262909	0.262421	0.095812	0.647702	0.647702	0.095812	0.317211	4504	MT3	ENSG00000163464
36851_g_at	6.41961	6.75985	5.95482	6.106	6.52427	6.85163	6.19126	6.6407	6.85163	0.340239	0.151177	0.327361	0.449434	0.449434	0.151177	0.317053			ENSG00000143514
1815_g_at	5.60924	5.78268	4.86691	5.32597	5.84817	6.18576	5.6172	5.91313	6.18576	0.173443	0.459053	0.337581	0.29593	0.459053	0.173443	0.316502			ENSG00000230756
39289_at	3.71368	3.88478	4.28828	4.82807	3.88835	4.26545	4.23263	4.40884	4.82807	0.171097	0.539788	0.377091	0.176212	0.539788	0.171097	0.316047	100132916 285672	FAM159B SFRS12IP1	ENSG00000197838
393_s_at	5.2102	5.34034	5.12663	6.08974	5.48723	5.55776	5.64865	5.74899	6.08974	0.130142	0.963113	0.07053	0.100346	0.963113	0.07053	0.316033			ENSG00000134202
40575_at	7.39028	7.67709	7.07906	7.26514	7.4284	7.74624	7.39278	7.86553	7.86553	0.286814	0.186075	0.317836	0.472744	0.472744	0.186075	0.315867	9231	DLG5	ENSG00000204209
37637_at	6.35299	6.91763	5.95985	6.68246	6.66315	7.00802	7.14645	6.77522	7.14645	0.564646	0.722606	0.344864	-0.371235	0.722606	-0.371235	0.31522	5998	rgs3	ENSG00000164399
280_g_at	5.31407	6.74381	4.75785	4.82716	5.07539	5.2038	5.29604	4.92666	6.74381	1.42973	0.069312	0.128411	-0.369375	1.42973	-0.369375	0.314521			ENSG00000187172
277_at	8.45832	8.77931	8.7344	8.99907	8.49994	8.87219	9.0547	9.35179	9.35179	0.320983	0.264666	0.372248	0.297099	0.372248	0.264666	0.313749
37906_at	7.23618	7.46191	6.56148	6.98821	7.56944	8.02532	7.58404	7.72928	8.02532	0.22573	0.426729	0.455887	0.14523	0.455887	0.14523	0.313394	4053	LTBP2	ENSG00000105329
35845_at	6.08608	6.6481	6.40422	6.52711	6.40686	6.8294	6.78917	6.93507	6.93507	0.562024	0.12289	0.422541	0.145895	0.562024	0.12289	0.313338	10427	SEC24B	ENSG00000184937
34012_at	7.74045	8.47156	7.67984	8.4895	8.11998	7.94885	7.98093	7.863	8.4895	0.731108	0.809662	-0.171121	-0.117934	0.809662	-0.171121	0.312929	3885	KRT34	ENSG00000180198
1130_at	7.0423	7.19017	7.11325	7.60092	7.45575	7.85999	7.40525	7.61064	7.85999	0.147874	0.487667	0.404238	0.205393	0.487667	0.147874	0.311293			ENSG00000165556
33880_at	5.40411	5.81843	5.5109	5.5195	5.90384	6.19325	5.19394	5.72608	6.19325	0.414314	0.008606	0.28941	0.532144	0.532144	0.008606	0.311118			ENSG00000162616
31672_g_at	6.79455	7.06663	6.75477	7.49685	6.62944	6.81594	6.64737	6.6895	7.49685	0.272087	0.742072	0.186505	0.042135	0.742072	0.042135	0.3107			ENSG00000237161
36047_at	4.0773	4.45317	3.74334	3.94268	4.26838	4.4648	3.87112	4.34155	4.4648	0.375876	0.199345	0.196416	0.470431	0.470431	0.196416	0.310517	4750	nek1	ENSG00000003400
38822_at	6.35376	6.63375	6.6002	7.21016	6.48427	6.8093	6.83557	6.86066	7.21016	0.27999	0.609954	0.325032	0.025095	0.609954	0.025095	0.310018
38004_at	7.37687	7.93381	6.43642	7.18945	7.50762	7.59082	7.60453	7.4505	7.93381	0.556939	0.753036	0.083198	-0.154032	0.753036	-0.154032	0.309785	1464	cspg4	ENSG00000044524
41758_at	8.19349	8.55673	8.094	8.72664	8.54626	8.68114	8.76277	8.86577	8.86577	0.363239	0.632643	0.134878	0.102999	0.632643	0.102999	0.30844	25829	TMEM184B	ENSG00000105486
1388_g_at	5.44004	5.63545	5.71541	6.11491	5.56236	5.82878	5.39696	5.769	6.11491	0.195403	0.399501	0.266413	0.372041	0.399501	0.195403	0.30834			ENSG00000198793
33892_at	4.64089	4.85064	4.63134	5.3004	4.88702	5.11291	4.9546	5.08266	5.3004	0.209752	0.669055	0.225893	0.128067	0.669055	0.128067	0.308192	5318	Pkp2	ENSG00000070778
32802_at	3.7637	3.97292	4.29827	4.6501	4.52916	4.92232	4.62209	4.90036	4.92232	0.209223	0.35183	0.393159	0.278269	0.393159	0.209223	0.30812	10299	2012-03-06
37504_at	5.26067	5.45826	5.87786	6.3738	5.94608	6.26132	6.68448	6.90571	6.90571	0.197586	0.49594	0.315239	0.22123	0.49594	0.197586	0.307499	57154	SMURF1	ENSG00000139687
39070_at	10.4466	10.5309	10.5771	10.9924	10.6079	11.0336	10.6134	10.9179	11.0336	0.084317	0.415325	0.425637	0.304581	0.425637	0.084317	0.307465	6624	fscn1	ENSG00000162063
41618_at	10.4737	10.6095	9.85701	10.4409	10.5255	10.7763	10.4909	10.7502	10.7763	0.135741	0.583928	0.250816	0.259277	0.583928	0.135741	0.307441	1308	Col17a1	ENSG00000088179
38555_at	4.57813	4.72853	4.18748	4.30373	4.40899	4.89153	5.07439	5.5521	5.5521	0.150397	0.116246	0.482536	0.47771	0.482536	0.116246	0.306722	11221	Dusp10	ENSG00000163466
39704_s_at	10.6466	10.8117	10.2786	10.7678	10.8579	11.0966	10.8135	11.1422	11.1422	0.165086	0.489177	0.238683	0.328748	0.489177	0.165086	0.305424	100130009 3159	HMGA1 LOC100130009	ENSG00000070501
32571_at	5.84773	6.28541	7.60257	7.83103	5.48886	5.79204	5.85966	6.11188	7.83103	0.437684	0.228457	0.303183	0.252226	0.437684	0.228457	0.305387	4144	mat2a	ENSG00000162063
32140_at	8.27692	8.56186	7.2735	7.59014	8.56545	9.14446	8.51202	8.55276	9.14446	0.284941	0.316643	0.579008	0.040747	0.579008	0.040747	0.305335	6653	SORL1	ENSG00000118513
40826_at	6.59376	6.80625	6.87643	7.45686	6.69401	7.12401	7.007	7.00511	7.45686	0.212486	0.580434	0.430004	-0.001895	0.580434	-0.001895	0.305257	4140	Mark3	ENSG00000185697
38409_at	4.68267	5.1619	4.65237	5.14632	4.92196	5.30706	5.39175	5.2528	5.39175	0.47923	0.493953	0.3851	-0.138942	0.493953	-0.138942	0.304835	6744	SSFA2	ENSG00000115461
36089_at	4.77308	5.33288	4.49893	4.644	5.25623	5.4492	5.10784	5.42927	5.4492	0.5598	0.14507	0.192977	0.321432	0.5598	0.14507	0.30482	22876	INPP5F	ENSG00000147168
37388_at	3.40986	3.42394	3.2037	3.27087	3.36674	4.15864	3.38175	3.72658	4.15864	0.01408	0.067163	0.791898	0.344826	0.791898	0.01408	0.304492	7980	TFPI2	ENSG00000122641
36181_at	8.71533	9.10054	8.22125	8.69953	9.08386	9.06227	8.654	9.02729	9.10054	0.385209	0.478285	-0.021597	0.373284	0.478285	-0.021597	0.303795	3927	LASP1	ENSG00000153162
355_s_at	7.08422	7.43084	6.60857	6.96517	7.40543	7.44369	7.12116	7.59378	7.59378	0.346618	0.356597	0.038266	0.472616	0.472616	0.038266	0.303524	2281	Fkbp1b
41201_at	4.3992	4.73904	4.77095	5.07796	5.27051	5.54572	4.8633	5.15105	5.54572	0.339835	0.30701	0.275206	0.287754	0.339835	0.275206	0.302451	10059	DNM1L	ENSG00000105705
36979_at	6.41052	6.69687	6.37617	6.67349	6.37533	7.20732	7.85723	7.65136	7.85723	0.286347	0.29732	0.831986	-0.205872	0.831986	-0.205872	0.302445	6515	SLC2A3	ENSG00000204590
35850_at	6.96294	7.38551	7.65619	7.99595	6.94883	7.12827	6.97615	7.24323	7.99595	0.422568	0.339755	0.179446	0.26708	0.422568	0.179446	0.302212			ENSG00000108984
376_at	6.51211	6.73834	6.23271	6.61322	6.85305	7.04239	6.82131	7.23076	7.23076	0.226227	0.380512	0.189338	0.409449	0.409449	0.189338	0.301382			ENSG00000157168
34304_s_at	7.17223	7.34215	7.26988	7.49846	7.0357	7.43659	7.42997	7.83388	7.83388	0.16991	0.228579	0.400895	0.403908	0.403908	0.16991	0.300823	6303	Sat1	ENSG00000162510
32527_at	7.16936	7.22915	6.7758	6.97423	6.99118	6.98872	6.59066	7.53705	7.53705	0.059795	0.198434	-0.002457	0.946388	0.946388	-0.002457	0.30054	10974	C10orf116	ENSG00000026508
994_at	4.58367	4.98677	4.8074	5.08835	4.78738	4.93378	5.03404	5.4031	5.4031	0.403094	0.280945	0.146394	0.369061	0.403094	0.146394	0.299874			ENSG00000185122
39761_at	4.9789	5.37967	4.99509	5.30932	5.01181	5.46688	5.53852	5.56635	5.56635	0.400769	0.314235	0.455064	0.02783	0.455064	0.02783	0.299475	23080	AVL9	ENSG00000236360
41410_at	4.16978	4.48579	4.49762	4.59426	4.69879	4.65645	3.75337	4.58085	4.69879	0.31601	0.09664	-0.042335	0.827482	0.827482	-0.042335	0.299449			ENSG00000238000
33272_at	6.18189	6.94293	5.4071	5.89478	6.63049	6.17479	6.40544	6.80899	6.94293	0.761044	0.487679	-0.455703	0.403551	0.761044	-0.455703	0.299143	6288	SAA1	ENSG00000258941
32718_at	5.45885	5.67949	5.04024	4.98093	5.5046	6.05821	5.1671	5.64689	6.05821	0.220639	-0.059306	0.553613	0.479794	0.553613	-0.059306	0.298685	8460	TPST1	ENSG00000134954
34898_at	8.60887	9.3361	7.20151	7.81851	8.22801	8.64251	9.11012	8.54431	9.3361	0.72723	0.616992	0.414491	-0.565812	0.72723	-0.565812	0.298225	374 727738	AREG AREGB	ENSG00000244067
34335_at	7.14389	7.66517	6.98148	7.56965	6.92824	6.74981	6.43551	6.69473	7.66517	0.521284	0.588168	-0.178423	0.259224	0.588168	-0.178423	0.297563			ENSG00000175387
32028_at	7.10643	7.33208	7.91711	8.12467	7.21124	7.43042	6.75943	7.29716	8.12467	0.225655	0.207558	0.219172	0.53773	0.53773	0.207558	0.297529	100130283	LOC100130283	ENSG00000184545
38247_at	6.27613	6.58478	6.1318	6.79031	5.79879	6.34911	6.65417	6.32664	6.79031	0.308651	0.658516	0.550316	-0.32753	0.658516	-0.32753	0.297488	2150	f2rl1	ENSG00000108342
757_at	9.95648	10.1923	10.264	10.6261	10.4632	10.9319	10.3229	10.4455	10.9319	0.235835	0.362177	0.468625	0.122625	0.468625	0.122625	0.297315			ENSG00000014138
41266_at	10.5334	10.6963	9.97631	10.7149	10.7254	10.8065	10.7256	10.9252	10.9252	0.162882	0.738637	0.081133	0.199575	0.738637	0.081133	0.295557	3655	itga6	ENSG00000129625
36948_at	6.26148	6.43902	5.84131	5.74638	6.46316	6.57581	5.19891	6.18362	6.57581	0.177544	-0.09493	0.112655	0.984702	0.984702	-0.09493	0.294993	23741	EID1	ENSG00000149294
33924_at	5.62482	6.06554	4.76691	5.18454	5.91497	6.17726	5.92684	5.98548	6.17726	0.440714	0.417634	0.262291	0.058642	0.440714	0.058642	0.29482	23258	DENND5A	ENSG00000138764
37050_r_at	6.16207	6.70628	6.01116	6.03969	6.633	6.72168	6.05571	6.57145	6.72168	0.54421	0.028531	0.088674	0.51574	0.54421	0.028531	0.294289
231_at	6.3991	6.33831	6.49	6.80671	6.48955	6.72239	6.34023	7.02835	7.02835	-0.060788	0.316707	0.232833	0.688122	0.688122	-0.060788	0.294218	7052	tgm2	ENSG00000091831
41169_at	7.21906	7.36835	6.92689	7.44166	7.18339	7.39943	7.06536	7.35951	7.44166	0.14929	0.514772	0.216044	0.294155	0.514772	0.14929	0.293565	5329	PLAUR	ENSG00000232159
38746_at	7.18712	7.25828	7.44087	7.715	8.0395	8.55492	8.61419	8.92006	8.92006	0.071165	0.27413	0.515421	0.305871	0.515421	0.071165	0.291647			ENSG00000145242
40434_at	4.6731	4.59455	4.64404	5.33965	5.12026	5.26756	4.96302	5.36444	5.36444	-0.078553	0.69561	0.147297	0.401419	0.69561	-0.078553	0.291443	5420	PODXL	ENSG00000134201
40966_at	6.61084	6.84737	6.33476	6.5267	6.76151	7.10341	6.7738	7.16786	7.16786	0.236531	0.191942	0.341898	0.394068	0.394068	0.191942	0.29111
AFFX-DapX-3_at	3.48103	3.9398	3.26453	3.5111	3.40428	3.52956	3.10889	3.43836	3.9398	0.458779	0.246567	0.125289	0.32947	0.458779	0.125289	0.290026			ENSG00000125249
32078_at	5.14692	5.53268	4.93249	5.36366	5.54188	5.85357	5.41822	5.448	5.85357	0.385763	0.431164	0.311694	0.029779	0.431164	0.029779	0.2896	4734	NEDD4	ENSG00000106799
40847_at	7.97377	8.32548	8.26591	9.02675	8.29461	8.68091	9.23278	8.89126	9.23278	0.351704	0.760835	0.386299	-0.341518	0.760835	-0.341518	0.28933			ENSG00000014914
883_s_at	8.93935	9.38521	8.28442	8.82603	8.5368	8.58215	9.00671	9.12715	9.38521	0.445854	0.541604	0.045348	0.120443	0.541604	0.045348	0.288312	5292	Pim1	ENSG00000136634
32542_at	7.70912	8.15766	6.85519	7.21065	8.22189	8.6131	8.52113	8.4784	8.6131	0.448536	0.355455	0.39121	-0.042731	0.448536	-0.042731	0.288118	2273	fhl1	ENSG00000149311
36113_s_at	9.08549	9.27727	8.46841	8.7576	8.95619	9.15539	8.55677	9.02865	9.27727	0.191781	0.289183	0.199205	0.47188	0.47188	0.191781	0.288012			ENSG00000160870
33866_at	7.93077	8.32367	7.76108	8.39906	8.09298	8.04041	7.80702	7.98046	8.39906	0.392898	0.637985	-0.052574	0.173443	0.637985	-0.052574	0.287938	643634	LOC643634	ENSG00000100385
36638_at	6.19808	8.5806	3.65344	3.97372	6.14699	5.45082	5.61694	4.75801	8.5806	2.38252	0.320281	-0.696175	-0.858934	2.38252	-0.858934	0.286923	1490	CTGF	ENSG00000165841
32313_at	9.19348	9.42871	8.23538	8.991	9.1722	8.8493	8.38627	8.86509	9.42871	0.235232	0.755627	-0.322903	0.478817	0.755627	-0.322903	0.286693			ENSG00000146678
408_at	4.44564	4.87312	4.12488	4.37941	4.26252	4.33422	4.2801	4.67062	4.87312	0.427485	0.254531	0.071705	0.390519	0.427485	0.071705	0.28606	2919	CXCL1	ENSG00000134954
35937_at	7.62756	8.28688	6.0549	6.53054	8.08176	8.31214	8.20299	7.98165	8.31214	0.65932	0.475639	0.230385	-0.221337	0.65932	-0.221337	0.286002	4277	micB	ENSG00000186716
40127_at	7.9006	8.05954	7.59091	7.81369	8.02998	8.36785	7.69519	8.11244	8.36785	0.158946	0.222785	0.337866	0.417257	0.417257	0.158946	0.284213	81855	SFXN3	ENSG00000151090
37047_at	7.58068	7.88591	6.9203	7.62009	7.63339	8.11749	8.69177	8.33858	8.69177	0.305228	0.699795	0.484097	-0.353195	0.699795	-0.353195	0.283981	4864	npc1	ENSG00000115825
40079_at	5.6205	5.70743	5.53874	6.60601	5.46432	5.64512	6.05359	5.85435	6.60601	0.086929	1.06726	0.180803	-0.199236	1.06726	-0.199236	0.28394	9052	Gprc5a	ENSG00000137713
36763_at	5.79527	6.09243	5.89024	6.12804	5.82491	6.0981	5.74407	6.06973	6.12804	0.29716	0.237797	0.27319	0.325658	0.325658	0.237797	0.283451	7476	Wnt7a	ENSG00000112232
34859_at	8.75867	9.03771	8.28746	8.78464	9.03719	9.25423	9.13635	9.27676	9.27676	0.279038	0.497187	0.217038	0.140409	0.497187	0.140409	0.283418			ENSG00000142515
32164_at	7.03445	7.29762	7.05511	7.7456	7.6426	7.73649	7.51355	7.59889	7.7456	0.263172	0.690489	0.093887	0.085345	0.690489	0.085345	0.283223			ENSG00000173039
39764_at	5.1314	5.38952	4.46871	5.08197	4.91776	5.27232	5.29341	5.20034	5.38952	0.25813	0.613265	0.354559	-0.093076	0.613265	-0.093076	0.283219	90	acvr1	ENSG00000185024
1830_s_at	8.09398	8.23763	7.98404	8.36282	8.4108	8.75598	8.47085	8.7361	8.75598	0.14365	0.37878	0.345177	0.26525	0.37878	0.14365	0.283214
37808_at	5.86757	6.09851	5.08649	5.18593	5.87473	6.09846	5.23115	5.80865	6.09851	0.230934	0.099434	0.223727	0.577498	0.577498	0.099434	0.282898	51375	snx7	ENSG00000108242
943_at	5.88104	6.12731	5.77979	6.24625	6.08897	6.3225	5.97902	6.16384	6.3225	0.246267	0.466457	0.233532	0.184818	0.466457	0.184818	0.282769			ENSG00000120875
40591_at	4.69321	4.80445	4.82348	5.02323	4.96286	5.24063	4.59366	5.1351	5.24063	0.111246	0.199749	0.277769	0.541443	0.541443	0.111246	0.282552			ENSG00000206073
860_at	5.29946	5.67998	5.23635	5.07917	5.58493	5.61688	4.40368	5.27573	5.67998	0.38052	-0.157178	0.031949	0.872056	0.872056	-0.157178	0.281837			ENSG00000160014
38374_at	8.33415	8.91349	8.20024	8.4787	7.446	7.63504	7.53503	7.61158	8.91349	0.579337	0.278467	0.189037	0.076553	0.579337	0.076553	0.280849	7071	KLF10	ENSG00000151491
1433_g_at	6.74357	7.01349	6.48713	7.0655	6.63202	6.78332	6.65139	6.77377	7.0655	0.26992	0.578371	0.151298	0.122373	0.578371	0.122373	0.28049			ENSG00000118513
33340_at	6.43585	6.58316	5.78709	6.13935	6.34626	7.01893	7.06892	7.01862	7.06892	0.147312	0.35226	0.672672	-0.050294	0.672672	-0.050294	0.280487	9867	pja2	ENSG00000173692
33572_at	3.86716	4.97194	3.43925	3.09816	4.51514	4.92737	3.52208	3.46368	4.97194	1.10478	-0.341082	0.412226	-0.058398	1.10478	-0.341082	0.279381	7718	ZNF165	ENSG00000176697
36978_at	5.445	5.85165	5.17294	5.49331	5.8457	6.03061	5.59229	5.79756	6.03061	0.406654	0.32037	0.18491	0.205271	0.406654	0.18491	0.279301	23198	Psme4	ENSG00000078018
38871_at	5.98183	6.21588	4.71779	5.17214	5.14447	5.65536	5.41678	5.334	6.21588	0.234053	0.45435	0.510895	-0.082787	0.510895	-0.082787	0.279128	646626 8915	BCL10 LOC646626	ENSG00000113361
333_s_at	7.60135	8.03518	7.88114	8.57472	7.78573	7.74501	7.82639	7.85511	8.57472	0.433835	0.693579	-0.040725	0.028717	0.693579	-0.040725	0.278852			ENSG00000112293
31557_at	11.811	11.8818	11.6758	11.8948	11.8972	12.1942	11.8687	12.3968	12.3968	0.070714	0.219017	0.296938	0.528095	0.528095	0.070714	0.278691	7114 7115 7116	TMSB4X TMSL1 TMSL2	ENSG00000174775
38505_at	5.16186	5.54151	5.95976	6.41816	5.39671	5.45329	5.49695	5.71251	6.41816	0.379659	0.458394	0.05658	0.215555	0.458394	0.05658	0.277547	27161	EIF2C2	ENSG00000181467
38918_at	6.74062	6.98951	6.23605	6.47481	6.53397	6.74577	6.48119	6.89186	6.98951	0.248881	0.238762	0.211809	0.410663	0.410663	0.211809	0.277529	9580	SOX13	ENSG00000175832
36502_at	5.7372	5.8137	4.95256	4.9973	5.70873	5.87372	5.19021	6.01379	6.01379	0.076499	0.044732	0.164989	0.823581	0.823581	0.044732	0.27745	5218	cdk14	ENSG00000107623
647_at	7.70221	7.99606	7.40857	7.78234	7.74917	8.04629	7.99207	8.13475	8.13475	0.293848	0.373776	0.297117	0.142685	0.373776	0.142685	0.276857	10544	Procr	ENSG00000064012
935_at	10.1722	10.3991	9.82228	10.215	10.4045	10.5063	9.92904	10.3144	10.5063	0.226946	0.392727	0.101779	0.385329	0.392727	0.101779	0.276695	10487	CAP1
36532_at	4.31323	4.17291	4.53156	5.26191	4.42822	4.64087	4.21906	4.52039	5.26191	-0.140325	0.730353	0.21265	0.301334	0.730353	-0.140325	0.276003	8871	SYNJ2	ENSG00000157965
38325_at	4.77059	5.05796	4.82767	4.94853	4.89857	5.11792	4.50832	4.98388	5.11792	0.287368	0.120856	0.219347	0.475554	0.475554	0.120856	0.275781	9562	MINPP1	ENSG00000136603
38078_at	7.60536	8.02233	7.45894	7.92783	8.09055	8.44261	8.68913	8.55416	8.68913	0.416974	0.46889	0.352052	-0.13497	0.46889	-0.13497	0.275737	2317	FLNB	ENSG00000257365
33422_at	7.07946	7.47448	7.23228	7.24088	7.26416	7.47424	7.04677	7.53515	7.53515	0.395019	0.008606	0.210074	0.488385	0.488385	0.008606	0.275521			ENSG00000149177
37345_at	7.08982	7.40194	6.68671	6.78377	7.23973	7.57153	7.33606	7.69702	7.69702	0.312125	0.097052	0.331805	0.360955	0.360955	0.097052	0.275484	813	CALU	ENSG00000149922
276_at	8.13894	8.41436	9.72166	9.58726	8.52635	8.68074	7.72077	8.52672	9.72166	0.275418	-0.134399	0.154394	0.805947	0.805947	-0.134399	0.27534	3301	Dnaja1	ENSG00000136160
40227_at	6.32307	6.69962	6.13747	6.58452	6.92368	7.23904	6.92086	6.88171	7.23904	0.376546	0.447054	0.315355	-0.039152	0.447054	-0.039152	0.274951	131566	dcbld2	ENSG00000051180
33938_g_at	3.13263	3.07056	3.00374	3.29716	3.26266	3.73803	3.04756	3.43912	3.73803	-0.062071	0.29342	0.475377	0.391554	0.475377	-0.062071	0.27457
39759_at	6.1637	6.80748	6.31245	6.67807	6.73283	6.74325	6.9831	7.06156	7.06156	0.643773	0.365625	0.01042	0.078459	0.643773	0.01042	0.274569			ENSG00000112115
491_at	5.1133	5.26185	4.75191	4.99802	5.54483	5.5725	5.35752	6.0327	6.0327	0.148548	0.246111	0.027675	0.675186	0.675186	0.027675	0.27438			ENSG00000159377
38262_at	6.43642	6.44016	6.46913	6.90489	6.44845	6.71131	6.52734	6.92235	6.92235	0.003738	0.435765	0.262863	0.395012	0.435765	0.003738	0.274345	129642	Mboat2	ENSG00000114770
33150_at	5.82166	6.21916	6.69808	7.09072	5.82301	5.87039	5.56124	5.82077	7.09072	0.397503	0.392642	0.047376	0.259524	0.397503	0.047376	0.274261			ENSG00000181773
37571_at	4.61216	4.92712	4.31472	4.40953	4.99072	5.33179	4.94351	5.28929	5.33179	0.314965	0.094811	0.341074	0.345781	0.345781	0.094811	0.274158	23348	dock9
1454_at	7.29755	7.43306	7.19363	7.80882	7.31894	7.45602	7.42232	7.63024	7.80882	0.135504	0.615184	0.137081	0.207919	0.615184	0.135504	0.273922			ENSG00000120798
357_at	5.79989	6.3502	5.78313	5.99806	6.54936	6.67683	6.38061	6.58261	6.67683	0.550312	0.214936	0.127471	0.202001	0.550312	0.127471	0.27368	10059	DNM1L	ENSG00000107831
38811_at	7.15556	7.48285	7.3513	7.35576	7.56725	7.86142	7.22135	7.68952	7.86142	0.327294	0.00446	0.294173	0.468169	0.468169	0.00446	0.273524	471	ATIC	ENSG00000000938
339_at	7.70449	8.06662	7.67191	7.99928	7.85108	8.05925	7.9373	8.13316	8.13316	0.362133	0.32737	0.208167	0.195861	0.362133	0.195861	0.273383	858	CAV2	ENSG00000204657
38164_at	4.37877	4.57436	4.18019	4.47189	4.18957	4.73353	4.41134	4.472	4.73353	0.195594	0.2917	0.54396	0.060654	0.54396	0.060654	0.272977	6103	RPGR	ENSG00000138798
36515_at	5.73323	6.10465	4.94026	4.97172	5.85504	6.15742	5.7312	6.11698	6.15742	0.371418	0.031465	0.302381	0.385781	0.385781	0.031465	0.272761	10020	gne
31895_at	7.09697	7.23099	6.80028	7.23479	7.00546	7.4035	7.59325	7.71533	7.71533	0.134015	0.434511	0.398036	0.122088	0.434511	0.122088	0.272163	571	Bach1
32817_at	6.07616	6.38438	6.46019	6.69973	6.41435	6.52777	6.66222	7.0891	7.0891	0.30822	0.239541	0.113422	0.426882	0.426882	0.113422	0.272016	23541	Sec14l2	ENSG00000125952
39521_at	6.626	6.79553	6.56103	7.1024	6.93123	7.06325	6.71961	6.96075	7.1024	0.169533	0.541367	0.132023	0.241142	0.541367	0.132023	0.271016			ENSG00000235082
37736_at	7.54064	7.88875	7.36816	7.51327	7.81588	7.77698	7.14871	7.7761	7.88875	0.348111	0.145111	-0.038905	0.62739	0.62739	-0.038905	0.270427			ENSG00000170579
41824_at	6.29363	6.90105	6.91105	6.97826	6.80975	6.71348	6.41181	6.91515	6.97826	0.607421	0.067211	-0.09627	0.503338	0.607421	-0.09627	0.270425	51096	utp18	ENSG00000007171
40146_at	8.30091	8.76478	8.35444	8.89082	8.62577	8.78295	8.80672	8.72817	8.89082	0.463866	0.536388	0.157177	-0.078545	0.536388	-0.078545	0.269721	5908	Rap1b	ENSG00000142208
995_g_at	4.79604	5.17791	5.03782	5.30758	5.02799	5.24008	5.54482	5.75917	5.75917	0.381867	0.269768	0.212089	0.214347	0.381867	0.212089	0.269518			ENSG00000242550
38676_at	4.42584	4.95745	3.99353	4.18714	4.56143	5.11141	5.65421	5.45575	5.65421	0.531609	0.193611	0.549984	-0.198464	0.549984	-0.198464	0.269185			ENSG00000139597
32824_at	7.19245	7.53207	7.45208	7.67481	7.65329	7.65058	7.75078	8.26704	8.26704	0.339625	0.222736	-0.002709	0.516256	0.516256	-0.002709	0.268977	1200	TPP1	ENSG00000163558
34860_g_at	8.06278	8.34224	7.56428	8.01055	8.27652	8.3969	8.26357	8.49293	8.49293	0.279459	0.44627	0.120385	0.229365	0.44627	0.120385	0.26887			ENSG00000006451
224_at	6.77312	7.43091	6.58135	6.81896	6.04493	6.19184	6.22389	6.25689	7.43091	0.65779	0.23761	0.14691	0.033003	0.65779	0.033003	0.268828	7071	KLF10	ENSG00000140443
1827_s_at	8.98592	9.02228	9.09162	9.50963	8.78861	9.0574	8.90168	9.25311	9.50963	0.036367	0.418011	0.268785	0.351438	0.418011	0.036367	0.26865			ENSG00000139687
38005_at	5.9275	6.41363	5.80271	6.16018	6.16692	6.30075	6.38493	6.48025	6.48025	0.486133	0.357466	0.133829	0.095321	0.486133	0.095321	0.268187	11046	SLC35D2	ENSG00000205250
31855_at	8.23125	8.53389	7.31486	7.93634	8.54517	8.58035	8.3418	8.45337	8.58035	0.302644	0.621474	0.035186	0.11157	0.621474	0.035186	0.267719	8406	SRPX	ENSG00000154582
40043_at	8.3748	8.12373	9.29978	9.14154	8.06989	8.97777	8.71151	9.28216	9.29978	-0.251078	-0.158245	0.907885	0.570657	0.907885	-0.251078	0.267305	5646	prss3	ENSG00000144136
35180_at	5.71689	5.94714	6.22851	6.55744	5.97169	6.35442	6.24906	6.37592	6.55744	0.230242	0.328933	0.382735	0.126862	0.382735	0.126862	0.267193	113251	Larp4	ENSG00000069943
40137_at	6.4509	6.82324	6.48498	7.07429	6.98547	7.21454	7.06553	6.94342	7.21454	0.372343	0.589312	0.229067	-0.122117	0.589312	-0.122117	0.267151			ENSG00000089225
41415_at	7.14142	7.46157	7.53366	7.72693	7.08052	7.44107	7.27981	7.47103	7.72693	0.320142	0.193273	0.360556	0.191221	0.360556	0.191221	0.266298	705	bysl	ENSG00000234702
2073_s_at	6.49594	6.82336	6.57417	7.09931	7.23865	7.23459	7.57673	7.78943	7.78943	0.32742	0.525145	-0.004059	0.212694	0.525145	-0.004059	0.2653	1012	CDH13	ENSG00000120156
40901_at	5.68385	6.00879	5.52904	6.19667	5.86223	6.14337	6.44623	6.23216	6.44623	0.324935	0.667631	0.28114	-0.214065	0.667631	-0.214065	0.26491	29966	STRN3	ENSG00000172613
33463_at	5.85917	5.71307	5.43215	5.56249	5.89372	6.51488	5.98777	6.44145	6.51488	-0.146096	0.130345	0.621157	0.45368	0.621157	-0.146096	0.264771	7498	XDH	ENSG00000164400
34458_at	3.90853	3.88822	4.2046	4.14992	3.91758	4.26398	4.08993	4.87741	4.87741	-0.020308	-0.05468	0.346399	0.787485	0.787485	-0.05468	0.264724	6278	S100A7	ENSG00000105810
40515_at	7.67546	7.8953	8.20085	8.38349	7.80641	8.27358	8.02927	8.21851	8.38349	0.219845	0.182638	0.46717	0.189241	0.46717	0.182638	0.264724	8892	EIF2B2	ENSG00000153208
1969_s_at	6.86171	7.48369	7.0374	7.1787	7.37302	7.57039	7.81738	7.91408	7.91408	0.621986	0.141307	0.197366	0.096699	0.621986	0.096699	0.26434			ENSG00000173327
39172_at	4.97408	5.45306	5.53815	5.6448	5.28857	5.4427	5.34021	5.65709	5.65709	0.478975	0.106651	0.154127	0.316877	0.478975	0.106651	0.264158	84890	Ado	ENSG00000075388
34353_at	5.63267	5.82663	5.61505	5.6717	5.76131	6.1802	5.49794	5.88448	6.1802	0.193958	0.056656	0.418895	0.386541	0.418895	0.056656	0.264012	23244	PDS5A	ENSG00000105997
33734_at	4.03913	4.22371	4.54354	4.97117	4.18476	4.2776	4.34208	4.69207	4.97117	0.184573	0.427633	0.092842	0.349991	0.427633	0.092842	0.26376	27042	c1orf107	ENSG00000182511
39801_at	8.70592	8.99406	8.29776	8.63981	8.93838	9.15315	9.0647	9.27064	9.27064	0.288135	0.34205	0.214772	0.205936	0.34205	0.205936	0.262723	8985	Plod3	ENSG00000071243
32808_at	9.92517	9.9952	9.22839	9.89654	9.89783	10.1888	9.98742	10.0073	10.1888	0.070037	0.668146	0.290938	0.019895	0.668146	0.019895	0.262254			ENSG00000101412
36174_at	8.36088	8.58998	8.15131	8.44863	8.4363	8.58382	8.44754	8.82133	8.82133	0.229092	0.297315	0.147524	0.373786	0.373786	0.147524	0.261929	65108	MARCKSL1	ENSG00000183873
39091_at	5.99686	6.53099	5.45113	5.93126	6.3896	6.13508	6.12922	6.41306	6.53099	0.534128	0.480126	-0.254523	0.283838	0.534128	-0.254523	0.260892	10550	ARL6IP5	ENSG00000139687
806_at	8.16815	8.43452	8.07069	8.4681	8.02968	8.37073	8.49441	8.52929	8.52929	0.266373	0.397408	0.341053	0.034881	0.397408	0.034881	0.259929	1263	plk3	ENSG00000236380
41523_at	6.26166	6.8854	5.71743	6.19083	6.47471	6.31502	6.55039	6.6501	6.8854	0.623742	0.473399	-0.159684	0.099707	0.623742	-0.159684	0.259291	10981	RAB32	ENSG00000067560
471_f_at	9.22693	9.48902	9.63175	9.88719	9.31816	9.67931	9.01694	9.17414	9.88719	0.262088	0.255442	0.361153	0.157204	0.361153	0.157204	0.258972	10381 4157	MC1R tubb3	ENSG00000229018
1020_s_at	8.43535	8.4522	8.42625	8.58226	8.46504	8.92062	8.5066	8.91328	8.92062	0.016846	0.156005	0.45558	0.406687	0.45558	0.016846	0.25878	10519	CIB1	ENSG00000112175
36925_at	5.95519	6.29086	6.39911	6.65889	6.10063	6.00464	5.54179	6.07696	6.65889	0.335674	0.259779	-0.095997	0.535163	0.535163	-0.095997	0.258655	3306	Hspa2	ENSG00000159110
38944_at	6.78973	7.02203	6.61542	7.1224	6.708	6.84604	6.65353	6.8107	7.1224	0.232298	0.506972	0.13804	0.157177	0.506972	0.13804	0.258622	4088	SMAD3	ENSG00000107404
32217_at	4.78454	5.54823	5.11613	5.45273	5.32984	5.53576	6.23723	5.96522	6.23723	0.763694	0.336597	0.205924	-0.27201	0.763694	-0.27201	0.258551	81566	CSRNP2	ENSG00000117266
33920_at	8.60001	8.95194	8.41394	8.64653	8.95675	9.12616	8.63836	8.91833	9.12616	0.351929	0.232587	0.169406	0.279968	0.351929	0.169406	0.258473	1729	DIAPH1	ENSG00000148634
1395_at	10.08	10.353	9.54118	10.0063	10.046	10.1559	10.0433	10.2281	10.353	0.272986	0.465129	0.109859	0.184804	0.465129	0.109859	0.258194	389	RHOC	ENSG00000188379
41848_f_at	4.04756	4.16556	3.82595	4.0403	3.84203	4.15057	3.89121	4.28177	4.28177	0.117996	0.214355	0.308539	0.390551	0.390551	0.117996	0.25786			ENSG00000143641
39421_at	6.20382	6.40831	6.23296	6.77078	6.65157	6.70322	6.24854	6.48514	6.77078	0.20449	0.537826	0.051646	0.236605	0.537826	0.051646	0.257642			ENSG00000237161
36199_at	7.81846	8.05358	7.23408	7.51592	7.9751	8.25305	7.76878	8.00373	8.25305	0.235124	0.281842	0.277949	0.234944	0.281842	0.234944	0.257465	1611	DAP	ENSG00000186625
37296_at	5.58408	5.92808	6.23614	5.92594	6.13987	6.19053	5.54766	6.49215	6.49215	0.344002	-0.310206	0.050658	0.94449	0.94449	-0.310206	0.257236	400	arl1	ENSG00000117676
32271_at	6.8282	7.10071	6.60983	7.2958	6.512	6.74847	7.00476	6.83842	7.2958	0.27251	0.68597	0.236473	-0.166342	0.68597	-0.166342	0.257153	8061	FOSL1	ENSG00000136352
35331_at	7.80188	8.05846	6.32753	6.97777	8.03766	8.2282	7.72076	7.6496	8.2282	0.256576	0.650238	0.190537	-0.071162	0.650238	-0.071162	0.256547	8727	CTNNAL1	ENSG00000186115
32210_at	7.0282	7.36749	6.7383	6.92011	7.24256	7.24857	6.8916	7.39047	7.39047	0.339293	0.181806	0.00601	0.498869	0.498869	0.00601	0.256494	5236	pgm1	ENSG00000119714
40304_at	9.1639	9.3163	7.82036	8.39957	9.28888	9.27208	8.61606	8.9268	9.3163	0.152398	0.579208	-0.016798	0.310742	0.579208	-0.016798	0.256387	667	DST	ENSG00000162889
41864_at	6.78495	7.06177	6.31853	6.71197	6.89594	6.97392	6.8351	7.11204	7.11204	0.276825	0.393444	0.077982	0.27694	0.393444	0.077982	0.256298	2054	stx2	ENSG00000152127
33458_r_at	8.73863	8.76287	8.57275	8.8824	8.57526	8.97938	8.43906	8.72616	8.97938	0.024244	0.309651	0.404123	0.287097	0.404123	0.024244	0.256279			ENSG00000135862
35693_at	9.38575	9.35481	9.4748	10.0673	9.3487	9.58142	9.41781	9.64835	10.0673	-0.030945	0.592508	0.232712	0.230539	0.592508	-0.030945	0.256203	3241	hpcal1	ENSG00000140009
35650_at	7.35165	7.44993	7.53234	7.9114	7.22457	7.46262	7.6115	7.92055	7.92055	0.098285	0.379065	0.238045	0.309051	0.379065	0.098285	0.256112	9842	Plekhm1	ENSG00000211784
34281_at	6.93103	6.95343	6.6112	7.16765	6.76414	6.94941	6.45886	6.71561	7.16765	0.022394	0.556454	0.185267	0.256744	0.556454	0.022394	0.255215	7447	Vsnl1	ENSG00000168496
32697_at	4.93415	5.19176	4.6686	4.89429	4.98921	5.40814	5.3465	5.4649	5.4649	0.257608	0.225685	0.418931	0.118399	0.418931	0.118399	0.255156	3612	IMPA1	ENSG00000010810
34044_at	4.71021	5.34076	4.59348	5.09982	4.9422	4.53854	4.94776	5.23514	5.34076	0.630551	0.506339	-0.40366	0.287381	0.630551	-0.40366	0.255153	11077	HSF2BP	ENSG00000077092
36297_at	4.76357	4.80976	4.9205	5.32899	4.79695	5.08115	4.77386	5.05422	5.32899	0.046187	0.408494	0.284201	0.280353	0.408494	0.046187	0.254809	466	ATF1	ENSG00000079246
34677_f_at	5.70118	5.9216	5.50202	6.13493	5.58582	6.184	6.43753	6.005	6.43753	0.22042	0.632916	0.598176	-0.432524	0.632916	-0.432524	0.254747	162632	LOC162632	ENSG00000071564
1497_at	8.59118	8.61556	8.5518	9.10138	8.53572	8.84279	8.79535	8.93225	9.10138	0.024383	0.549584	0.307075	0.136897	0.549584	0.024383	0.254485	4055	LTBR
1836_at	10.1312	10.4158	9.96083	10.2489	10.3697	10.5769	10.5169	10.7546	10.7546	0.284556	0.288112	0.207182	0.237682	0.288112	0.207182	0.254383	10983	CCNI	ENSG00000184613
35166_at	6.35647	6.75435	5.93761	6.31653	6.43318	6.54361	6.50999	6.63675	6.75435	0.397883	0.378919	0.110431	0.12676	0.397883	0.110431	0.253498	10311	DSCR3	ENSG00000196787
32434_at	6.67849	6.61704	7.06031	6.94669	6.4704	6.952	6.25202	6.95472	7.06031	-0.061456	-0.113617	0.481605	0.702694	0.702694	-0.113617	0.252306	4082	MARCKS	ENSG00000143387
41872_at	6.73779	7.18157	6.46704	6.71271	7.21821	7.33145	7.07382	7.27904	7.33145	0.443783	0.245677	0.113245	0.205212	0.443783	0.113245	0.251979	1687	Dfna5
33893_r_at	5.27103	5.30871	4.40725	4.77036	5.22604	5.66964	5.20637	5.3698	5.66964	0.037682	0.363101	0.443595	0.163436	0.443595	0.037682	0.251953	9859	CEP170
719_g_at	10.3656	10.5126	9.74184	10.3793	10.3998	10.2319	9.98591	10.3731	10.5126	0.146988	0.637424	-0.167989	0.387152	0.637424	-0.167989	0.250894			ENSG00000115594
37631_at	6.87594	7.21904	7.33631	7.86952	7.35072	7.47711	7.42688	7.42742	7.86952	0.343097	0.533218	0.12639	0.000547	0.533218	0.000547	0.250813	4643	MYO1E	ENSG00000113520
2063_at	3.73166	4.00771	3.68207	3.59329	3.62285	3.93694	3.66898	4.17064	4.17064	0.276052	-0.088776	0.314095	0.501657	0.501657	-0.088776	0.250757
31892_at	5.00884	5.38773	5.31291	5.40919	5.44977	5.60795	5.63143	6.00036	6.00036	0.378888	0.096276	0.158179	0.368926	0.378888	0.096276	0.250567	5797	PTPRM	ENSG00000204700
37555_at	6.20658	6.62146	6.52326	6.88582	6.65577	6.92197	6.91612	6.8743	6.92197	0.414882	0.362561	0.266195	-0.041819	0.414882	-0.041819	0.250455	5822	PWP2	ENSG00000087088
40614_at	6.30621	6.54095	7.15506	7.81077	6.62572	6.68479	7.03842	7.08884	7.81077	0.234745	0.655716	0.059071	0.050421	0.655716	0.050421	0.249988	6461	SHB	ENSG00000019991
33423_g_at	6.57933	6.94378	6.62932	6.70029	6.75275	6.79732	6.50229	7.02021	7.02021	0.364454	0.070971	0.044571	0.517918	0.517918	0.044571	0.249478
35714_at	9.16802	9.56751	8.93011	9.29881	9.27131	9.29417	9.29122	9.49556	9.56751	0.399488	0.368702	0.022863	0.204339	0.399488	0.022863	0.248848	8566	pdxK	ENSG00000135114
37651_at	6.47107	7.09622	7.13126	7.60844	6.81653	7.00144	7.66383	7.37172	7.66383	0.625154	0.477173	0.184908	-0.292101	0.625154	-0.292101	0.248783	23186	RCOR1	ENSG00000122543
37617_at	6.3098	6.69841	6.09029	6.22125	6.32017	6.55905	6.55846	6.79474	6.79474	0.38861	0.130957	0.238878	0.236282	0.38861	0.130957	0.248682	54462	FAM190B
2070_i_at	2.02595	2.59538	1.9693	2.26417	2.18248	2.1228	2.2869	2.47504	2.59538	0.569425	0.294877	-0.059681	0.188145	0.569425	-0.059681	0.248192			ENSG00000116990
32664_at	5.68701	5.7716	5.44589	5.87725	5.51345	5.64451	5.63323	5.97735	5.97735	0.084593	0.431361	0.13106	0.34412	0.431361	0.084593	0.247783	6038	Rnase4	ENSG00000091879
38342_at	7.25727	7.60104	6.83928	6.80672	7.53009	8.0273	7.31071	7.49291	8.0273	0.343767	-0.032561	0.497207	0.182205	0.497207	-0.032561	0.247654	23338	Phf15	ENSG00000177889
36957_at	5.19007	5.22083	5.11548	5.15119	5.36785	5.92795	5.24232	5.60512	5.92795	0.030758	0.035714	0.560097	0.362803	0.560097	0.030758	0.247343			ENSG00000176890
35488_at	4.8796	4.95987	4.49612	4.74681	4.90002	5.1091	4.77778	5.22601	5.22601	0.08027	0.250691	0.209079	0.448226	0.448226	0.08027	0.247066	6617	SNAPC1	ENSG00000003402
37945_at	8.72826	8.84535	8.99796	9.02815	8.81291	9.21433	8.61527	9.0522	9.21433	0.117092	0.030189	0.401419	0.436931	0.436931	0.030189	0.246408	11332	ACOT7	ENSG00000154188
884_at	9.90207	10.1031	9.70473	10.0693	10.3846	10.6596	10.5079	10.6523	10.6596	0.20098	0.364548	0.274996	0.144382	0.364548	0.144382	0.246227
35839_at	8.07821	8.16825	8.65472	8.81543	8.20449	8.36036	7.75427	8.33049	8.81543	0.090041	0.160712	0.155879	0.576212	0.576212	0.090041	0.245711	6713	sqlE	ENSG00000227295
37393_at	7.4973	8.18423	7.47486	7.28634	7.18156	7.38487	7.44493	7.72483	8.18423	0.686932	-0.188523	0.203313	0.279903	0.686932	-0.188523	0.245406	3280	hes1	ENSG00000132604
40990_at	6.97686	7.07827	6.69225	7.22525	7.78602	7.9251	7.44746	7.65515	7.9251	0.101405	0.533005	0.139082	0.207685	0.533005	0.101405	0.245294			ENSG00000005471
AFFX-CreX-3_st	5.94468	6.55119	5.81347	6.02152	5.86109	5.70359	5.45657	5.77884	6.55119	0.606511	0.208047	-0.157502	0.32227	0.606511	-0.157502	0.244832			ENSG00000130699
36881_at	9.34263	9.50555	8.91249	9.04316	9.29925	9.28254	8.63945	9.34164	9.50555	0.162921	0.130674	-0.01671	0.702189	0.702189	-0.01671	0.244768	2109	etfB
36677_at	7.51382	7.85007	7.3566	7.37429	7.66781	8.00163	7.50451	7.79287	8.00163	0.336253	0.017688	0.33382	0.288365	0.336253	0.017688	0.244031	9276	copb2	ENSG00000094880
37509_at	6.48372	6.67172	6.52693	6.93044	6.49537	6.75259	6.59418	6.72112	6.93044	0.187995	0.403512	0.257212	0.126938	0.403512	0.126938	0.243914	51379	CRLF3	ENSG00000087258
39021_at	5.14163	4.92549	3.83996	4.44965	5.07146	5.37146	4.70531	4.98704	5.37146	-0.216135	0.609688	0.300001	0.281735	0.609688	-0.216135	0.243822	100133317 23333	DPY19L1 LOC100133317
33390_at	7.20434	7.42365	7.59943	7.75218	7.31218	7.5637	7.67657	8.0272	8.0272	0.219315	0.152753	0.251516	0.350629	0.350629	0.152753	0.243553	968	CD68	ENSG00000171195
40169_at	8.25864	8.46807	8.30371	8.67328	8.35736	8.38663	8.10582	8.47031	8.67328	0.20943	0.36957	0.029272	0.364484	0.36957	0.029272	0.243189			ENSG00000188536
35177_at	5.64354	6.09888	5.33706	5.77803	6.02813	6.36857	6.26723	6.00286	6.36857	0.455338	0.440971	0.340445	-0.264373	0.455338	-0.264373	0.243095	23259	DDHD2	ENSG00000123374
41179_at	7.9122	8.24306	7.85291	8.23961	8.05021	8.26935	8.56953	8.60483	8.60483	0.33086	0.386697	0.219137	0.0353	0.386697	0.0353	0.242998	22838	RNF44
37313_at	4.87787	5.47192	5.95531	6.18196	5.17214	5.29139	5.4233	5.4551	6.18196	0.59405	0.226645	0.119249	0.031809	0.59405	0.031809	0.242938	6606 6607	Smn1 smn2	ENSG00000162889
571_at	8.83497	9.14317	8.42545	8.84307	8.92375	8.98853	8.7928	8.97259	9.14317	0.308201	0.417613	0.064781	0.179794	0.417613	0.064781	0.242597			ENSG00000173801
33882_at	7.5771	7.88955	7.80281	8.20205	7.77041	7.97819	8.11195	8.16268	8.20205	0.312445	0.39925	0.207779	0.050727	0.39925	0.050727	0.24255	26056	RAB11FIP5	ENSG00000134443
38021_at	10.4167	10.7714	10.0908	10.4736	10.7159	10.9649	11.2335	11.217	11.2335	0.35473	0.382733	0.248948	-0.01649	0.382733	-0.01649	0.24248			ENSG00000136267
39034_at	3.80688	4.32219	4.18861	4.20711	4.0728	4.17282	4.2301	4.56369	4.56369	0.515313	0.018494	0.100018	0.333593	0.515313	0.018494	0.241855	25978	Chmp2b	ENSG00000147883
34719_at	5.0985	5.23131	4.73617	4.69919	5.39705	5.5708	4.99495	5.69196	5.69196	0.132809	-0.036976	0.173749	0.697005	0.697005	-0.036976	0.241647	2744	GLS	ENSG00000233476
35709_at	3.85091	4.21907	4.28506	4.54356	3.76744	4.04309	4.1252	4.18852	4.54356	0.368161	0.258498	0.275649	0.063317	0.368161	0.063317	0.241406	55312	RFK	ENSG00000067646
32643_at	7.09586	7.39381	6.77641	7.18577	7.40352	7.32142	6.87603	7.21559	7.40352	0.297946	0.409364	-0.082095	0.339559	0.409364	-0.082095	0.241194	2632	GBE1	ENSG00000162552
40417_at	8.29017	8.5366	8.19432	8.25527	8.33482	8.63155	7.85814	8.21787	8.63155	0.246425	0.060948	0.296728	0.359729	0.359729	0.060948	0.240958	22948	cct5	ENSG00000026508
39279_at	4.38811	4.50974	4.49459	5.06372	4.51985	4.54729	4.48395	4.72946	5.06372	0.121631	0.569126	0.027441	0.245517	0.569126	0.027441	0.240929	654	BMP6	ENSG00000123136
36832_at	6.14946	6.27457	6.13466	6.3598	6.33686	6.56808	6.30467	6.68682	6.68682	0.12511	0.225137	0.231219	0.382144	0.382144	0.12511	0.240903	10331	B3gnt3	ENSG00000154646
2058_s_at	8.54557	9.03081	8.28384	8.56028	8.97056	9.07667	8.89945	8.99526	9.07667	0.485238	0.276441	0.10611	0.095811	0.485238	0.095811	0.2409	3693	Itgb5	ENSG00000077092
1203_at	4.29607	4.60304	4.27228	4.51883	4.39382	4.5736	4.63797	4.86719	4.86719	0.306963	0.246551	0.179775	0.229212	0.306963	0.179775	0.240625	3624	INHBA	ENSG00000130477
34937_at	4.05194	4.459	3.97988	4.35149	4.29096	4.21971	3.94184	4.19679	4.459	0.407058	0.371602	-0.071248	0.254955	0.407058	-0.071248	0.240592	1677	DFFB	ENSG00000214402
38168_at	4.04818	4.17102	3.52031	3.4484	4.41825	4.86498	3.89549	4.35984	4.86498	0.122838	-0.071901	0.446727	0.464346	0.464346	-0.071901	0.240503	8821	INPP4B	ENSG00000175595
33457_at	5.50292	5.63817	5.04206	5.24161	5.56	5.64369	5.08988	5.63245	5.64369	0.135254	0.199545	0.083693	0.542561	0.542561	0.083693	0.240263	23272	C3orf63	ENSG00000114378
40301_at	6.11431	6.6766	5.75306	5.9158	6.41077	6.57776	6.41566	6.48419	6.6766	0.562294	0.16274	0.166982	0.068528	0.562294	0.068528	0.240136			ENSG00000115085
37338_at	7.03469	7.42036	6.6865	7.10217	7.03722	6.91891	6.8296	7.10693	7.42036	0.385666	0.415678	-0.118305	0.277326	0.415678	-0.118305	0.240091	5635	PRPSAP1	ENSG00000182866
718_at	10.1558	10.3249	9.66862	10.3292	10.3678	10.1175	9.94177	10.3221	10.3678	0.169152	0.66061	-0.250352	0.380326	0.66061	-0.250352	0.239934			ENSG00000259384
36988_at	7.79502	8.0855	8.01169	8.30634	7.85607	8.00497	7.84218	8.06708	8.30634	0.290477	0.294644	0.148895	0.224902	0.294644	0.148895	0.239729	7126	TNFAIP1	ENSG00000177600
41320_s_at	7.51822	8.03856	8.19868	8.69385	7.86889	8.02177	8.46901	8.25767	8.69385	0.520338	0.495162	0.152876	-0.211337	0.520338	-0.211337	0.23926	9208	Lrrfip1	ENSG00000166501
810_at	7.92378	8.05377	7.65811	8.19039	8.10354	8.06777	8.09962	8.42963	8.42963	0.129995	0.532279	-0.035761	0.330011	0.532279	-0.035761	0.239131			ENSG00000099985
32123_at	9.15029	9.38031	8.46393	8.92204	9.4935	9.63847	9.55894	9.68129	9.68129	0.230023	0.458104	0.14497	0.122355	0.458104	0.122355	0.238863	1294	COL7A1	ENSG00000165731
32618_at	6.79915	6.99149	6.39985	6.52715	6.89833	7.0072	6.47591	7.00277	7.0072	0.192345	0.127299	0.108865	0.526862	0.526862	0.108865	0.238843	644	BLVRA	ENSG00000102978
1843_at	6.67832	7.01376	6.87381	7.10171	7.07013	7.24516	7.02162	7.23692	7.24516	0.33544	0.227899	0.175028	0.215307	0.33544	0.175028	0.238419	5987	TRIM27	ENSG00000120215
36119_at	10.0907	10.2548	9.64016	9.99249	10.1147	10.1899	9.49763	9.85918	10.2548	0.164098	0.352331	0.075194	0.361547	0.361547	0.075194	0.238293	857	cav1	ENSG00000187840
1637_at	8.86178	9.14439	8.93018	9.12412	9.00457	9.16017	8.57855	8.89899	9.16017	0.282614	0.193941	0.155598	0.320446	0.320446	0.155598	0.23815			ENSG00000141012
37532_at	6.03601	6.41233	5.59806	5.65065	6.07401	6.30838	5.70978	5.99841	6.41233	0.376316	0.052596	0.234368	0.288634	0.376316	0.052596	0.237979	34	ACADM	ENSG00000225695
41474_at	5.80591	6.10877	5.99793	6.23536	6.33242	6.7611	6.5828	6.56554	6.7611	0.302856	0.237432	0.428684	-0.017262	0.428684	-0.017262	0.237927	3796	KIF2A	ENSG00000213194
2035_s_at	11.5645	11.8422	11.2784	11.5447	11.7823	11.684	11.0332	11.5382	11.8422	0.277678	0.266334	-0.098309	0.505034	0.505034	-0.098309	0.237684	2023	eno1	ENSG00000097007
1117_at	8.48622	8.5758	8.13403	8.69364	8.52605	8.3355	8.10759	8.59765	8.69364	0.089582	0.559614	-0.190544	0.490058	0.559614	-0.190544	0.237177	978	cda	ENSG00000151617
41472_at	4.02284	3.91534	3.64145	3.69802	3.85716	4.43635	3.73828	4.15837	4.43635	-0.107496	0.056576	0.579197	0.420089	0.579197	-0.107496	0.237092	60489	APOBEC3G	ENSG00000074319
1044_s_at	4.97074	5.32462	5.20014	5.3534	5.32995	5.49471	5.35625	5.63241	5.63241	0.353882	0.153254	0.164768	0.276161	0.353882	0.153254	0.237016			ENSG00000174780
33942_s_at	7.43996	7.73079	7.12538	7.22425	7.74453	8.04988	7.68971	7.94049	8.04988	0.290833	0.098869	0.305343	0.250787	0.305343	0.098869	0.236458	6812	STXBP1	ENSG00000080824
31863_at	6.6491	7.06721	7.11502	7.21119	7.02002	7.16106	6.65552	6.94471	7.21119	0.418109	0.096172	0.141041	0.289182	0.418109	0.096172	0.236126	23076	Rrp1b	ENSG00000118513
33816_at	7.1753	7.32306	7.11134	7.38413	7.12274	7.41536	7.10388	7.33336	7.41536	0.147757	0.272789	0.292618	0.229473	0.292618	0.147757	0.235659	4650	myo9b	ENSG00000166086
32669_at	3.20497	3.52919	3.05567	3.11171	3.24246	3.35583	2.74677	3.19405	3.52919	0.324218	0.056042	0.113379	0.447286	0.447286	0.056042	0.235231	9655	SOCS5	ENSG00000179295
39113_at	8.42008	8.57743	8.03298	8.02321	8.84307	9.44179	8.57315	8.7674	9.44179	0.157349	-0.00977	0.598725	0.194246	0.598725	-0.00977	0.235137	9601	Pdia4	ENSG00000155926
861_g_at	4.63505	4.89174	4.87746	4.70885	5.04626	5.07631	4.24865	5.06979	5.07631	0.256696	-0.168609	0.030051	0.821146	0.821146	-0.168609	0.234821			ENSG00000005156
38210_at	6.6245	6.93668	6.87365	7.02378	6.61177	6.72182	6.51105	6.8766	7.02378	0.312172	0.150131	0.110049	0.365552	0.365552	0.110049	0.234476	6835	SURF2	ENSG00000007216
32770_at	3.74617	4.1914	3.52731	3.32663	4.0697	4.62029	4.18932	4.33103	4.62029	0.445228	-0.200683	0.550588	0.141711	0.550588	-0.200683	0.234211	9871	SEC24D	ENSG00000107831
37960_at	5.40128	5.34244	5.3524	5.87926	5.51319	5.58473	5.45237	5.84944	5.87926	-0.05884	0.526862	0.071538	0.39707	0.526862	-0.05884	0.234158	9435	chst2	ENSG00000138685
40453_s_at	5.2519	5.57668	4.56471	4.75458	4.6806	4.85604	4.6699	4.91618	5.57668	0.324775	0.189877	0.17544	0.246285	0.324775	0.17544	0.234094	6430	Sfrs5	ENSG00000163684
1928_s_at	6.06743	6.5114	6.34137	6.49173	6.53896	6.50362	6.69474	7.07133	7.07133	0.443972	0.150355	-0.035341	0.376585	0.443972	-0.035341	0.233893			ENSG00000107968
41138_at	9.77013	10.1104	9.20617	9.6011	9.8556	9.9791	9.84854	9.92539	10.1104	0.340225	0.394929	0.123503	0.076847	0.394929	0.076847	0.233876	4267	CD99	ENSG00000115414
40438_at	4.37806	4.77625	4.34157	4.72014	4.84403	4.96451	4.82789	4.86439	4.96451	0.398189	0.37858	0.120481	0.036504	0.398189	0.036504	0.233438	4659	PPP1R12A	ENSG00000138182
40076_at	8.22029	8.55423	8.55906	8.85215	8.08875	8.34257	8.49655	8.54779	8.85215	0.333943	0.293091	0.253821	0.05124	0.333943	0.05124	0.233024	7165	TPD52L2	ENSG00000255103
38435_at	7.6219	8.08974	7.6087	7.78114	7.9596	8.02899	7.62566	7.84738	8.08974	0.467842	0.172435	0.069384	0.221727	0.467842	0.069384	0.232847	10549	Prdx4	ENSG00000117632
35799_at	3.18483	3.66433	3.28314	3.71974	3.6397	4.14587	4.96898	4.47772	4.96898	0.479494	0.436595	0.506175	-0.491258	0.506175	-0.491258	0.232751	4189	dnajb9	ENSG00000077092
37489_s_at	6.00512	6.41927	5.70227	5.83586	6.04412	6.32827	6.05042	6.14919	6.41927	0.414147	0.133596	0.284145	0.098774	0.414147	0.098774	0.232665			ENSG00000044115
39175_at	8.52577	8.79392	8.71	9.00077	8.81191	8.79651	8.47515	8.86167	9.00077	0.268146	0.290777	-0.015401	0.38652	0.38652	-0.015401	0.232511	5214	pfkp
39097_at	7.16036	7.4754	7.3973	7.42972	7.48887	7.6745	7.1947	7.58921	7.6745	0.315042	0.032414	0.185631	0.394507	0.394507	0.032414	0.231899			ENSG00000169398
32506_at	6.21563	6.6972	5.58133	5.78678	6.65562	6.87236	6.55187	6.57432	6.87236	0.481569	0.205451	0.216743	0.022454	0.481569	0.022454	0.231554
33752_at	5.79619	5.87478	5.55856	5.79347	6.18918	6.41513	5.88318	6.269	6.41513	0.078591	0.234908	0.225945	0.385819	0.385819	0.078591	0.231316	10625	IVNS1ABP
33162_at	3.82001	3.87023	3.69522	4.03001	3.66301	3.92948	3.94513	4.21699	4.21699	0.050223	0.334787	0.266469	0.271866	0.334787	0.050223	0.230836			ENSG00000104412
35346_at	5.1956	5.75812	5.5042	5.50868	5.49984	5.51813	5.73596	6.072	6.072	0.562517	0.00448	0.018292	0.336036	0.562517	0.00448	0.230331	10116	fem1b	ENSG00000111321
36631_at	6.80985	7.0083	6.4543	6.56817	7.07109	7.41516	6.66875	6.93359	7.41516	0.198451	0.113871	0.344072	0.264839	0.344072	0.113871	0.230308	10935	prdx3	ENSG00000168229
33334_at	4.9557	5.34414	4.85699	4.98356	5.38636	5.43553	5.3102	5.66463	5.66463	0.38844	0.126573	0.04918	0.354424	0.38844	0.04918	0.229654	97	ACYP1
36636_at	8.25532	8.42183	7.62589	8.02346	8.45384	8.53055	8.17796	8.45444	8.53055	0.166507	0.397578	0.076714	0.276478	0.397578	0.076714	0.229319	4942	OAT	ENSG00000143815
38424_at	7.44806	7.72121	7.08583	7.35021	7.84905	8.13399	7.63158	7.72477	8.13399	0.273151	0.264383	0.284936	0.093191	0.284936	0.093191	0.228915	23344	Esyt1	ENSG00000144834
222_at	8.38761	8.64621	8.56088	9.15479	9.27411	9.24807	9.08147	9.16969	9.27411	0.258599	0.593904	-0.02604	0.08822	0.593904	-0.02604	0.228671			ENSG00000166548
37214_g_at	6.31768	6.32203	6.52858	6.64591	6.2449	6.56349	6.63795	7.11131	7.11131	0.004342	0.117323	0.318599	0.473362	0.473362	0.004342	0.228406			ENSG00000179262
37745_s_at	7.4169	7.71979	6.56142	6.78738	7.6937	7.93079	7.29748	7.44459	7.93079	0.30289	0.225958	0.237099	0.147104	0.30289	0.147104	0.228263
34256_at	6.11529	6.18052	5.91895	5.71233	6.18938	6.67036	5.7743	6.34762	6.67036	0.065225	-0.206619	0.480984	0.573319	0.573319	-0.206619	0.228227	8869	st3gal5	ENSG00000110347
499_at	7.15155	7.44187	7.02829	7.24328	7.069	7.29473	7.12793	7.3097	7.44187	0.290317	0.214994	0.225725	0.181774	0.290317	0.181774	0.228202	8379	MAD1L1
34432_at	5.86259	5.87798	6.08392	6.16465	5.89953	6.58977	6.37192	6.49811	6.58977	0.015395	0.080733	0.690238	0.126187	0.690238	0.015395	0.228138	9047	SH2D2A	ENSG00000129910
39065_s_at	6.54889	6.65698	6.23327	6.4665	6.84933	6.82439	6.13881	6.73258	6.84933	0.108086	0.233232	-0.024938	0.59377	0.59377	-0.024938	0.227538	286495 7267	TTC3 TTC3L
39058_at	7.36656	7.26205	7.16667	7.43739	7.35536	7.57849	6.97905	7.49872	7.57849	-0.104513	0.270725	0.223135	0.51967	0.51967	-0.104513	0.227254	29	ABR	ENSG00000062038
36858_at	5.90932	6.17152	6.78632	6.93291	5.92212	6.18767	5.95953	6.19348	6.93291	0.262202	0.146584	0.265549	0.23394	0.265549	0.146584	0.227069	23212	rrs1	ENSG00000170214
38118_at	10.8393	11.0977	11.1448	11.2547	11.0712	11.3613	11.1872	11.4355	11.4355	0.258376	0.109884	0.290093	0.248338	0.290093	0.109884	0.226673	6464	SHC1	ENSG00000164808
36772_at	2.98256	3.83469	3.30394	3.15393	3.06988	3.09488	3.11666	3.29586	3.83469	0.852133	-0.150004	0.025003	0.179195	0.852133	-0.150004	0.226582	2792	GNGT1	ENSG00000225217
34818_at	5.43322	5.72533	4.95083	4.91968	5.67918	6.30057	5.96033	5.98404	6.30057	0.292114	-0.031155	0.621384	0.023707	0.621384	-0.031155	0.226512	2119	ETV5	ENSG00000136527
37685_at	6.88327	7.21049	7.11903	7.37989	7.06379	7.33904	7.2333	7.27554	7.37989	0.327228	0.260857	0.27525	0.042242	0.327228	0.042242	0.226394	8301	PICALM	ENSG00000172461
33819_at	10.6535	10.8033	10.2993	10.5143	10.9056	10.9496	10.1775	10.6738	10.9496	0.149841	0.215051	0.04397	0.496233	0.496233	0.04397	0.226274	3945	ldhb	ENSG00000112062
1779_s_at	8.31786	8.89664	7.61103	8.26817	7.73971	7.79724	8.77235	8.38387	8.89664	0.578781	0.657138	0.057528	-0.388478	0.657138	-0.388478	0.226242	5292	Pim1	ENSG00000166501
37693_at	5.78088	6.16649	5.94359	6.09901	5.94341	5.96774	5.97241	6.31163	6.31163	0.385612	0.155417	0.024325	0.339216	0.385612	0.024325	0.226143	8650	numb
1127_at	8.48168	8.80749	8.0625	8.45496	8.89037	8.96941	8.72244	8.82618	8.96941	0.325812	0.392457	0.079038	0.103737	0.392457	0.079038	0.225261	6195	RPS6KA1	ENSG00000256305
2024_s_at	5.6226	5.82095	5.934	6.69667	6.00755	5.86054	6.09275	6.17917	6.69667	0.198347	0.762669	-0.147009	0.086418	0.762669	-0.147009	0.225106			ENSG00000102225
37161_at	4.83734	4.86375	5.57446	5.56495	4.72278	4.97582	4.62653	5.25439	5.57446	0.026411	-0.00951	0.25304	0.62786	0.62786	-0.00951	0.22445	26156	Rsl1d1
41129_at	6.19105	6.48146	6.30981	6.81789	6.08186	6.36339	6.47757	6.29375	6.81789	0.290415	0.508079	0.28153	-0.183823	0.508079	-0.183823	0.22405	440026	TMEM41B
35738_at	6.89458	7.4414	6.48674	6.8343	7.13545	7.14132	7.32633	7.32194	7.4414	0.546814	0.347564	0.005869	-0.004388	0.546814	-0.004388	0.223965			ENSG00000113522
33380_at	6.16421	6.69108	6.38802	6.75919	6.72152	6.77278	6.88702	6.83326	6.88702	0.52687	0.371161	0.051265	-0.05376	0.52687	-0.05376	0.223884	11044	papd7	ENSG00000131747
41411_at	5.62515	5.91417	5.74483	5.64613	6.01136	6.03073	5.09619	5.77836	6.03073	0.289017	-0.098695	0.019375	0.682167	0.682167	-0.098695	0.222966			ENSG00000114867
36905_at	6.29019	6.57097	6.422	6.6594	6.62516	6.86499	6.6488	6.7802	6.86499	0.28079	0.237395	0.239831	0.131406	0.28079	0.131406	0.222355	6885	MAP3K7	ENSG00000015475
1918_at	4.48319	4.86749	4.93123	5.22528	5.01768	5.18298	5.0692	5.11337	5.22528	0.384305	0.294044	0.165301	0.044174	0.384305	0.044174	0.221956	6497	ski
40105_at	6.25339	6.48987	6.01182	5.97552	6.22317	6.57171	6.2735	6.61047	6.61047	0.236474	-0.036299	0.348544	0.336971	0.348544	-0.036299	0.221423	4594	MUT	ENSG00000187475
33934_at	3.51624	4.00093	4.16519	4.25466	4.23895	4.21017	4.01109	4.34976	4.34976	0.484687	0.089476	-0.028784	0.338674	0.484687	-0.028784	0.221013	26054	SENP6	ENSG00000078061
149_at	6.99796	7.29653	7.06234	7.16953	7.14549	7.24493	6.34443	6.72301	7.29653	0.298568	0.107191	0.09944	0.378584	0.378584	0.09944	0.220946	10212	ddx39	ENSG00000140009
2027_at	12.71	12.6783	12.2024	12.6759	12.6539	12.6362	12.2282	12.686	12.71	-0.031741	0.473477	-0.017691	0.457782	0.473477	-0.031741	0.220457	6273	S100A2	ENSG00000179218
37354_at	3.94471	4.19276	3.57921	3.83635	4.21579	4.25262	3.74454	4.0839	4.25262	0.24805	0.257147	0.036835	0.339367	0.339367	0.036835	0.22035			ENSG00000113924
40485_at	6.31325	6.5437	6.1047	6.3396	6.24104	6.33168	6.00741	6.33226	6.5437	0.23045	0.234901	0.090634	0.324848	0.324848	0.090634	0.220208			ENSG00000163684
37682_r_at	3.08454	3.40016	3.24706	3.33635	3.30453	3.57742	3.36744	3.56983	3.57742	0.315615	0.089287	0.272893	0.202389	0.315615	0.089287	0.220046			ENSG00000135108
40771_at	10.6619	10.6326	9.89578	10.5186	10.6034	10.6906	10.2781	10.4775	10.6906	-0.029247	0.622816	0.087145	0.199325	0.622816	-0.029247	0.22001	4478	msn	ENSG00000115461
38233_at	6.94184	6.94573	7.57349	7.52301	7.42728	7.94888	7.35951	7.76418	7.94888	0.003898	-0.050475	0.521594	0.404666	0.521594	-0.050475	0.219921	9454	HOMER3	ENSG00000183943
41534_at	6.1616	6.64605	5.54968	6.256	5.92847	6.00544	5.87274	5.48443	6.64605	0.48445	0.706324	0.076968	-0.388312	0.706324	-0.388312	0.219858	5099	PCDH7	ENSG00000157110
40974_at	6.70012	7.10973	7.34695	7.56081	6.90223	6.92467	6.87417	7.10719	7.56081	0.40961	0.213859	0.02244	0.233027	0.40961	0.02244	0.219734	402055	SRRD	ENSG00000065361
37732_at	6.66588	7.29868	6.33661	6.63114	7.05152	6.66046	6.57759	6.92006	7.29868	0.6328	0.294531	-0.391058	0.34247	0.6328	-0.391058	0.219686	23429	RYBP	ENSG00000071564
38466_at	4.85626	5.2136	4.40107	5.01154	5.08298	4.8801	4.90701	5.01939	5.2136	0.357348	0.610473	-0.202876	0.112376	0.610473	-0.202876	0.21933	1513	Ctsk
34696_at	4.01153	4.16134	3.74205	3.89309	3.73838	4.15029	3.46314	3.62748	4.16134	0.149818	0.151048	0.411905	0.164343	0.411905	0.149818	0.219279	26275	HIBCH	ENSG00000065675
40099_at	6.80749	6.92653	6.53228	7.28254	6.85866	7.40105	8.34567	7.81089	8.34567	0.119034	0.750263	0.542391	-0.534784	0.750263	-0.534784	0.219226			ENSG00000106144
35043_at	4.89823	5.077	5.2599	5.02054	5.24494	5.62361	5.12194	5.68043	5.68043	0.178773	-0.239361	0.378665	0.558492	0.558492	-0.239361	0.219142	2074	Ercc6	ENSG00000156103
32179_s_at	4.58342	4.69728	4.89267	4.93337	4.96502	5.2661	4.8787	5.29955	5.29955	0.113862	0.040703	0.301072	0.420853	0.420853	0.040703	0.219122			ENSG00000101412
36845_at	7.17809	7.51251	6.97627	7.02902	7.20614	7.31785	7.32548	7.70262	7.70262	0.334414	0.052753	0.111712	0.377143	0.377143	0.052753	0.219005	23515	MORC3
34661_at	6.88915	7.00184	6.50445	6.70834	6.81227	6.86995	6.21746	6.71832	7.00184	0.112685	0.203888	0.057678	0.500856	0.500856	0.057678	0.218777	23274	CLEC16A	ENSG00000088826
33253_at	6.22295	6.44451	6.02337	6.11212	6.42335	6.51413	5.56755	6.04105	6.51413	0.221557	0.088745	0.090784	0.473501	0.473501	0.088745	0.218647	9830	Trim14	ENSG00000179115
36540_at	5.21319	5.55708	5.043	5.3539	5.8193	5.88483	5.45645	5.60937	5.88483	0.343898	0.310896	0.065538	0.152926	0.343898	0.065538	0.218314	23221	Rhobtb2	ENSG00000162068
1877_g_at	6.30177	6.58814	6.85311	7.05252	6.95996	7.26818	7.22728	7.30589	7.30589	0.286368	0.19941	0.308216	0.078611	0.308216	0.078611	0.218151
37971_at	6.38648	6.60942	6.2347	6.73485	6.32746	6.39434	6.3859	6.46631	6.73485	0.222942	0.500148	0.066872	0.080407	0.500148	0.066872	0.217592	11177	BAZ1A	ENSG00000214389
32166_at	8.63691	8.86111	7.99395	8.3099	8.84935	9.12187	8.82633	8.88317	9.12187	0.224194	0.315954	0.27252	0.056841	0.315954	0.056841	0.217377	7094	TLN1	ENSG00000105819
39173_at	9.44658	9.79026	9.19156	9.49806	9.67901	9.5559	9.09662	9.43825	9.79026	0.34368	0.3065	-0.123112	0.341622	0.34368	-0.123112	0.217172	2091	FBL	ENSG00000164615
36603_at	7.76425	8.02003	7.7276	7.77783	7.89113	8.08981	7.59546	7.95882	8.08981	0.255781	0.050228	0.198682	0.363356	0.363356	0.050228	0.217012	10985	gcn1l1
1461_at	8.00612	8.66096	7.64905	7.71575	7.796	7.81439	8.45486	8.58294	8.66096	0.654845	0.066693	0.018388	0.128074	0.654845	0.018388	0.217	4792	NFKBIA	ENSG00000147601
34387_at	4.69515	5.07981	4.47208	4.72182	5.066	5.198	5.01612	5.11696	5.198	0.384665	0.249733	0.131997	0.100845	0.384665	0.100845	0.21681	9926	lpgat1	ENSG00000178607
37951_at	4.12215	4.8275	3.89283	4.06611	4.353	4.56773	4.57471	4.34836	4.8275	0.705356	0.173272	0.21473	-0.226348	0.705356	-0.226348	0.216752	10395	DLC1	ENSG00000130762
33362_at	5.19402	5.40441	5.14901	5.58495	5.36502	5.74206	5.68039	5.52309	5.74206	0.210385	0.435936	0.377038	-0.157303	0.435936	-0.157303	0.216514	10602	CDC42EP3	ENSG00000125257
41741_at	9.95632	10.0773	9.53574	9.65407	9.86069	10.1429	8.96288	9.30735	10.1429	0.120966	0.118333	0.282219	0.344461	0.344461	0.118333	0.216495	5935	RBM3	ENSG00000121634
610_at	7.32202	8.13926	7.62667	8.22551	6.79317	6.13685	6.31566	6.42124	8.22551	0.817237	0.598837	-0.656324	0.105582	0.817237	-0.656324	0.216333	154	ADRB2	ENSG00000151490
AFFX-DapX-M_at	3.94268	4.00268	3.72518	4.04127	3.71166	3.77368	3.4122	3.83742	4.04127	0.059992	0.316092	0.062021	0.425224	0.425224	0.059992	0.215832			ENSG00000087088
34221_at	7.09233	7.40408	6.88769	6.9849	7.17211	7.42108	7.13973	7.34439	7.42108	0.311748	0.097201	0.248973	0.204661	0.311748	0.097201	0.215646	22993	Hmgxb3	ENSG00000156709
33254_at	3.98922	4.03877	3.98549	3.98333	3.9495	4.36845	3.82176	4.21738	4.36845	0.049552	-0.00216	0.418952	0.395628	0.418952	-0.00216	0.215493	7813	EVI5	ENSG00000171791
32521_at	7.98325	8.3867	7.45617	7.96107	8.29688	7.93622	7.67721	7.98962	8.3867	0.403447	0.504898	-0.360659	0.312406	0.504898	-0.360659	0.215023	6422	Sfrp1	ENSG00000097007
40870_g_at	5.40388	5.72436	5.26847	5.50712	5.3258	5.60176	5.55495	5.57891	5.72436	0.320481	0.238647	0.275966	0.023959	0.320481	0.023959	0.214763			ENSG00000106299
34307_at	6.64069	7.02487	6.86029	6.81355	6.66966	6.74804	6.45215	6.89447	7.02487	0.384188	-0.046738	0.078385	0.442316	0.442316	-0.046738	0.214538	9375	Tm9sf2	ENSG00000012061
38826_at	4.80468	5.22007	4.64153	4.80181	5.18748	5.31038	5.07681	5.23637	5.31038	0.415392	0.160277	0.122903	0.159562	0.415392	0.122903	0.214533	23157	2012-09-06	ENSG00000250610
2054_g_at	2.59545	2.86238	2.29224	2.75104	2.45357	2.50651	2.56495	2.64309	2.86238	0.266928	0.458802	0.052943	0.078133	0.458802	0.052943	0.214201			ENSG00000096433
36030_at	6.57324	6.68468	6.50288	6.58454	6.45429	6.82212	6.5133	6.8084	6.82212	0.111436	0.081659	0.367834	0.295099	0.367834	0.081659	0.214007	25900	IFFO1
36336_s_at	6.40616	6.69705	6.69099	7.15461	6.86727	7.08392	7.55606	7.44058	7.55606	0.290886	0.463624	0.216651	-0.115481	0.463624	-0.115481	0.21392			ENSG00000125505
38681_at	9.28474	9.60551	9.13681	9.37294	9.32808	9.27934	9.16185	9.50834	9.60551	0.320769	0.236128	-0.048734	0.346484	0.346484	-0.048734	0.213662	3646	Eif3e	ENSG00000158553
1622_at	7.73601	8.13497	7.86988	8.27264	7.8867	7.8039	7.5743	7.70875	8.27264	0.398962	0.402759	-0.0828	0.134449	0.402759	-0.0828	0.213343			ENSG00000167748
36846_s_at	9.06493	9.44312	8.76533	9.06646	9.36073	9.08834	8.74333	9.189	9.44312	0.378189	0.301129	-0.272394	0.445673	0.445673	-0.272394	0.213149			ENSG00000135679
38110_at	7.36863	7.5138	6.93745	7.08938	7.40427	7.7119	7.42403	7.67175	7.7119	0.14517	0.151927	0.30763	0.247726	0.30763	0.14517	0.213113	6386	sdcbp	ENSG00000136750
38219_at	7.27659	7.50082	7.48815	8.01452	7.47563	7.55893	7.63995	7.6582	8.01452	0.224232	0.526369	0.083301	0.018257	0.526369	0.018257	0.21304			ENSG00000120156
588_at	7.60063	7.93952	7.79942	8.43237	8.29435	8.38499	8.59421	8.38314	8.59421	0.338896	0.632941	0.090638	-0.211064	0.632941	-0.211064	0.212853			ENSG00000123610
36537_at	7.90884	8.15005	8.19199	8.6159	7.9594	8.21957	8.30673	8.23253	8.6159	0.241208	0.423918	0.260165	-0.074195	0.423918	-0.074195	0.212774	23370	ARHGEF18	ENSG00000105639
763_at	6.56193	6.92811	6.5736	6.62397	6.42434	6.81787	6.47133	6.51065	6.92811	0.366182	0.050362	0.393529	0.03932	0.393529	0.03932	0.212348	2764	gmfb	ENSG00000182674
40780_at	7.58959	8.22126	7.72812	8.06327	8.10424	8.21181	8.1761	7.95052	8.22126	0.63167	0.335152	0.107573	-0.225585	0.63167	-0.225585	0.212203	1488	CTBP2	ENSG00000109320
39310_at	6.03712	6.08317	6.32785	6.3145	6.02464	6.57766	5.61752	5.8803	6.57766	0.046053	-0.013351	0.55301	0.26278	0.55301	-0.013351	0.212123			ENSG00000125538
544_at	5.82973	6.08108	5.82091	6.33593	6.09109	6.38764	7.08439	6.86921	7.08439	0.251353	0.515016	0.296546	-0.215177	0.515016	-0.215177	0.211934
1953_at	7.07591	7.42548	7.4728	8.04225	7.43547	8.01209	8.81884	8.16931	8.81884	0.349562	0.569451	0.576617	-0.649532	0.576617	-0.649532	0.211524	7422	VEGFA	ENSG00000113263
39358_at	7.96181	8.42937	7.57382	7.9025	8.38099	8.43121	8.81993	8.8193	8.81993	0.467558	0.328679	0.05022	-0.000628	0.467558	-0.000628	0.211457			ENSG00000032219
AFFX-HSAC07/X00351_5_at	12.5193	12.5882	12.3424	12.6758	12.7757	12.9388	12.4073	12.6847	12.9388	0.068907	0.333468	0.16313	0.277471	0.333468	0.068907	0.210744			ENSG00000131778
36091_at	5.80689	6.1178	5.37193	5.43979	6.0707	6.21544	5.87484	6.19379	6.21544	0.310903	0.067859	0.144736	0.318954	0.318954	0.067859	0.210613	8935	skap2	ENSG00000125676
39933_at	8.53596	8.51549	9.36081	9.73849	8.84753	9.23815	9.53046	9.62223	9.73849	-0.020463	0.377676	0.390625	0.091772	0.390625	-0.020463	0.209902			ENSG00000131398
39353_at	8.34788	8.58884	8.59567	8.68671	8.50708	8.29971	7.4608	8.17437	8.68671	0.240952	0.091046	-0.207367	0.713573	0.713573	-0.207367	0.209551	3336	HSPE1	ENSG00000173039
36588_at	7.06383	7.4232	6.73558	7.01971	7.16807	7.3257	7.10561	7.14237	7.4232	0.35937	0.284129	0.157632	0.036756	0.35937	0.036756	0.209472	23353	SUN1	ENSG00000167800
32233_at	4.74225	4.94408	5.16001	5.02195	4.7123	5.06032	4.78102	5.20695	5.20695	0.201833	-0.138052	0.348022	0.425923	0.425923	-0.138052	0.209432	27348	Tor1b	ENSG00000012048
37575_at	4.46443	4.70744	3.95945	3.94452	4.69604	5.13441	4.71258	4.88372	5.13441	0.243015	-0.014932	0.438378	0.171146	0.438378	-0.014932	0.209402	1386	Atf2	ENSG00000058335
35221_at	5.56764	5.68135	5.84578	5.82849	5.54722	5.75489	5.28627	5.81863	5.84578	0.113709	-0.01729	0.207675	0.532362	0.532362	-0.01729	0.209114	5813	purA	ENSG00000169083
41259_at	6.96688	7.50446	7.7532	7.92765	7.18839	7.10257	6.99344	7.20348	7.92765	0.537581	0.174447	-0.085817	0.210034	0.537581	-0.085817	0.209061	51491	NOP16	ENSG00000184545
37176_at	6.09005	5.9362	5.92702	5.94561	5.81949	6.19489	5.52271	6.11832	6.19489	-0.153852	0.018592	0.375399	0.595604	0.595604	-0.153852	0.208936	3373	Hyal1	ENSG00000166949
36585_at	8.27903	8.46326	8.35959	8.5795	8.33166	8.63291	8.35927	8.48951	8.63291	0.184232	0.219907	0.301252	0.130245	0.301252	0.130245	0.208909	378	ARF4
41556_s_at	6.03119	6.25871	5.98854	6.45722	5.76025	6.13122	6.85888	6.62531	6.85888	0.227512	0.468681	0.370965	-0.233577	0.468681	-0.233577	0.208395			ENSG00000059728
36318_at	6.39414	6.37502	5.99671	6.1081	6.3694	6.81533	6.44655	6.74169	6.81533	-0.019113	0.111386	0.445929	0.295145	0.445929	-0.019113	0.208337	55117	Slc6a15	ENSG00000012061
831_at	6.26187	6.67599	6.65053	6.91417	6.45778	6.39612	6.30864	6.52508	6.91417	0.41412	0.263642	-0.061655	0.216441	0.41412	-0.061655	0.208137	1662	ddx10	ENSG00000168439
662_at	6.24179	6.34912	5.98743	6.09766	6.39805	6.51472	5.60324	6.09953	6.51472	0.107324	0.110228	0.116662	0.496293	0.496293	0.107324	0.207627	1660	dhx9	ENSG00000100664
1166_at	9.77098	9.98272	9.53061	9.59311	10.0591	10.4131	9.80496	10.007	10.4131	0.211732	0.062502	0.354001	0.202039	0.354001	0.062502	0.207568	5708	PSMD2	ENSG00000005073
32765_f_at	5.0019	5.25711	5.03712	5.16147	5.13207	5.4246	5.05702	5.21512	5.4246	0.255212	0.124353	0.292528	0.158101	0.292528	0.124353	0.207549			ENSG00000148671
36012_at	5.26614	5.59519	5.26549	5.52979	5.69875	5.77833	5.57801	5.73463	5.77833	0.329053	0.2643	0.079578	0.156629	0.329053	0.079578	0.20739	10464	pibf1	ENSG00000006283
32749_s_at	10.6011	10.9398	9.87475	10.4898	10.9945	10.9317	10.9934	10.9317	10.9945	0.338704	0.615038	-0.062816	-0.061694	0.615038	-0.062816	0.207308			ENSG00000120798
41719_i_at	6.3946	6.71342	5.44317	5.46158	6.35094	6.52134	5.47353	5.79351	6.71342	0.318819	0.018409	0.170401	0.319984	0.319984	0.018409	0.206903			ENSG00000221857
35307_at	9.08231	9.34256	9.24097	9.35398	9.30478	9.5037	9.32956	9.58471	9.58471	0.260249	0.113008	0.198915	0.255144	0.260249	0.113008	0.206829	2665	GDI2	ENSG00000143127
41191_at	9.40764	9.81441	9.42006	9.96504	9.78097	9.79563	9.94953	9.81028	9.96504	0.406766	0.544976	0.014657	-0.139254	0.544976	-0.139254	0.206786	23022	palld	ENSG00000146648
2036_s_at	8.72485	8.9496	9.17521	9.26438	8.86051	8.97704	9.05717	9.45294	9.45294	0.224742	0.089167	0.116525	0.395772	0.395772	0.089167	0.206552
39780_at	6.65511	6.82698	6.53614	6.54235	6.76077	7.13606	6.85294	7.12569	7.13606	0.17187	0.006214	0.375291	0.272754	0.375291	0.006214	0.206532			ENSG00000173273
32318_s_at	11.4378	11.4481	11.2309	11.6385	11.4761	11.6096	11.3621	11.6367	11.6385	0.01032	0.407611	0.133482	0.274544	0.407611	0.01032	0.206489	60	ACTB	ENSG00000163132
1113_at	5.04441	5.02289	4.99748	6.00519	4.76898	4.59234	5.07662	5.0917	6.00519	-0.02152	1.00771	-0.176639	0.015084	1.00771	-0.176639	0.206158	650	bmp2	ENSG00000197461
34326_at	7.12475	7.22184	6.9853	7.06109	7.21484	7.49257	7.06034	7.43424	7.49257	0.097092	0.075792	0.277726	0.373906	0.373906	0.075792	0.206129	1315	COPB1	ENSG00000102144
36842_at	3.66108	3.66195	3.66967	3.89417	3.52773	3.84698	3.59291	3.87202	3.89417	0.000873	0.224504	0.31925	0.279111	0.31925	0.000873	0.205935	26059	ERC2
35333_r_at	2.7924	2.88595	2.47492	2.80832	2.84891	2.94497	2.73315	3.03384	3.03384	0.093551	0.333392	0.09606	0.300685	0.333392	0.093551	0.205922	90865	IL33	ENSG00000256667
40423_at	7.40003	7.51571	7.0934	7.21491	7.34308	7.58364	7.2765	7.62133	7.62133	0.115686	0.121508	0.240559	0.344828	0.344828	0.115686	0.205645	23301	EHBP1	ENSG00000075290
36124_at	8.28855	8.5679	8.3268	8.34865	8.38345	8.40716	8.46163	8.95873	8.95873	0.279353	0.021847	0.023712	0.497095	0.497095	0.021847	0.205502	4357	Mpst	ENSG00000172819
39046_at	5.77983	6.30268	4.55147	4.54596	6.26042	6.15168	4.59201	5.00382	6.30268	0.522843	-0.005514	-0.108737	0.411811	0.522843	-0.108737	0.205101			ENSG00000074966
350_at	5.13415	5.16893	4.23587	4.91512	5.45848	5.40688	5.39658	5.55435	5.55435	0.034772	0.679246	-0.051605	0.157769	0.679246	-0.051605	0.205045	7716	vezf1	ENSG00000136936
34099_f_at	6.65923	6.95979	6.68581	7.06975	6.89127	6.91996	6.71011	6.81674	7.06975	0.300554	0.383937	0.028697	0.106632	0.383937	0.028697	0.204955	4673	NAP1L1
36633_at	6.2602	6.70417	6.39666	6.42272	6.41527	6.77515	6.72541	6.7153	6.77515	0.443976	0.026062	0.359875	-0.01011	0.443976	-0.01011	0.204951			ENSG00000130513
36553_at	7.46167	7.88063	7.28712	7.36141	7.55373	7.76254	7.67362	7.79132	7.88063	0.418961	0.074289	0.208803	0.117695	0.418961	0.074289	0.204937			ENSG00000108443
1424_s_at	9.57345	9.84115	9.43348	9.8029	9.84028	9.94975	9.59238	9.66474	9.94975	0.2677	0.369417	0.109476	0.072355	0.369417	0.072355	0.204737	7533	YWHAH	ENSG00000196374
31481_s_at	11.3536	11.3296	10.9482	11.3315	11.202	11.2051	10.9854	11.441	11.441	-0.023975	0.383328	0.003079	0.455511	0.455511	-0.023975	0.204486	9168	TMSB10	ENSG00000171444
37600_at	8.00385	7.99338	8.01815	8.21094	7.91608	8.12999	8.05808	8.47902	8.47902	-0.01047	0.192785	0.213906	0.420936	0.420936	-0.01047	0.204289	1893	Ecm1	ENSG00000196754
37303_at	5.73863	5.83481	5.41979	5.5226	6.04719	6.20507	5.7467	6.20629	6.20629	0.096184	0.102813	0.157885	0.459585	0.459585	0.096184	0.204117	143	PARP4	ENSG00000163513
32053_at	3.4795	4.02749	3.76801	4.04085	3.80828	3.7467	3.88868	3.94576	4.04085	0.547987	0.272832	-0.061583	0.057086	0.547987	-0.061583	0.20408
160_at	6.20998	6.5533	6.42715	6.74987	6.31239	6.74788	7.09745	6.81144	7.09745	0.343315	0.322717	0.435489	-0.286008	0.435489	-0.286008	0.203878	8027	stam	ENSG00000150630
33730_at	5.93481	6.1091	6.309	6.87214	6.0321	6.19014	6.27654	6.19657	6.87214	0.174288	0.563144	0.158037	-0.079972	0.563144	-0.079972	0.203874	9052	Gprc5a	ENSG00000049323
645_at	5.39182	5.61498	5.73065	6.03736	5.67085	5.67905	5.17934	5.45472	6.03736	0.223158	0.306708	0.008206	0.275382	0.306708	0.008206	0.203363	3306	Hspa2	ENSG00000138039
35783_at	8.10121	8.47949	8.14692	8.32457	8.28842	8.27399	8.1679	8.43814	8.47949	0.378281	0.177641	-0.014428	0.270236	0.378281	-0.014428	0.202933			ENSG00000159216
37403_at	8.6261	8.72387	8.72663	9.11934	8.63009	8.83626	8.71921	8.83403	9.11934	0.097767	0.392711	0.206174	0.114815	0.392711	0.097767	0.202867	301	ANXA1
658_at	5.28623	5.34018	4.49977	4.47958	5.42022	5.81231	5.02906	5.41162	5.81231	0.053959	-0.020185	0.39209	0.382552	0.39209	-0.020185	0.202104
35652_g_at	5.91159	6.18791	5.70036	6.03989	6.09372	6.0807	5.92371	6.12928	6.18791	0.27632	0.33953	-0.013018	0.205575	0.33953	-0.013018	0.202102			ENSG00000119912
39028_at	5.30243	5.60174	5.14842	5.40568	5.80517	5.96154	5.59917	5.69425	5.96154	0.299307	0.257259	0.156369	0.095082	0.299307	0.095082	0.202004	3843	IPO5
188_at	8.15539	8.41652	8.33724	8.88079	8.41031	8.49069	8.81682	8.73971	8.88079	0.261132	0.543546	0.08038	-0.077113	0.543546	-0.077113	0.201986			ENSG00000197299
2076_s_at	7.93875	8.17297	8.53652	9.07621	8.7835	8.94839	9.20063	9.06909	9.20063	0.23422	0.539689	0.164898	-0.131546	0.539689	-0.131546	0.201815			ENSG00000197838
38335_at	4.91585	5.28818	4.7863	4.85525	5.13676	5.27696	5.08645	5.31222	5.31222	0.372332	0.068952	0.140197	0.225773	0.372332	0.068952	0.201814
33919_at	8.32292	8.49674	7.75021	8.13144	8.44929	8.70143	8.48041	8.48016	8.70143	0.173818	0.381228	0.252145	-0.000246	0.381228	-0.000246	0.201736	7106	tspan4	ENSG00000012174
1441_s_at	3.20824	3.60324	3.06975	3.49853	3.66093	3.72413	3.84609	3.76544	3.84609	0.395007	0.428778	0.063205	-0.080647	0.428778	-0.080647	0.201586			ENSG00000145216
34305_at	8.97513	9.12039	9.45026	9.61684	9.03582	9.22574	8.97021	9.27448	9.61684	0.145262	0.166572	0.18992	0.304269	0.304269	0.145262	0.201506	5093	Pcbp1	ENSG00000121406
36619_r_at	6.78733	6.85124	6.87211	7.3097	6.6019	6.74703	6.70935	6.8683	7.3097	0.063906	0.437589	0.145124	0.158944	0.437589	0.063906	0.201391			ENSG00000173511
1322_at	5.64543	5.61219	5.54133	5.91942	5.3663	5.56167	5.57427	5.8389	5.91942	-0.033241	0.378085	0.195374	0.264632	0.378085	-0.033241	0.201213			ENSG00000171201
37517_at	7.73732	8.10526	7.96375	8.13125	8.17872	8.23774	8.07352	8.28324	8.28324	0.367941	0.167501	0.059025	0.209724	0.367941	0.059025	0.201048	23108	RAP1GAP2	ENSG00000115310
1733_at	4.94885	4.79127	4.68037	5.1711	4.592	4.80852	4.62145	4.87588	5.1711	-0.157575	0.490723	0.216524	0.25443	0.490723	-0.157575	0.201025	654	BMP6	ENSG00000253159
842_at	4.51618	5.09321	4.94672	5.1056	5.21874	5.20293	5.02598	5.10983	5.21874	0.577031	0.158888	-0.015811	0.083848	0.577031	-0.015811	0.200989	23613	Zmynd8	ENSG00000113263
40564_at	5.08285	5.44923	5.52639	5.63082	5.36784	5.2839	4.93588	5.35153	5.63082	0.366381	0.104434	-0.083947	0.415653	0.415653	-0.083947	0.20063	10762	NUP50	ENSG00000196188
1420_s_at	9.00268	9.28933	8.62845	8.83278	9.54336	9.38254	9.22321	9.69452	9.69452	0.286656	0.204334	-0.160823	0.471304	0.471304	-0.160823	0.200368	1974 286512	EIF4A2 LOC286512	ENSG00000104213
34800_at	4.38503	4.85332	4.17324	4.27528	4.79706	5.22261	4.91351	4.71905	5.22261	0.468297	0.102034	0.425548	-0.194459	0.468297	-0.194459	0.200355	26018	lrig1	ENSG00000174791
32599_at	3.89156	4.52429	3.83064	4.06794	4.09718	3.82585	3.82804	4.03074	4.52429	0.632726	0.237297	-0.271325	0.202704	0.632726	-0.271325	0.200351	7248	TSC1	ENSG00000035862
38551_at	8.39304	8.73017	7.5035	7.83327	8.83052	8.87706	8.57702	8.66483	8.87706	0.337137	0.329772	0.046539	0.087808	0.337137	0.046539	0.200314	3897	L1cam	ENSG00000135698
262_at	6.48562	6.62417	7.69684	7.76982	6.50826	6.67187	6.27942	6.70551	7.76982	0.138554	0.07297	0.163614	0.426097	0.426097	0.07297	0.200309			ENSG00000114738
32801_at	6.73301	6.92212	6.90311	6.99095	6.73084	7.02842	6.64183	6.8682	7.02842	0.189113	0.087843	0.297578	0.226373	0.297578	0.087843	0.200227	9870	KIAA0317	ENSG00000083845
39367_at	6.93861	7.14055	7.57291	7.47421	7.20158	7.40151	6.8808	7.378	7.57291	0.20194	-0.098707	0.199931	0.497198	0.497198	-0.098707	0.200091			ENSG00000142515
31673_s_at	7.9721	8.05352	7.7939	7.8766	8.03378	8.18146	7.49176	7.97953	8.18146	0.08142	0.082706	0.147687	0.487773	0.487773	0.08142	0.199897	6687	SPG7
33369_at	9.57878	9.61298	9.54325	9.81195	9.63748	9.78095	9.5279	9.88049	9.88049	0.034196	0.268699	0.143464	0.352596	0.352596	0.034196	0.199739
41183_at	6.68298	6.74644	6.68616	6.57062	6.63851	6.8283	5.90467	6.56577	6.8283	0.063455	-0.115542	0.189787	0.661106	0.661106	-0.115542	0.199701	1479	CSTF3	ENSG00000198909
35823_at	10.9201	11.252	10.2534	10.4825	11.0531	11.1656	10.7404	10.8645	11.252	0.331965	0.229151	0.112497	0.124054	0.331965	0.112497	0.199417	5479	ppiB	ENSG00000137845
33746_at	6.01583	6.24413	5.84505	5.98312	6.00988	6.20512	5.69103	5.92658	6.24413	0.228299	0.138071	0.195236	0.235553	0.235553	0.138071	0.19929	11319	ECD	ENSG00000101986
35338_at	7.48427	7.4718	7.64824	7.82846	7.45315	7.70573	7.54798	7.92368	7.92368	-0.01247	0.180222	0.252578	0.3757	0.3757	-0.01247	0.199008	5045	Furin
40779_at	6.30462	6.4405	6.12763	5.91752	6.34216	6.92775	6.19223	6.4728	6.92775	0.135882	-0.210101	0.58559	0.280569	0.58559	-0.210101	0.197985	22920	KIFAP3	ENSG00000163565
41096_at	8.2222	7.54573	9.84388	8.18231	7.29262	8.42689	7.43185	9.4273	9.84388	-0.676464	-1.66157	1.13427	1.99545	1.99545	-1.66157	0.197921	6279	S100A8	ENSG00000169567
32191_at	5.74521	6.20543	5.7633	5.99691	6.01767	6.03805	6.28404	6.36114	6.36114	0.46022	0.233607	0.020383	0.077106	0.46022	0.020383	0.197829			ENSG00000080031
41506_at	5.49	5.79709	5.75775	6.00339	5.55342	5.87316	6.00981	5.92829	6.00981	0.307092	0.245636	0.319747	-0.081519	0.319747	-0.081519	0.197739	8550	MAPKAPK5	ENSG00000112297
40488_at	4.80202	5.05272	4.15452	4.76247	5.07411	5.14141	5.34776	5.2123	5.34776	0.250692	0.607952	0.0673	-0.135463	0.607952	-0.135463	0.19762	1756	dmd
35792_at	6.29597	6.45908	6.22228	6.15887	6.19078	6.55664	6.21797	6.54146	6.55664	0.163108	-0.063407	0.36586	0.323494	0.36586	-0.063407	0.197264	11343	MGLL
1979_s_at	6.65793	6.88412	7.66888	7.88814	6.84591	7.17946	7.29808	7.30759	7.88814	0.226187	0.219264	0.333555	0.009508	0.333555	0.009508	0.197129	4839	nop2	ENSG00000135374
34822_at	4.42118	4.85578	4.1584	4.52697	4.74574	4.76688	4.77197	4.73585	4.85578	0.4346	0.368571	0.021146	-0.036123	0.4346	-0.036123	0.197048	7159	tp53bp2	ENSG00000141510
32394_s_at	10.0498	9.99001	9.90062	10.0203	9.52271	9.73568	9.25068	9.76601	10.0498	-0.059802	0.119692	0.212967	0.515327	0.515327	-0.059802	0.197046	646949 9349	rpl23 RPL23P6	ENSG00000116106
38418_at	8.7339	9.00538	9.39867	9.53248	8.95841	8.9353	8.76032	9.16597	9.53248	0.271484	0.133804	-0.023108	0.405647	0.405647	-0.023108	0.196957	595	CCND1	ENSG00000155090
36457_at	7.76397	8.0121	7.31372	7.48595	7.64841	7.83352	7.45122	7.63329	8.0121	0.248127	0.172231	0.185111	0.182071	0.248127	0.172231	0.196885	8833	GMPS	ENSG00000115415
35371_at	7.03217	7.26827	6.6116	6.58031	7.27332	7.38585	6.67882	7.1484	7.38585	0.236097	-0.031295	0.112532	0.469587	0.469587	-0.031295	0.19673	987	Lrba	ENSG00000103653
33317_at	5.87498	6.46669	6.12024	6.18479	6.36369	6.49573	6.82479	6.82126	6.82479	0.591716	0.064549	0.132043	-0.003524	0.591716	-0.003524	0.196196			ENSG00000110801
38429_at	10.4336	10.5226	9.68475	10.0363	10.799	10.6212	9.82854	10.3504	10.799	0.089062	0.351548	-0.177784	0.521909	0.521909	-0.177784	0.196184	2194	FASN	ENSG00000163235
37272_at	6.72531	6.75084	6.53092	6.64622	6.69423	7.07736	6.61783	6.8784	7.07736	0.025531	0.115305	0.383131	0.260567	0.383131	0.025531	0.196133	3707	Itpkb	ENSG00000114204
40698_at	3.80467	3.91724	3.61762	3.65482	3.96236	4.23624	3.82885	4.18963	4.23624	0.112567	0.037198	0.273879	0.360786	0.360786	0.037198	0.196107	9976	CLEC2B	ENSG00000163568
41288_at	7.16258	7.32309	7.72927	7.76954	7.14919	7.12355	6.34711	6.95463	7.76954	0.160515	0.040268	-0.025647	0.607518	0.607518	-0.025647	0.195663			ENSG00000007171
1543_at	4.0436	4.04839	3.87707	4.38035	3.9778	4.14423	4.19414	4.30166	4.38035	0.004791	0.503285	0.166431	0.107525	0.503285	0.004791	0.195508			ENSG00000084623
32518_at	7.53102	7.96213	8.32874	8.54743	7.77913	7.78441	8.04463	8.17091	8.54743	0.431108	0.218687	0.005274	0.12628	0.431108	0.005274	0.195337	8882	ZNF259	ENSG00000165197
33424_at	7.08076	7.41022	6.78949	6.82689	7.14339	7.45856	7.00644	7.10547	7.45856	0.32946	0.037406	0.31517	0.099027	0.32946	0.037406	0.195266	6184	RPN1
34794_r_at	3.82919	3.81899	3.31915	3.75197	3.5257	3.8609	3.79747	3.82061	3.8609	-0.010205	0.43282	0.335203	0.023148	0.43282	-0.010205	0.195241
38581_at	5.7286	6.08146	5.54807	6.00874	6.12164	6.04963	6.1186	6.15742	6.15742	0.352856	0.460678	-0.072013	0.038818	0.460678	-0.072013	0.195085			ENSG00000097046
31571_at	3.36242	3.32545	4.3701	4.1341	3.4875	4.10311	3.42481	3.86156	4.3701	-0.036969	-0.236003	0.615618	0.436747	0.615618	-0.236003	0.194848	10622	POLR3G	ENSG00000161570
35271_at	8.14948	8.20648	8.48502	8.31607	7.78701	8.59873	7.93023	8.00981	8.59873	0.057002	-0.168945	0.811727	0.079585	0.811727	-0.168945	0.194842	10096	ACTR3	ENSG00000114062
35793_at	7.78338	8.02667	7.7751	7.75406	7.90903	8.04035	7.65162	8.07676	8.07676	0.243291	-0.021032	0.131323	0.425146	0.425146	-0.021032	0.194682	9908	G3BP2	ENSG00000112175
40585_at	5.03523	4.95859	4.93302	5.13203	5.08903	5.40661	5.16208	5.50067	5.50067	-0.07664	0.199016	0.317582	0.338586	0.338586	-0.07664	0.194636	113	ADCY7	ENSG00000001084
1795_g_at	7.65569	8.02981	7.52932	7.49358	7.81245	7.91544	7.3387	7.6754	8.02981	0.374125	-0.035743	0.102984	0.336697	0.374125	-0.035743	0.194516			ENSG00000229937
1030_s_at	7.13849	7.38779	7.79043	8.11527	7.32266	7.82266	8.13418	7.83778	8.13418	0.249307	0.324835	0.499999	-0.296404	0.499999	-0.296404	0.194434			ENSG00000086205
36117_at	6.75131	6.85413	6.70078	6.84097	6.82776	6.93786	6.6979	7.12221	7.12221	0.102824	0.140188	0.110107	0.424306	0.424306	0.102824	0.194356	5747	PTK2	ENSG00000105639
37565_at	4.61569	4.74813	4.68082	4.74719	4.79891	5.13577	5.18399	5.42478	5.42478	0.132443	0.066378	0.336857	0.240793	0.336857	0.066378	0.194118	23531	MMD	ENSG00000104894
39883_at	6.06698	6.39783	6.42816	6.759	6.21363	6.14029	6.21493	6.40173	6.759	0.330855	0.330842	-0.073334	0.186804	0.330855	-0.073334	0.193792			ENSG00000176165
2020_at	8.71941	8.87627	9.37413	9.53329	8.88063	8.92278	8.73046	9.1474	9.53329	0.15686	0.159158	0.042157	0.416938	0.416938	0.042157	0.193778			ENSG00000105997
35528_at	3.32889	3.84428	3.03999	3.43812	3.102	3.02399	3.16967	3.10818	3.84428	0.515399	0.398131	-0.078016	-0.061486	0.515399	-0.078016	0.193507	7456	WIPF1	ENSG00000145242
41451_s_at	6.56813	6.82609	6.79032	6.96995	6.68345	6.81059	6.79387	7.00272	7.00272	0.257961	0.179631	0.12714	0.208851	0.257961	0.12714	0.193396			ENSG00000115392
32317_s_at	5.09644	5.65516	4.99408	5.133	5.54558	5.53265	5.30812	5.39676	5.65516	0.558717	0.138921	-0.012936	0.088641	0.558717	-0.012936	0.193336	445329 6818	SULT1A3 SULT1A4	ENSG00000144668
442_at	8.35005	8.67116	7.94601	7.83017	8.56241	9.2461	8.86165	8.74588	9.2461	0.321103	-0.115842	0.683687	-0.115767	0.683687	-0.115842	0.193295	7184	Hsp90b1	ENSG00000186529
34876_at	6.20166	6.49477	6.02985	6.02033	6.40177	6.79088	6.71254	6.813	6.813	0.293115	-0.009521	0.389109	0.100457	0.389109	-0.009521	0.19329	1362	cpd	ENSG00000171936
37999_at	4.99311	5.40986	4.74149	4.9468	5.55199	5.38408	5.07203	5.39067	5.55199	0.41675	0.205309	-0.167909	0.318641	0.41675	-0.167909	0.193198	1371	CPOX	ENSG00000136238
40872_at	9.95746	9.93806	9.61199	9.94327	9.90123	9.664	9.29689	9.99487	9.99487	-0.0194	0.331284	-0.237229	0.697978	0.697978	-0.237229	0.193158	1340	COX6B1	ENSG00000143799
36974_at	4.78733	5.16973	5.11945	5.37727	4.98823	4.8142	4.82526	5.13091	5.37727	0.382407	0.257816	-0.174027	0.305649	0.382407	-0.174027	0.192961	9491	PSMF1	ENSG00000134640
39727_at	7.88637	8.04769	7.89255	8.03322	7.68519	8.00048	7.41159	7.56598	8.04769	0.16132	0.140675	0.315288	0.154393	0.315288	0.140675	0.192919	8446	DUSP11	ENSG00000122545
41808_at	4.58018	4.67493	4.46843	5.12281	4.68836	4.91627	5.22074	5.01513	5.22074	0.094752	0.654386	0.227908	-0.205615	0.654386	-0.205615	0.192858	9988	Dmtf1	ENSG00000135903
41860_at	4.62612	4.95483	4.76219	4.9589	4.77918	4.89723	4.85578	4.98315	4.98315	0.328713	0.196713	0.118044	0.127374	0.328713	0.118044	0.192711	93081	C13orf27	ENSG00000100053
35651_at	6.38177	6.93898	6.12524	6.3237	6.74879	6.6342	6.57958	6.70931	6.93898	0.55721	0.198458	-0.114595	0.12973	0.55721	-0.114595	0.192701			ENSG00000148082
32827_at	6.76398	7.15975	6.7709	7.16674	7.06825	7.04356	6.97637	6.97947	7.16674	0.395776	0.395844	-0.024688	0.003094	0.395844	-0.024688	0.192507			ENSG00000213003
32355_at	5.05287	5.06579	5.45251	5.50766	5.27547	5.65583	5.57227	5.89382	5.89382	0.012922	0.055149	0.380368	0.321553	0.380368	0.012922	0.192498	26115	TANC2
1568_s_at	3.52567	3.8312	3.48447	3.59216	3.99332	4.1044	3.72627	3.97167	4.1044	0.305533	0.107688	0.111085	0.2454	0.305533	0.107688	0.192426			ENSG00000198467
39082_at	6.87045	7.07442	6.45907	6.76483	7.64621	7.69648	7.05548	7.26508	7.69648	0.203968	0.305764	0.050277	0.209597	0.305764	0.050277	0.192401	309	ANXA6	ENSG00000078319
38276_at	5.72354	6.01525	5.73192	5.8005	5.84088	6.21476	6.2406	6.27371	6.27371	0.291716	0.068585	0.37388	0.033113	0.37388	0.033113	0.191823	4794	Nfkbie
749_at	7.42234	7.73448	7.53373	7.55236	7.95415	8.14199	7.85519	8.10374	8.14199	0.312133	0.018631	0.187843	0.248549	0.312133	0.018631	0.191789	790	cad	ENSG00000185527
32272_at	9.79193	10.0502	8.91907	9.03574	9.90404	10.236	8.76287	8.82287	10.236	0.258317	0.116669	0.331915	0.059996	0.331915	0.059996	0.191724	10376 399942	LOC399942 TUBA1B	ENSG00000111788
37825_at	4.95697	5.4482	5.03294	4.9277	5.28819	5.60339	5.29709	5.36157	5.60339	0.491237	-0.105246	0.315197	0.06448	0.491237	-0.105246	0.191417	2585	Galk2	ENSG00000253953
33126_at	6.83206	7.09468	6.35682	6.44131	6.93907	6.91536	6.80763	7.24972	7.24972	0.262625	0.084487	-0.023708	0.442098	0.442098	-0.023708	0.191375	55830	glt8d1	ENSG00000139687
34814_at	7.62647	7.86416	7.78053	8.15039	7.61865	7.95133	8.03461	7.85964	8.15039	0.237692	0.369867	0.332679	-0.174973	0.369867	-0.174973	0.191316	10054	UBA2	ENSG00000197697
379_at	5.12807	5.39358	5.63267	5.55753	5.20089	5.59327	5.04533	5.22757	5.63267	0.265516	-0.075137	0.392378	0.182244	0.392378	-0.075137	0.19125	10190	txndc9	ENSG00000131183
37738_g_at	7.74603	8.03978	8.00595	8.07402	7.9758	8.12971	7.8934	8.14234	8.14234	0.293751	0.068076	0.153909	0.248944	0.293751	0.068076	0.19117			ENSG00000158555
40387_at	4.32395	4.58008	4.4105	4.09946	4.43119	4.90335	4.16094	4.50762	4.90335	0.256125	-0.311042	0.472156	0.346679	0.472156	-0.311042	0.19098	1902	lpar1	ENSG00000160870
33484_at	5.22858	5.37294	5.30631	5.2343	5.21098	5.6154	5.28174	5.56863	5.6154	0.144359	-0.072005	0.404411	0.286882	0.404411	-0.072005	0.190912	6045	rnf2	ENSG00000115816
38022_s_at	7.7722	8.06659	7.52539	8.05428	8.39142	8.58612	9.04862	8.79378	9.04862	0.294386	0.528883	0.194698	-0.254835	0.528883	-0.254835	0.190783			ENSG00000159110
32178_r_at	4.93145	4.85976	4.6316	4.67447	4.96402	5.16449	4.48801	5.07945	5.16449	-0.071685	0.042875	0.200463	0.591441	0.591441	-0.071685	0.190773			ENSG00000008018
1816_at	4.53892	4.59667	4.63172	5.14438	4.62876	4.94066	5.17792	5.05816	5.17792	0.057747	0.512665	0.311897	-0.119753	0.512665	-0.119753	0.190639	5922	RASA2	ENSG00000137869
41122_at	7.77577	8.0298	7.35225	7.55639	7.88455	8.04256	7.64582	7.79199	8.04256	0.254036	0.204138	0.158002	0.146166	0.254036	0.146166	0.190585	23028	KDM1A	ENSG00000165060
32830_g_at	6.32494	6.65625	7.37215	7.46332	6.67875	6.89638	6.71216	6.83331	7.46332	0.331313	0.091173	0.217633	0.121155	0.331313	0.091173	0.190318			ENSG00000128253
32843_s_at	10.4964	10.7712	10.2544	10.5311	10.7918	10.6826	10.1527	10.4714	10.7918	0.274806	0.276661	-0.109234	0.318721	0.318721	-0.109234	0.190238	2091	FBL	ENSG00000121848
279_at	5.55666	6.35287	5.60252	5.67155	5.43396	5.48154	5.61162	5.45953	6.35287	0.796205	0.069029	0.047586	-0.152091	0.796205	-0.152091	0.190182			ENSG00000134594
37752_at	4.98815	5.28281	5.88608	5.91742	5.5712	5.6546	5.26218	5.61227	5.91742	0.294659	0.03134	0.083408	0.350083	0.350083	0.03134	0.189873	100131565 100131693 1977	eif4e LOC100131565 LOC100131693	ENSG00000211793
32605_r_at	2.68804	2.70823	2.34374	2.87693	2.5424	2.67412	2.67453	2.74706	2.87693	0.020186	0.533192	0.131717	0.072539	0.533192	0.020186	0.189409			ENSG00000085563
38387_at	4.43737	4.79679	4.34798	4.47718	4.82665	4.93962	4.55142	4.70731	4.93962	0.359419	0.129202	0.112969	0.155893	0.359419	0.112969	0.189371	4331	Mnat1
39433_at	5.66925	5.97908	5.99715	6.30122	6.04239	5.91424	5.87697	6.14866	6.30122	0.309829	0.304067	-0.128151	0.271689	0.309829	-0.128151	0.189359			ENSG00000092203
2062_at	9.39214	9.82107	8.98504	9.60821	9.70536	9.44065	9.81223	9.78215	9.82107	0.42893	0.623172	-0.264706	-0.030081	0.623172	-0.264706	0.189329	3490	igfbp7	ENSG00000155366
34358_at	9.27144	9.52712	8.58091	8.65205	9.30771	9.17203	8.24679	8.81155	9.52712	0.255674	0.071136	-0.135681	0.56476	0.56476	-0.135681	0.188972	6150	MRPL23	ENSG00000255974
36153_at	7.09904	7.09355	6.67147	6.95866	7.19379	7.14746	6.20825	6.72869	7.19379	-0.005491	0.287191	-0.046324	0.520446	0.520446	-0.046324	0.188955	1660	dhx9	ENSG00000165731
39426_at	5.76571	5.88579	5.68553	6.06039	5.98947	5.91628	5.71447	6.04815	6.06039	0.120078	0.374859	-0.073192	0.333675	0.374859	-0.073192	0.188855	10915	tcerg1	ENSG00000034510
32602_at	6.7758	7.08658	6.5458	6.61553	6.86236	6.90141	6.68424	7.02002	7.08658	0.310782	0.069728	0.039044	0.335785	0.335785	0.039044	0.188835			ENSG00000237289
41756_at	5.89987	6.21224	6.09901	6.06317	6.12865	6.16821	5.95344	6.39228	6.39228	0.312364	-0.035842	0.039555	0.43884	0.43884	-0.035842	0.188729	11321	GPN1	ENSG00000178913
38741_at	6.61865	6.91324	6.58497	6.71547	6.49891	6.77514	6.6978	6.75132	6.91324	0.294598	0.130496	0.276232	0.053522	0.294598	0.053522	0.188712	9266	CYTH2	ENSG00000150086
37901_at	5.03278	5.28407	4.96812	5.23399	5.00546	5.24411	5.07877	5.07704	5.28407	0.251284	0.265868	0.238649	-0.001735	0.265868	-0.001735	0.188517	30849	PIK3R4	ENSG00000147180
39345_at	10.356	10.4415	9.67558	10.2174	10.3199	10.1727	10.0044	10.2782	10.4415	0.08553	0.541874	-0.147194	0.273815	0.541874	-0.147194	0.188506	10577	npc2	ENSG00000105639
40074_at	7.85319	8.61084	7.45707	7.96925	8.58032	8.80205	9.70538	8.96743	9.70538	0.757651	0.512176	0.221731	-0.737945	0.757651	-0.737945	0.188403	10797	mthfd2	ENSG00000014914
35673_at	7.58087	8.02526	7.44907	7.55316	7.52872	7.86726	8.16282	8.02938	8.16282	0.444394	0.104093	0.33854	-0.13344	0.444394	-0.13344	0.188397	7984	arhgef5	ENSG00000154764
1721_g_at	5.32381	5.68751	4.33753	4.7111	5.6272	5.59352	4.76466	4.81285	5.68751	0.363701	0.373562	-0.033686	0.048184	0.373562	-0.033686	0.18794
32750_r_at	8.75233	9.0595	8.42775	8.89281	9.17149	9.0562	9.17864	9.27265	9.27265	0.307169	0.465064	-0.115285	0.09401	0.465064	-0.115285	0.18774			ENSG00000065883
39894_f_at	3.93195	4.27937	4.15587	4.54835	4.21942	4.3869	4.44786	4.29107	4.54835	0.347413	0.392478	0.167488	-0.156793	0.392478	-0.156793	0.187646
35623_at	4.30365	4.26872	5.15214	5.4077	4.48901	4.80385	4.73551	4.95008	5.4077	-0.034936	0.255557	0.314844	0.21457	0.314844	-0.034936	0.187509	24145	PANX1	ENSG00000092531
41595_at	5.80443	6.16545	5.93039	6.37799	6.07458	6.16006	6.26785	6.12364	6.37799	0.361023	0.447601	0.085478	-0.144218	0.447601	-0.144218	0.187471	23379	KIAA0947	ENSG00000179295
34378_at	7.04862	7.23064	8.86849	9.24608	7.14973	7.28686	7.57333	7.62581	9.24608	0.182015	0.377583	0.137127	0.052476	0.377583	0.052476	0.1873	123	PLIN2	ENSG00000175220
32060_at	6.37317	6.79271	6.37608	6.67566	6.6018	6.72955	6.91303	6.8152	6.91303	0.419538	0.299583	0.127749	-0.097833	0.419538	-0.097833	0.187259	663	Bnip2	ENSG00000166483
469_at	6.44044	6.76056	6.2376	6.48368	6.71161	6.64047	6.57503	6.82849	6.82849	0.320122	0.246076	-0.071146	0.253455	0.320122	-0.071146	0.187127	1949	Efnb3	ENSG00000116096
38999_s_at	7.20258	7.62989	7.06695	7.24028	7.44767	7.57218	7.48882	7.51192	7.62989	0.427314	0.173327	0.124516	0.023101	0.427314	0.023101	0.187064			ENSG00000164171
36070_at	4.48583	4.26905	4.28544	4.59645	4.3448	4.64635	4.18705	4.53916	4.64635	-0.216781	0.311011	0.301548	0.352115	0.352115	-0.216781	0.186973			ENSG00000251297
1624_at	6.29796	6.66868	6.27548	6.34479	6.55162	6.61965	6.4812	6.72098	6.72098	0.370718	0.069314	0.068026	0.239777	0.370718	0.068026	0.186959			ENSG00000213003
35350_at	7.13455	7.15405	7.09091	7.27548	6.99891	7.45246	7.17636	7.26632	7.45246	0.019505	0.184574	0.453553	0.08996	0.453553	0.019505	0.186898	51363	CHST15	ENSG00000169032
38364_at	4.45288	4.50173	4.47012	4.7008	4.48381	4.6587	4.51998	4.81233	4.81233	0.048851	0.230678	0.174892	0.292354	0.292354	0.048851	0.186694			ENSG00000134308
31422_at	5.48007	5.07532	5.22856	5.30309	5.24803	5.48621	5.146	5.98479	5.98479	-0.404748	0.074527	0.238187	0.838787	0.838787	-0.404748	0.186688	8688	KRT37	ENSG00000109971
36958_at	9.63722	10.0819	9.25312	9.87502	9.82469	9.67357	10.1267	9.95755	10.1267	0.4447	0.621902	-0.151119	-0.169131	0.621902	-0.169131	0.186588	7791	ZYX	ENSG00000173327
40977_f_at	2.7964	3.67647	3.47169	3.08559	2.79637	2.95263	2.94043	3.03647	3.67647	0.880072	-0.386095	0.156255	0.096045	0.880072	-0.386095	0.186569			ENSG00000134001
1173_g_at	10.3347	10.5552	10.3663	10.6674	10.3272	10.481	10.8306	10.9009	10.9009	0.220544	0.301051	0.153796	0.070369	0.301051	0.070369	0.18644			ENSG00000244474
33121_g_at	7.10151	7.55801	6.8251	7.00396	7.51642	7.27428	7.30565	7.65816	7.65816	0.456506	0.17886	-0.242143	0.352512	0.456506	-0.242143	0.186434			ENSG00000078018
38700_at	8.5862	8.9556	8.53993	8.96795	8.50882	8.61271	8.50514	8.34773	8.96795	0.369407	0.428025	0.103895	-0.157417	0.428025	-0.157417	0.185978	1465	CSRP1	ENSG00000189283
31630_at	3.8152	4.29782	3.98218	3.94245	3.90304	4.06065	3.89101	4.03321	4.29782	0.482616	-0.039728	0.15762	0.142199	0.482616	-0.039728	0.185677	84991	RBM17	ENSG00000121858
31809_at	5.9737	5.8507	5.83761	5.88554	6.1328	6.50644	6.08624	6.53037	6.53037	-0.123003	0.047936	0.373636	0.444126	0.444126	-0.123003	0.185674			ENSG00000157404
32696_at	5.76004	6.10439	5.42845	5.42782	6.22665	6.32425	6.09159	6.39208	6.39208	0.344351	-0.000629	0.0976	0.300487	0.344351	-0.000629	0.185452	5090	PBX3	ENSG00000234552
36105_at	3.90979	3.6891	3.82558	3.99662	3.63646	3.71002	3.56353	4.28075	4.28075	-0.220688	0.171046	0.073558	0.717218	0.717218	-0.220688	0.185283	4680	Ceacam6	ENSG00000145675
35306_at	6.27546	6.6805	6.74032	6.92782	6.52098	6.49977	6.40135	6.57048	6.92782	0.40504	0.187501	-0.021215	0.169127	0.40504	-0.021215	0.185113	1665	DHX15	ENSG00000108946
38035_at	6.47177	6.92979	6.64972	6.78856	6.72647	7.06207	7.1296	6.93752	7.1296	0.458024	0.138837	0.335599	-0.192086	0.458024	-0.192086	0.185094	9107	MTMR6	ENSG00000132646
37619_at	7.75997	7.94178	7.73456	7.89363	8.01656	8.39234	8.04291	8.06635	8.39234	0.181806	0.15907	0.375778	0.023445	0.375778	0.023445	0.185025	23173	METAP1	ENSG00000145016
34789_at	7.76272	7.98614	7.75259	7.57015	7.81937	8.03851	7.49537	7.97497	8.03851	0.223423	-0.182438	0.219136	0.479602	0.479602	-0.182438	0.184931	5269	serpinb6	ENSG00000178568
39169_at	7.62835	7.80456	7.65466	7.6848	7.46712	7.59994	7.40113	7.80089	7.80456	0.176207	0.030138	0.132822	0.399764	0.399764	0.030138	0.184733	23480	sec61g	ENSG00000249286
32395_r_at	11.4026	11.3859	11.0777	11.062	10.7616	10.9748	10.4726	11.0305	11.4026	-0.0167	-0.015701	0.213128	0.557859	0.557859	-0.0167	0.184646	619505	SNORA21	ENSG00000196230
34370_at	6.28106	6.57561	6.66356	6.7127	6.53545	6.75144	6.62575	6.80222	6.80222	0.294554	0.049139	0.215986	0.176466	0.294554	0.049139	0.184036	372	Arcn1	ENSG00000105352
37553_at	6.89412	7.41348	6.80833	6.95481	7.11091	7.07992	7.30415	7.40523	7.41348	0.519351	0.146479	-0.030993	0.101082	0.519351	-0.030993	0.18398	7016	Tesk1	ENSG00000160712
40313_at	5.58145	5.3502	5.09835	5.54901	5.21688	5.47031	5.11012	5.37273	5.58145	-0.231249	0.450664	0.25343	0.262613	0.450664	-0.231249	0.183864	646	Bnc1	ENSG00000186895
41343_at	5.89547	5.91296	5.69416	5.91641	5.86752	5.91359	5.31779	5.76635	5.91641	0.017489	0.22225	0.046078	0.448567	0.448567	0.017489	0.183596	8760	Cds2	ENSG00000149311
41663_at	7.14923	7.29983	7.31816	7.48841	6.99382	7.21071	6.98832	7.18438	7.48841	0.150605	0.170242	0.216895	0.196051	0.216895	0.150605	0.183448	10228	STX6	ENSG00000145863
41437_at	4.63607	4.77977	4.79436	4.79973	4.48848	4.76494	4.60971	4.91791	4.91791	0.143702	0.005367	0.276464	0.308207	0.308207	0.005367	0.183435	26175	c14orf109	ENSG00000123416
33870_at	5.35003	5.78824	4.99234	5.10265	5.61634	5.78154	5.38551	5.40528	5.78824	0.438211	0.110312	0.165201	0.019764	0.438211	0.019764	0.183372	51780	KDM3B	ENSG00000058335
38431_at	6.52615	6.60314	6.2347	6.49155	6.52547	6.89806	6.78566	6.81246	6.89806	0.076985	0.25685	0.372585	0.026802	0.372585	0.026802	0.183306	5601	Mapk9
283_at	10.0449	10.3754	9.6393	9.89264	10.1543	10.0882	9.86506	10.0797	10.3754	0.33045	0.253346	-0.066054	0.214621	0.33045	-0.066054	0.183091	7384	Uqcrc1	ENSG00000224659
1099_s_at	6.095	6.36862	6.017	6.29396	6.55129	6.31006	5.92666	6.34896	6.55129	0.273613	0.276965	-0.241227	0.4223	0.4223	-0.241227	0.182913	2953 653689	GstT2 GSTT2B	ENSG00000147403
37353_g_at	6.69525	6.92405	5.95532	6.37565	7.04953	7.22267	6.85192	6.75814	7.22267	0.228796	0.420329	0.173138	-0.093779	0.420329	-0.093779	0.182121			ENSG00000179348
35764_at	4.6281	4.85814	4.53235	4.7534	4.84095	4.85627	4.67935	4.94086	4.94086	0.230043	0.221056	0.015317	0.261516	0.261516	0.015317	0.181983	8481	ofd1
33881_at	7.46517	7.56023	6.94462	7.19072	7.77938	7.93725	7.33717	7.56567	7.93725	0.095057	0.2461	0.157871	0.228496	0.2461	0.095057	0.181881			ENSG00000168461
482_at	6.46563	6.59442	6.0546	6.50285	6.45943	6.42866	6.40882	6.58986	6.59442	0.128786	0.448251	-0.03076	0.181043	0.448251	-0.03076	0.18183			ENSG00000136603
40957_at	5.00431	5.25725	5.09687	5.2396	5.22715	5.35785	5.26724	5.46799	5.46799	0.252944	0.142728	0.13069	0.200753	0.252944	0.13069	0.181779	23512	SUZ12	ENSG00000243646
41189_at	7.03503	7.20581	7.14911	7.51344	7.01783	7.13708	7.34035	7.4123	7.51344	0.17078	0.364326	0.119246	0.071957	0.364326	0.071957	0.181577
39918_at	8.22017	8.41943	8.09747	8.1053	8.37372	8.6034	8.04811	8.33657	8.6034	0.199253	0.007838	0.229673	0.288459	0.288459	0.007838	0.181306
31826_at	7.43272	7.38079	7.55984	7.64368	7.36355	7.66112	7.27101	7.66649	7.66649	-0.051927	0.083843	0.297567	0.395483	0.395483	-0.051927	0.181242	23307	FKBP15	ENSG00000100485
37419_g_at	6.74413	6.93757	6.60335	6.69974	6.8515	7.12959	7.10867	7.26485	7.26485	0.193442	0.096384	0.278088	0.156177	0.278088	0.096384	0.181023			ENSG00000163625
37848_at	3.45939	3.7467	3.34096	3.3917	3.50661	3.68576	3.45465	3.66153	3.7467	0.287313	0.050737	0.179145	0.206882	0.287313	0.050737	0.181019	8496	PPFIBP1	ENSG00000183558
33821_at	8.05329	8.18852	7.60909	7.66178	8.4172	8.5706	7.90825	8.29079	8.5706	0.135228	0.05269	0.153403	0.382545	0.382545	0.05269	0.180966	60481	Elovl5	ENSG00000158497
41352_at	5.37517	5.76533	4.9465	4.85592	5.93429	6.04764	5.91217	6.22254	6.22254	0.39016	-0.090573	0.113356	0.310374	0.39016	-0.090573	0.180829	6480	ST6GAL1	ENSG00000211659
36526_at	5.41875	5.56456	4.63216	4.62642	5.52862	5.54533	4.67251	5.2383	5.56456	0.145811	-0.005742	0.016709	0.565793	0.565793	-0.005742	0.180643	2135	Extl2	ENSG00000255974
38780_at	8.61581	8.89722	8.21159	8.30242	8.81715	8.75928	8.39997	8.80808	8.89722	0.281401	0.090831	-0.057875	0.408117	0.408117	-0.057875	0.180619	10327	AKR1A1	ENSG00000117505
31519_f_at	5.95547	6.10958	5.98797	6.04615	5.70746	5.90983	5.60304	5.90968	6.10958	0.154108	0.058171	0.202366	0.306631	0.306631	0.058171	0.180319			ENSG00000104755
37049_g_at	8.68068	8.93634	8.58958	8.57949	8.82938	9.1253	8.71599	8.89569	9.1253	0.255653	-0.010091	0.295914	0.1797	0.295914	-0.010091	0.180294			ENSG00000047648
36131_at	10.6213	10.7665	10.6395	10.8128	11.0311	11.1636	10.8228	11.0929	11.1636	0.145177	0.173263	0.132482	0.270032	0.270032	0.132482	0.180239	1192	CLIC1	ENSG00000105298
38774_at	6.0798	6.28005	6.03261	6.21267	6.36104	6.43048	6.4951	6.76565	6.76565	0.200254	0.180064	0.069448	0.27055	0.27055	0.069448	0.180079	8417	STX7	ENSG00000006652
38728_at	6.13408	6.50246	6.01416	6.02433	6.48513	6.6737	6.34737	6.50028	6.6737	0.36838	0.010178	0.188562	0.15291	0.36838	0.010178	0.180007	23165	NUP205	ENSG00000076555
36084_at	7.62659	7.75868	7.67643	7.74015	7.71369	8.01359	8.01245	8.23655	8.23655	0.132091	0.063716	0.299894	0.224093	0.299894	0.063716	0.179949	9820	CUL7	ENSG00000092199
38567_at	5.55998	5.58335	5.26933	5.08505	5.61069	5.98365	5.42276	5.93012	5.98365	0.023371	-0.184282	0.372963	0.50736	0.50736	-0.184282	0.179853	912	CD1D	ENSG00000163629
38338_at	9.35267	9.59428	9.32848	9.43974	9.4457	9.72581	9.84017	9.92603	9.92603	0.241614	0.111264	0.280114	0.085855	0.280114	0.085855	0.179712	6237	Rras	ENSG00000154001
39793_at	6.17482	6.59599	5.93108	6.01422	6.36764	6.41886	6.29773	6.46085	6.59599	0.421163	0.083139	0.05122	0.163122	0.421163	0.05122	0.179661	2631	Gbas
39396_at	7.3399	7.57542	7.64912	7.63008	7.63302	7.87827	7.6427	7.89951	7.89951	0.235521	-0.019046	0.245251	0.256812	0.256812	-0.019046	0.179634	10434	Lypla1	ENSG00000159377
33744_at	6.33756	6.59082	6.84218	6.90366	6.32478	6.4221	6.04237	6.34875	6.90366	0.253257	0.06148	0.097324	0.306372	0.306372	0.06148	0.179608	50628	GEMIN4	ENSG00000117036
1278_at	7.67644	7.97049	5.99845	6.70543	7.4619	7.2306	7.25684	7.20542	7.97049	0.294043	0.706979	-0.231299	-0.05142	0.706979	-0.231299	0.179576			ENSG00000099804
39377_at	6.06593	6.30386	6.06489	5.82269	6.06326	6.28015	5.37641	5.88208	6.30386	0.237922	-0.242198	0.216888	0.50567	0.50567	-0.242198	0.179571	23107	MRPS27
36649_at	5.48875	5.7636	5.66407	5.73413	5.8451	6.0809	5.85841	5.99546	6.0809	0.274851	0.07006	0.235801	0.137046	0.274851	0.07006	0.17944	5394	EXOSC10	ENSG00000160695
32336_at	11.0153	11.0433	10.5875	10.9686	10.8833	10.8628	10.4607	10.789	11.0433	0.028	0.381075	-0.020459	0.328305	0.381075	-0.020459	0.17923	226	ALDOA	ENSG00000180150
39896_at	6.33723	6.68726	6.49997	6.6939	6.42391	6.5336	6.56604	6.62879	6.6939	0.35003	0.193934	0.10969	0.062757	0.35003	0.062757	0.179103	8449	Dhx16	ENSG00000198010
1589_s_at	4.75016	4.86455	4.68239	4.90439	4.99041	5.08601	4.78528	5.06866	5.08601	0.114385	0.222	0.095594	0.283384	0.283384	0.095594	0.178841			ENSG00000119711
41542_at	6.24532	6.91711	6.0596	6.00807	6.34522	6.58603	6.78232	6.63599	6.91711	0.671795	-0.051538	0.240808	-0.146334	0.671795	-0.146334	0.178683	732229 7763	LOC732229 ZFAND5	ENSG00000104904
37718_at	5.89709	5.75693	5.70102	5.9626	5.56811	5.73896	5.40033	5.82267	5.9626	-0.140165	0.261577	0.170848	0.422346	0.422346	-0.140165	0.178652	54861	Snrk	ENSG00000122512
37297_at	5.93526	6.36042	6.57903	7.00268	6.02474	6.278	6.83231	6.44364	7.00268	0.425163	0.423649	0.25326	-0.388668	0.425163	-0.388668	0.178351	84549	MAK16	ENSG00000112062
35810_at	8.27756	8.55861	8.47138	8.58159	8.51711	8.47643	8.22824	8.59089	8.59089	0.281047	0.11021	-0.040679	0.36265	0.36265	-0.040679	0.178307	10094 729494 729841	ARPC3 LOC729494 LOC729841	ENSG00000214107
37351_at	9.11019	9.62533	9.50727	9.82258	9.19664	10.0432	11.2856	10.3217	11.2856	0.51514	0.31531	0.846592	-0.963952	0.846592	-0.963952	0.178272	7378	upp1	ENSG00000130066
37215_at	8.93809	9.06776	8.64025	8.64895	9.20631	9.394	8.667	9.05393	9.394	0.129661	0.008704	0.187692	0.38693	0.38693	0.008704	0.178247	5836	PYGL
37156_at	3.35238	3.11201	2.91934	3.16617	3.2084	3.65049	2.88028	3.14417	3.65049	-0.240369	0.246834	0.442081	0.263886	0.442081	-0.240369	0.178108			ENSG00000119487
32954_at	4.39249	4.6933	5.0313	5.40805	4.83556	4.99536	5.06395	4.93901	5.40805	0.30081	0.376749	0.159793	-0.124946	0.376749	-0.124946	0.178102
33342_at	6.62159	6.98894	6.58705	6.58753	6.8688	6.84733	6.47713	6.84317	6.98894	0.367342	0.000487	-0.021475	0.366034	0.367342	-0.021475	0.178097	10073	Snupn	ENSG00000242299
32595_at	6.75747	7.1738	7.13071	7.28807	7.06208	7.04163	6.81172	6.97072	7.28807	0.416323	0.157358	-0.020443	0.159006	0.416323	-0.020443	0.178061	2926	Grsf1	ENSG00000170558
39711_at	7.99013	8.12891	7.97383	8.35235	8.18744	8.24321	8.34339	8.48058	8.48058	0.138787	0.378525	0.055767	0.137191	0.378525	0.055767	0.177568	5589	prkcsh	ENSG00000177575
39053_at	5.49359	5.78429	5.81684	6.00844	5.61743	5.60757	5.41583	5.65198	6.00844	0.290703	0.191598	-0.009857	0.236151	0.290703	-0.009857	0.177149	9129	PRPF3	ENSG00000230259
37561_at	5.48907	5.67168	6.00398	5.92896	5.49092	5.78485	5.60241	5.90865	6.00398	0.18261	-0.075016	0.293923	0.306244	0.306244	-0.075016	0.17694	4800	NFYA	ENSG00000164692
38353_at	5.33894	5.72038	5.0087	4.9765	5.65945	5.9661	5.5394	5.59118	5.9661	0.381437	-0.032201	0.306657	0.051774	0.381437	-0.032201	0.176917	10426	TUBGCP3	ENSG00000129816
37306_at	7.986	8.02299	7.71939	7.86676	8.15068	8.35142	7.9162	8.23869	8.35142	0.036991	0.147372	0.200738	0.322496	0.322496	0.036991	0.176899	23191	CYFIP1	ENSG00000066135
39030_at	9.90636	10.0125	9.67355	9.7407	10.0426	10.0846	9.62812	10.1201	10.1201	0.106166	0.067144	0.042062	0.492009	0.492009	0.042062	0.176845	10567	rabac1	ENSG00000168118
872_i_at	4.59883	4.7441	4.92586	5.46458	5.08638	4.94955	5.09307	5.25307	5.46458	0.145272	0.538719	-0.136826	0.160005	0.538719	-0.136826	0.176793			ENSG00000149269
31906_at	8.53513	8.41463	8.0497	8.40536	8.40121	8.4486	7.79437	8.21875	8.53513	-0.120492	0.355655	0.04739	0.424383	0.424383	-0.120492	0.176734	3281	hsbp1	ENSG00000095015
39945_at	5.07302	5.19636	4.53848	4.63568	5.15717	5.55298	5.45296	5.54337	5.55298	0.123341	0.097197	0.395811	0.090402	0.395811	0.090402	0.176688	2191	Fap	ENSG00000213003
39267_at	4.78366	5.01323	5.52113	5.30368	5.42276	5.9066	5.71601	5.92674	5.92674	0.229572	-0.217451	0.483834	0.21073	0.483834	-0.217451	0.176671	5238	Pgm3	ENSG00000109339
33239_at	2.39234	2.61341	2.449	2.62937	2.54925	2.67788	2.49628	2.67281	2.67788	0.22107	0.180374	0.128636	0.176521	0.22107	0.128636	0.17665	201134	Ccdc46	ENSG00000214063
35787_at	9.42253	9.60012	8.89419	8.78258	9.33048	9.68749	9.02304	9.30648	9.68749	0.17759	-0.111615	0.357018	0.283444	0.357018	-0.111615	0.176609			ENSG00000137225
38102_at	5.93127	6.03064	6.47232	5.8525	5.79585	6.16274	4.74477	5.60469	6.47232	0.099367	-0.619818	0.366885	0.859917	0.859917	-0.619818	0.176588	221154	Efha1	ENSG00000072401
37882_at	5.01421	5.29711	5.35129	5.69334	5.08678	5.22628	5.29036	5.23171	5.69334	0.2829	0.342045	0.139504	-0.05865	0.342045	-0.05865	0.17645	2960	GTF2E1	ENSG00000018236
32398_s_at	4.76305	4.78234	4.47534	4.82284	4.92541	5.10697	4.86272	5.01985	5.10697	0.019283	0.347503	0.181563	0.157134	0.347503	0.019283	0.176371	7804	LRP8	ENSG00000143632
37708_r_at	5.96322	6.4526	5.20841	5.29007	6.09129	6.19787	5.79031	5.81657	6.4526	0.48938	0.081661	0.106577	0.026262	0.48938	0.026262	0.17597			ENSG00000129559
40994_at	5.42036	5.57397	5.20492	5.43187	5.51428	5.48985	5.12347	5.47038	5.57397	0.153611	0.226948	-0.024426	0.346911	0.346911	-0.024426	0.175761	2869	GRK5	ENSG00000169894
32316_s_at	9.73306	9.81631	9.93523	10.0375	9.85652	9.99012	9.04857	9.43217	10.0375	0.083249	0.102245	0.1336	0.3836	0.3836	0.083249	0.175673	3320 3324	HSP90AA1 HSP90AA2	ENSG00000236256
38389_at	6.91732	6.76865	6.12992	6.21893	6.95073	6.90233	5.51645	6.32716	6.95073	-0.148665	0.089014	-0.048394	0.810706	0.810706	-0.148665	0.175665			ENSG00000119185
40908_r_at	3.11036	3.19462	3.05478	3.40392	3.22369	3.22572	3.17905	3.44473	3.44473	0.084263	0.349137	0.002026	0.265679	0.349137	0.002026	0.175276	8451	cul4a	ENSG00000170367
41333_at	4.51414	4.5998	4.64885	4.85093	4.49967	4.90172	5.05159	5.06193	5.06193	0.085662	0.202083	0.402044	0.010342	0.402044	0.010342	0.175033	23527	ACAP2	ENSG00000100968
36455_at	4.63019	4.54687	4.33396	4.50866	4.81586	5.13789	4.60529	4.89164	5.13789	-0.083321	0.174708	0.322024	0.286356	0.322024	-0.083321	0.174942	1299	Col9a3	ENSG00000069869
32111_at	6.85795	7.234	7.26567	7.92134	7.1299	7.27155	7.9955	7.52172	7.9955	0.376051	0.655667	0.141651	-0.473787	0.655667	-0.473787	0.174896	9425	CDYL	ENSG00000066336
39522_at	6.41401	6.39649	7.26926	7.80807	6.60528	6.75192	6.72153	6.75317	7.80807	-0.017516	0.538803	0.146644	0.031634	0.538803	-0.017516	0.174891	5209	pfkfb3	ENSG00000149269
40645_at	6.80703	7.36205	7.10305	7.58308	7.58116	7.68607	8.21933	7.77834	8.21933	0.55502	0.480028	0.104903	-0.44099	0.55502	-0.44099	0.17474	2932	GSK3B	ENSG00000237118
34255_at	8.24137	8.46865	8.2837	8.48131	8.48276	8.44328	8.51856	8.8304	8.8304	0.227284	0.197613	-0.039482	0.311844	0.311844	-0.039482	0.174315	8694	DGAT1	ENSG00000079739
36188_at	7.47206	7.60585	7.56349	7.49582	7.60737	7.78736	7.24906	7.69989	7.78736	0.133794	-0.067674	0.179988	0.450828	0.450828	-0.067674	0.174234	2971	GTF3A	ENSG00000101057
34171_at	6.38924	6.75943	7.01833	7.00363	6.69669	6.70316	6.26056	6.59514	7.01833	0.37019	-0.014699	0.006467	0.334582	0.37019	-0.014699	0.174135	56926	ncln	ENSG00000173894
353_at	6.36303	6.66749	7.65812	7.89136	7.19003	7.32885	7.52867	7.54868	7.89136	0.304458	0.233239	0.138829	0.020012	0.304458	0.020012	0.174134	23760	PITPNB	ENSG00000142534
39059_at	9.77633	9.9073	9.58362	9.70751	9.80359	9.84653	9.4021	9.8	9.9073	0.130966	0.123886	0.042939	0.397898	0.397898	0.042939	0.173922	1717	DHCR7	ENSG00000196787
36330_at	8.66057	8.64325	8.33939	8.48191	8.60773	8.83599	8.52687	8.86887	8.86887	-0.017319	0.142516	0.228251	0.342004	0.342004	-0.017319	0.173863			ENSG00000018236
35163_at	6.66018	7.22243	6.95684	7.23468	6.93129	6.90534	7.17481	7.05581	7.23468	0.562248	0.277847	-0.025944	-0.118992	0.562248	-0.118992	0.17379	22887	Foxj3	ENSG00000168522
38704_at	7.02905	7.17682	7.08821	7.38357	7.18859	7.48316	7.48093	7.43835	7.48316	0.147769	0.295351	0.294576	-0.042574	0.295351	-0.042574	0.173781	23499	MACF1	ENSG00000134812
32142_at	6.15698	6.48564	5.55461	5.87635	6.51202	6.45133	6.46249	6.56623	6.56623	0.328661	0.321733	-0.060697	0.103747	0.328661	-0.060697	0.173361	6788	Stk3	ENSG00000170370
36147_at	9.28253	9.41718	9.01909	9.12826	9.152	9.34695	9.12686	9.38132	9.41718	0.134655	0.109176	0.194954	0.254464	0.254464	0.109176	0.173312	6746	ssr2	ENSG00000102967
35286_r_at	4.52846	4.74472	4.50063	4.6853	4.40871	4.63434	4.56891	4.63541	4.74472	0.216258	0.184671	0.225627	0.066503	0.225627	0.066503	0.173265	11017	SNRNP27	ENSG00000109971
33439_at	8.5007	8.87626	8.75267	9.02167	8.42618	8.59756	9.2819	9.15879	9.2819	0.375565	0.268992	0.171376	-0.123106	0.375565	-0.123106	0.173207	150094	Sik1	ENSG00000173273
781_at	6.7764	7.37354	7.02563	7.23997	7.13565	7.24545	7.91599	7.68712	7.91599	0.597137	0.214341	0.109795	-0.228867	0.597137	-0.228867	0.173102	5876	RABGGTB	ENSG00000130649
34267_r_at	3.57207	3.895	3.22383	3.20617	3.39802	3.4375	3.31835	3.66583	3.895	0.322934	-0.017657	0.039481	0.347479	0.347479	-0.017657	0.173059
40036_at	5.11003	5.65711	5.6657	5.87259	5.56613	5.46118	5.31397	5.35581	5.87259	0.547076	0.206888	-0.104949	0.041844	0.547076	-0.104949	0.172715	4116	MAGOH
39333_at	6.4955	6.6852	5.36096	6.46711	6.71732	6.66034	6.52038	5.97165	6.71732	0.189701	1.10615	-0.056977	-0.548732	1.10615	-0.548732	0.172535	1282	Col4a1	ENSG00000187266
750_at	3.14921	3.21267	3.19545	3.39457	3.154	3.54947	3.36085	3.39195	3.54947	0.063456	0.199115	0.395475	0.031096	0.395475	0.031096	0.172285	7201	TRHR	ENSG00000235734
32842_at	6.29169	6.35011	6.42603	6.62895	6.12174	6.60444	6.51636	6.46134	6.62895	0.058415	0.202915	0.482705	-0.055018	0.482705	-0.055018	0.172254	605	BCL7A	ENSG00000124782
32541_at	4.67466	4.91159	4.41254	4.58551	5.04287	5.08815	5.11234	5.34605	5.34605	0.236926	0.172964	0.045282	0.233708	0.236926	0.045282	0.17222			ENSG00000175787
40100_at	6.80101	6.80264	6.73057	7.50179	7.04774	7.73417	8.57394	7.80346	8.57394	0.001638	0.771214	0.686439	-0.770479	0.771214	-0.770479	0.172203			ENSG00000168310
41176_at	5.81629	5.85915	6.10564	6.62195	6.38722	6.40223	6.23461	6.34892	6.62195	0.042861	0.516311	0.015006	0.114314	0.516311	0.015006	0.172123			ENSG00000115461
37676_at	6.42152	6.46598	6.29422	6.56274	6.38307	6.60142	6.28099	6.43711	6.60142	0.044459	0.268524	0.218355	0.156116	0.268524	0.044459	0.171864			ENSG00000084710
40705_at	4.42657	4.57471	4.69076	4.43728	4.26555	4.78831	4.52749	4.79725	4.79725	0.148143	-0.253482	0.522763	0.269754	0.522763	-0.253482	0.171795	10411	Rapgef3	ENSG00000157227
31810_g_at	7.88489	7.65895	7.81082	7.94696	7.83036	8.13884	7.74754	8.21527	8.21527	-0.225935	0.136147	0.308472	0.467733	0.467733	-0.225935	0.171604			ENSG00000132669
772_at	6.33445	6.68672	6.78047	7.06386	6.48502	6.52319	6.74158	6.75378	7.06386	0.352265	0.283389	0.03817	0.012205	0.352265	0.012205	0.171507			ENSG00000213406
36143_at	5.07761	5.80797	5.01823	5.12789	5.69392	5.59854	5.64923	5.59012	5.80797	0.730358	0.109666	-0.095386	-0.059105	0.730358	-0.095386	0.171383	836	Casp3	ENSG00000167377
38620_at	5.71612	5.94414	6.76666	6.90124	5.94812	6.07325	5.87185	6.06918	6.90124	0.22802	0.134577	0.125133	0.197327	0.22802	0.125133	0.171264			ENSG00000197147
31536_at	9.37696	9.36321	9.54102	9.70007	9.35841	9.65633	9.34619	9.5875	9.70007	-0.013751	0.159051	0.297923	0.241313	0.297923	-0.013751	0.171134	57142	rtn4	ENSG00000212802
39721_at	9.70785	9.85572	9.83804	10.314	9.8901	10.0308	10.2097	10.1289	10.314	0.147869	0.475922	0.140672	-0.080832	0.475922	-0.080832	0.170908	1947	efnb1	ENSG00000134612
1126_s_at	9.07961	9.18983	9.30293	9.57785	9.03417	9.3242	9.43158	9.43987	9.57785	0.110218	0.274929	0.290023	0.008295	0.290023	0.008295	0.170866			ENSG00000069849
39089_at	8.47477	8.81037	7.81989	8.14148	8.47674	8.39015	8.28636	8.39915	8.81037	0.335601	0.321592	-0.086599	0.112784	0.335601	-0.086599	0.170845	4833	NME4	ENSG00000181649
37730_at	8.38187	8.41493	8.00612	8.2613	8.63318	8.64405	8.327	8.71122	8.71122	0.033059	0.255174	0.010874	0.384219	0.384219	0.010874	0.170832	27044	SND1	ENSG00000108107
36601_at	8.41393	8.4517	7.99246	8.4311	8.47835	8.65641	8.39809	8.42601	8.65641	0.037778	0.438638	0.178056	0.027926	0.438638	0.027926	0.170599	7414	vcl	ENSG00000113328
38033_at	8.67431	8.75178	8.34542	8.64477	8.86113	8.8976	8.59491	8.86275	8.8976	0.077464	0.299355	0.036472	0.26784	0.299355	0.036472	0.170283	151011	2012-09-10	ENSG00000164587
36687_at	7.94892	8.01684	7.22722	7.37447	7.72956	7.44955	6.68669	7.4317	8.01684	0.067919	0.147245	-0.280005	0.745011	0.745011	-0.280005	0.170043	1349	Cox7b	ENSG00000105722
31896_at	7.17568	7.48439	6.7982	6.75946	7.22121	7.49938	7.32813	7.46004	7.49938	0.308714	-0.038738	0.278168	0.1319	0.308714	-0.038738	0.170011	51594	NBAS	ENSG00000197540
36782_s_at	3.54438	4.075	3.61135	3.74587	3.79985	3.69624	3.79341	3.91135	4.075	0.530627	0.134519	-0.103612	0.117945	0.530627	-0.103612	0.16987	3481 3630 723961	IGF2 INS INS-IGF2	ENSG00000028137
2003_s_at	6.05317	6.31735	6.04276	6.22323	6.49126	6.42177	6.28623	6.59018	6.59018	0.264181	0.18047	-0.069493	0.303953	0.303953	-0.069493	0.169778			ENSG00000108849
37326_at	9.11693	9.21708	8.82377	8.99444	9.08928	9.18301	8.83839	9.15113	9.21708	0.100152	0.170671	0.093732	0.312742	0.312742	0.093732	0.169324	5355	PLP2	ENSG00000108528
37683_at	6.19001	6.48701	6.49892	6.65869	6.32168	6.40958	6.17283	6.30534	6.65869	0.297002	0.159768	0.087901	0.13251	0.297002	0.087901	0.169295	9100	USP10	ENSG00000171130
38433_at	7.96882	8.38435	6.52597	7.03885	7.8568	7.59959	7.58356	7.58917	8.38435	0.41553	0.512883	-0.257214	0.005611	0.512883	-0.257214	0.169202	558	AXL	ENSG00000121060
39391_at	6.73807	6.92984	6.77785	6.95183	7.02262	7.25147	7.01506	7.09683	7.25147	0.191765	0.173979	0.228853	0.081773	0.228853	0.081773	0.169093	10617	STAMBP	ENSG00000142655
1879_at	8.35116	8.7952	8.50153	8.6497	8.63471	8.67752	9.1139	9.15454	9.15454	0.44404	0.148174	0.042812	0.040634	0.44404	0.040634	0.168915	6237	Rras	ENSG00000011422
40506_s_at	8.42123	8.80598	8.35162	8.48253	8.73859	8.6598	8.40738	8.64566	8.80598	0.384753	0.130914	-0.07879	0.238282	0.384753	-0.07879	0.16879	8761	PABPC4
38445_at	8.11781	8.266	8.07632	8.36956	8.26666	8.36306	8.37015	8.50705	8.50705	0.148191	0.293245	0.096392	0.136901	0.293245	0.096392	0.168682			ENSG00000165152
39876_at	8.43479	8.74357	8.28399	8.47475	8.45683	8.61593	8.40443	8.41976	8.74357	0.308782	0.190762	0.159103	0.015331	0.308782	0.015331	0.168494	955	entpd6	ENSG00000157456
37686_s_at	6.55474	6.5782	6.82958	6.79048	6.8113	6.90195	6.33182	6.93057	6.93057	0.023454	-0.039098	0.090655	0.598749	0.598749	-0.039098	0.16844	7374	ung	ENSG00000197479
1309_at	9.3033	9.51563	8.90322	9.00459	9.34141	9.27235	8.66918	9.0978	9.51563	0.212328	0.101364	-0.069061	0.428619	0.428619	-0.069061	0.168312	5691	PSMB3	ENSG00000103024
37620_at	5.3947	5.42625	5.59732	5.41882	5.19977	5.48179	5.13043	5.6678	5.6678	0.031547	-0.178499	0.282024	0.537368	0.537368	-0.178499	0.16811	6883	Taf12	ENSG00000251534
38311_at	6.16301	6.58621	5.69552	5.65213	6.3247	6.4779	6.0043	6.14371	6.58621	0.423202	-0.043397	0.153202	0.139409	0.423202	-0.043397	0.168104	60436	Tgif2	ENSG00000253729
34765_at	6.69079	7.06204	7.42773	7.6802	6.93392	6.91511	6.94844	7.01593	7.6802	0.371248	0.25247	-0.018808	0.067492	0.371248	-0.018808	0.1681	9933	KIAA0020	ENSG00000132475
36122_at	8.52959	8.78539	8.48371	8.58698	8.62659	8.61801	8.15989	8.48157	8.78539	0.255801	0.103268	-0.008585	0.321686	0.321686	-0.008585	0.168042	9692	KIAA0391	ENSG00000109736
38633_at	7.72202	7.93606	7.21031	7.69331	8.03527	7.86485	7.91268	8.05809	8.05809	0.214039	0.482998	-0.170414	0.145404	0.482998	-0.170414	0.168007	9112	Mta1	ENSG00000065559
40066_at	5.84132	5.86074	5.29857	5.60524	5.86581	5.92022	5.35901	5.64954	5.92022	0.019422	0.306666	0.05441	0.290521	0.306666	0.019422	0.167755	9039	uba3	ENSG00000205809
39263_at	8.07537	8.12362	6.97102	6.98285	8.37189	8.43709	7.45764	8.00287	8.43709	0.048252	0.011838	0.065203	0.54523	0.54523	0.011838	0.167631			ENSG00000094804
37381_g_at	6.29654	6.67447	6.62197	6.41189	6.23802	6.29845	5.79328	6.2355	6.67447	0.377937	-0.210087	0.060429	0.442218	0.442218	-0.210087	0.167624			ENSG00000254893
38748_at	5.88272	6.22356	5.21681	5.43694	6.19345	6.26602	5.98718	6.02365	6.26602	0.340834	0.220128	0.072572	0.036461	0.340834	0.036461	0.167499	104	Adarb1	ENSG00000148840
40982_at	6.23809	6.43676	6.90296	7.03383	6.42588	6.54716	6.13138	6.35052	7.03383	0.198671	0.130872	0.121285	0.219138	0.219138	0.121285	0.167492	55720	tsr1	ENSG00000177047
923_at	5.52876	5.72252	5.96345	6.19257	6.20144	6.22455	6.2415	6.46511	6.46511	0.19376	0.229112	0.023109	0.223616	0.229112	0.023109	0.167399	8266	UBL4A	ENSG00000060656
AFFX-BioB-5_st	4.56899	4.62146	4.55687	4.73288	4.71452	5.03806	4.78378	4.90062	5.03806	0.05247	0.176006	0.323538	0.11684	0.323538	0.05247	0.167214			ENSG00000082258
39124_r_at	4.19308	4.38176	3.95507	4.23491	4.40487	4.60028	4.48236	4.48724	4.60028	0.188681	0.279843	0.195405	0.004878	0.279843	0.004878	0.167202			ENSG00000029725
35665_at	5.53116	5.72823	6.11424	6.09558	5.71685	5.92016	5.69871	5.98522	6.11424	0.197069	-0.018653	0.203309	0.286516	0.286516	-0.018653	0.16706	5289	PIK3C3	ENSG00000174373
777_at	7.73022	8.00834	7.92899	7.95736	8.01524	8.10428	8.02407	8.29582	8.29582	0.27811	0.028372	0.089039	0.271747	0.27811	0.028372	0.166817	2665	GDI2	ENSG00000123473
32080_at	10.0403	10.0828	10.124	10.2951	9.99177	10.2194	10.2272	10.4529	10.4529	0.042432	0.171061	0.227586	0.225649	0.227586	0.042432	0.166682	10227	MFSD10	ENSG00000054611
796_i_at	4.5021	4.83039	4.88884	5.04838	4.76927	4.72036	4.72118	4.94779	5.04838	0.328293	0.159541	-0.048913	0.226614	0.328293	-0.048913	0.166384
39742_at	4.13922	4.05386	4.19789	4.39408	3.94907	4.36458	4.29035	4.42914	4.42914	-0.085358	0.196187	0.415507	0.138785	0.415507	-0.085358	0.16628	10010	TANK	ENSG00000115232
38355_at	6.87814	7.13929	6.7879	6.92566	6.64776	6.96244	7.06449	7.01566	7.13929	0.26115	0.137765	0.31468	-0.048831	0.31468	-0.048831	0.166191	8653	DDX3Y	ENSG00000211455
38755_at	7.61526	7.54772	7.95569	8.06566	7.99133	8.2905	7.73576	8.05827	8.2905	-0.067545	0.109967	0.299169	0.322509	0.322509	-0.067545	0.166025	8772	Fadd	ENSG00000102854
38336_at	6.36317	6.63258	5.97939	5.84191	6.27033	6.73326	6.42429	6.49349	6.73326	0.269409	-0.137477	0.462925	0.069201	0.462925	-0.137477	0.166014	23150	FRMD4B	ENSG00000138376
36930_at	6.22214	6.43738	6.59573	6.72154	6.43007	6.5139	6.22437	6.46344	6.72154	0.215231	0.125807	0.083825	0.239075	0.239075	0.083825	0.165984	29889	GNL2	ENSG00000223609
411_i_at	8.70974	8.71348	8.18268	8.62469	8.89485	8.64306	8.48837	8.95768	8.95768	0.003748	0.442002	-0.251795	0.469307	0.469307	-0.251795	0.165816	10581	Ifitm2	ENSG00000105613
33350_s_at	5.40289	5.71408	5.79949	5.8798	5.52773	5.6873	5.8173	5.92946	5.92946	0.311181	0.080307	0.159563	0.112159	0.311181	0.080307	0.165803	11152	wdr45
36136_at	6.73764	7.0088	6.6464	7.23815	6.94351	6.74013	6.76204	6.76567	7.23815	0.271162	0.59175	-0.20338	0.003639	0.59175	-0.20338	0.165793			ENSG00000130829
39754_at	7.98523	8.38839	7.58457	7.82081	8.42905	8.42245	8.24519	8.27556	8.42905	0.403153	0.23624	-0.006604	0.030376	0.403153	-0.006604	0.165791			ENSG00000116649
1615_at	6.88309	6.97244	7.45966	7.63966	7.35341	8.01442	8.85046	8.58299	8.85046	0.08935	0.179991	0.661014	-0.267478	0.661014	-0.267478	0.165719	598	BCL2L1	ENSG00000215788
504_at	7.27928	7.56703	7.78857	7.92142	7.82014	7.6771	7.64274	8.02773	8.02773	0.287753	0.132852	-0.143048	0.384992	0.384992	-0.143048	0.165637
33408_at	6.53418	6.81522	6.20278	6.17507	6.55333	6.6917	6.42476	6.69461	6.81522	0.281047	-0.027715	0.13837	0.269849	0.281047	-0.027715	0.165388			ENSG00000145782
40414_at	8.322	8.58623	8.08115	8.00678	8.57177	8.79487	8.17727	8.42582	8.79487	0.26423	-0.074369	0.223102	0.248549	0.26423	-0.074369	0.165378	7407	vars	ENSG00000106952
37033_s_at	10.5041	10.8625	9.93188	10.1853	10.7091	10.7743	10.6502	10.6345	10.8625	0.358371	0.253465	0.065204	-0.015679	0.358371	-0.015679	0.16534	2876	GPX1	ENSG00000227325
1456_s_at	6.46563	6.62094	5.75589	5.91681	6.63137	6.84331	6.64253	6.77469	6.84331	0.155313	0.160921	0.211938	0.132154	0.211938	0.132154	0.165081	3428	IFI16
36170_at	9.68658	9.99395	9.63022	9.66677	9.91195	10.0519	10.1111	10.2865	10.2865	0.307371	0.036552	0.139936	0.175447	0.307371	0.036552	0.164826	23474	Ethe1	ENSG00000184058
36847_r_at	8.86518	9.10773	8.53987	8.77159	8.90105	8.71307	8.45247	8.8244	9.10773	0.242546	0.231723	-0.18798	0.371926	0.371926	-0.18798	0.164554			ENSG00000161016
1499_at	8.3671	8.52291	8.63019	8.74238	8.40559	8.65504	8.67168	8.81216	8.81216	0.155802	0.112192	0.249453	0.140481	0.249453	0.112192	0.164482			ENSG00000021355
1833_at	6.00603	6.34395	5.65656	5.66255	5.86655	5.9728	5.46026	5.66779	6.34395	0.337923	0.00599	0.106251	0.20753	0.337923	0.00599	0.164424			ENSG00000137507
539_at	6.46362	6.68278	6.28723	6.51595	6.60173	6.67964	6.54172	6.67363	6.68278	0.21916	0.228712	0.077912	0.131907	0.228712	0.077912	0.164423	6259	RYK	ENSG00000223779
795_s_at	4.32067	4.43929	4.64778	4.80622	4.33897	4.50275	4.33847	4.5553	4.80622	0.118618	0.158433	0.163776	0.216832	0.216832	0.118618	0.164415			ENSG00000197238
33212_at	6.54109	6.68227	6.79975	7.17747	7.3905	7.70738	7.58488	7.40637	7.70738	0.141182	0.377718	0.316876	-0.17851	0.377718	-0.17851	0.164317			ENSG00000152214
38801_at	8.04927	8.36706	8.17059	8.45814	8.26972	8.23681	8.3447	8.42949	8.45814	0.317787	0.287554	-0.032913	0.084794	0.317787	-0.032913	0.164306	9218	vapa	ENSG00000087274
36985_at	8.93329	9.19497	9.12773	9.21264	9.20532	9.37232	9.0234	9.16567	9.37232	0.261674	0.084909	0.167001	0.142264	0.261674	0.084909	0.163962	3422	IDI1	ENSG00000157036
36350_at	3.09899	3.15306	3.02979	3.32572	3.00885	3.23906	3.12038	3.19599	3.32572	0.054078	0.295931	0.230211	0.075617	0.295931	0.054078	0.163959	54491	Fam105a	ENSG00000047648
39719_at	5.57066	6.08539	5.97841	5.92886	6.01726	5.81322	5.8055	6.19962	6.19962	0.514729	-0.049552	-0.204039	0.394114	0.514729	-0.204039	0.163813			ENSG00000111537
34302_at	9.7657	10.0358	9.76882	9.87282	9.86984	9.82593	9.50413	9.82917	10.0358	0.27005	0.104001	-0.043909	0.325042	0.325042	-0.043909	0.163796	8666	eif3g	ENSG00000254413
39530_at	7.06401	7.48052	7.21075	7.72959	7.3067	7.2708	7.80661	7.56129	7.80661	0.416507	0.518837	-0.035892	-0.245321	0.518837	-0.245321	0.163533			ENSG00000073050
35083_at	12.3396	12.4374	12.0461	12.4792	12.3379	12.3803	12.6679	12.7486	12.7486	0.097825	0.433062	0.042363	0.080646	0.433062	0.042363	0.163474	2512 392437	FTL FTLP2	ENSG00000145386
268_at	4.24257	4.35772	4.24987	4.62828	4.17384	4.36744	4.4226	4.38908	4.62828	0.115145	0.37841	0.193597	-0.033521	0.37841	-0.033521	0.163408	5175	PECAM1	ENSG00000136315
33437_at	6.88259	7.20809	7.19341	7.34126	7.15285	7.14965	7.00188	7.18529	7.34126	0.325503	0.147848	-0.003197	0.183408	0.325503	-0.003197	0.16339	24140	ftsj1	ENSG00000148737
36215_at	4.58145	5.0522	4.8174	4.67592	5.26952	5.17557	4.78065	5.19878	5.26952	0.470751	-0.141481	-0.093948	0.418129	0.470751	-0.141481	0.163363	5567	PRKACB	ENSG00000186704
36644_at	9.33647	9.58271	9.19264	9.59604	9.57319	9.45198	9.58146	9.70593	9.70593	0.246232	0.403391	-0.121204	0.124476	0.403391	-0.121204	0.163224	977	cd151
35364_at	7.58912	7.97025	7.61641	7.3638	7.56431	7.70939	7.19141	7.57046	7.97025	0.381138	-0.252605	0.145084	0.379054	0.381138	-0.252605	0.163168	8883	Nae1	ENSG00000161610
40176_at	6.30876	6.52125	6.31485	6.41717	6.50047	6.68104	6.5267	6.68393	6.68393	0.212491	0.102315	0.180568	0.157226	0.212491	0.102315	0.16315	5987	TRIM27
36808_at	4.31381	3.83536	3.9472	4.30231	3.87726	4.25371	3.88856	4.2878	4.31381	-0.47845	0.355101	0.376451	0.399242	0.399242	-0.47845	0.163086	26191	PTPN22	ENSG00000134443
38503_at	5.64642	5.92916	5.56399	5.72899	5.94869	5.86983	5.51025	5.79362	5.94869	0.282736	0.165	-0.078864	0.283369	0.283369	-0.078864	0.16306	219	ALDH1B1
341_at	6.79458	6.7593	6.77268	7.04073	6.65883	6.84187	6.67197	6.90816	7.04073	-0.035277	0.268047	0.183041	0.236195	0.268047	-0.035277	0.163002	5724	PTAFR	ENSG00000169855
34299_at	5.92839	6.23442	5.45517	5.63019	6.45866	6.38298	6.05294	6.29911	6.45866	0.306034	0.175022	-0.075677	0.246174	0.306034	-0.075677	0.162888
40638_at	7.34558	7.77836	7.83211	8.11278	7.74796	7.46822	7.13912	7.35637	8.11278	0.432782	0.280672	-0.279734	0.217256	0.432782	-0.279734	0.162744			ENSG00000134057
963_at	4.61673	4.62587	5.05632	5.33698	4.80307	4.99587	4.98937	5.15737	5.33698	0.009139	0.280663	0.1928	0.168	0.280663	0.009139	0.16265	3981	LIG4	ENSG00000015475
38251_at	7.8458	8.08764	7.33823	7.48055	7.87661	7.79009	7.37159	7.72429	8.08764	0.24184	0.142328	-0.086516	0.352699	0.352699	-0.086516	0.162588	140465	MYL6B
35741_at	7.83585	8.05895	7.79686	7.83841	8.11596	8.12068	7.76896	8.14993	8.14993	0.223095	0.041549	0.004717	0.380966	0.380966	0.004717	0.162582	8396	PIP4K2B
32544_s_at	6.9538	7.07851	6.76051	6.91126	7.01015	7.09045	6.60884	6.90299	7.09045	0.124705	0.150751	0.080305	0.294142	0.294142	0.080305	0.162476			ENSG00000167074
33841_at	6.7091	6.53401	6.44689	6.83795	6.46762	6.92556	7.056	7.03131	7.056	-0.175086	0.391061	0.457937	-0.024684	0.457937	-0.175086	0.162307			ENSG00000140575
1102_s_at	6.3949	6.79253	6.58897	6.83419	6.69649	6.66087	6.7025	6.74445	6.83419	0.397624	0.24522	-0.035619	0.041953	0.397624	-0.035619	0.162295	2908	NR3C1	ENSG00000162772
34742_at	6.52947	6.51671	6.83095	6.89344	6.74836	7.4495	7.98898	7.88642	7.98898	-0.012758	0.062485	0.701138	-0.102566	0.701138	-0.102566	0.162075	598	BCL2L1	ENSG00000072518
40284_at	4.75795	4.58522	4.45819	4.69824	4.7257	5.40982	5.2372	5.13397	5.40982	-0.172724	0.240043	0.684113	-0.103234	0.684113	-0.172724	0.162049
36953_at	6.29014	6.59325	6.27154	6.49412	6.67163	6.84796	6.93019	6.87612	6.93019	0.30311	0.222577	0.176328	-0.054072	0.30311	-0.054072	0.161986	4089	smad4	ENSG00000151322
39760_at	4.53508	4.74775	4.78624	5.12227	4.88913	4.7887	4.51069	4.71009	5.12227	0.212662	0.336025	-0.100429	0.199401	0.336025	-0.100429	0.161915			ENSG00000124275
38736_at	8.63401	8.99925	8.57231	8.93173	8.72128	8.63064	8.71526	8.72865	8.99925	0.365246	0.359421	-0.090645	0.013389	0.365246	-0.090645	0.161853	9948	wdr1
673_at	7.25517	7.29997	6.97904	7.13035	7.64077	7.69403	6.81935	7.21684	7.69403	0.044796	0.151305	0.053264	0.397488	0.397488	0.044796	0.161713			ENSG00000184292
32026_s_at	5.69345	6.02215	5.34941	5.48002	5.50693	5.53397	5.42629	5.58679	6.02215	0.328703	0.130614	0.027031	0.160498	0.328703	0.027031	0.161712	100133567 9693	LOC100133567 RAPGEF2
33466_at	5.17291	5.51649	5.7687	5.70005	5.42375	5.96194	6.0354	5.86847	6.0354	0.343586	-0.068645	0.538188	-0.166926	0.538188	-0.166926	0.161551	90355	c5orf30	ENSG00000183150
41851_at	6.35723	6.83978	6.5927	6.78729	6.45674	6.45163	6.54691	6.52109	6.83978	0.482553	0.194591	-0.005114	-0.025829	0.482553	-0.025829	0.16155			ENSG00000023445
36139_at	8.93584	9.26661	8.76913	8.9516	9.06875	9.20581	9.55687	9.55269	9.55687	0.330774	0.182468	0.137058	-0.004175	0.330774	-0.004175	0.161531	10758	TRAF3IP2
36090_at	5.93544	5.97314	6.65834	6.50551	6.04122	6.28805	5.91999	6.43436	6.65834	0.037699	-0.152836	0.246828	0.514373	0.514373	-0.152836	0.161516	26608	tbl2	ENSG00000130522
34847_s_at	5.95558	5.81174	5.95272	6.16258	5.79991	6.10926	5.8246	6.09528	6.16258	-0.143844	0.209864	0.309345	0.27068	0.309345	-0.143844	0.161511			ENSG00000147601
40148_at	5.99773	6.49798	6.05056	6.6359	6.44027	6.22122	6.4254	6.2046	6.6359	0.500252	0.585345	-0.219053	-0.220801	0.585345	-0.220801	0.161436			ENSG00000162434
37240_at	6.09887	6.5327	6.46127	6.5091	6.45207	6.40674	6.46354	6.6725	6.6725	0.433834	0.047829	-0.045323	0.208957	0.433834	-0.045323	0.161324	23438 92675	DTD1 HARS2	ENSG00000135446
1222_at	4.15245	4.23508	4.31286	4.80934	4.5124	4.57486	4.70438	4.70795	4.80934	0.082636	0.496488	0.062455	0.00357	0.496488	0.00357	0.161287	5128	Cdk17	ENSG00000114251
38730_at	8.67676	8.87514	8.9263	9.3025	8.92125	8.94053	8.83641	8.88739	9.3025	0.198381	0.376194	0.019283	0.050971	0.376194	0.019283	0.161207			ENSG00000080166
37667_at	7.7017	7.99548	7.28374	7.21898	8.06997	8.22296	7.49475	7.75613	8.22296	0.293778	-0.064758	0.152987	0.261383	0.293778	-0.064758	0.160848	7389	Urod	ENSG00000117477
584_s_at	8.1428	8.28785	8.06583	8.07292	8.38241	8.43597	7.7162	8.15294	8.43597	0.14505	0.007081	0.053567	0.436739	0.436739	0.007081	0.160609			ENSG00000085231
41175_at	7.70366	7.98566	7.6893	8.04426	8.05561	8.28607	8.22263	7.99657	8.28607	0.281999	0.354962	0.23046	-0.226064	0.354962	-0.226064	0.160339	865	Cbfb
31847_at	4.571	4.8063	4.91499	4.82212	4.60961	4.89339	4.7004	4.9148	4.91499	0.235297	-0.092868	0.283781	0.214398	0.283781	-0.092868	0.160152	10208	USPL1	ENSG00000107562
38986_at	7.09457	7.36908	7.65531	7.7206	8.05025	8.28545	8.07591	8.14125	8.28545	0.274507	0.06529	0.235194	0.065335	0.274507	0.06529	0.160081	2923	PDIA3	ENSG00000133818
33753_at	7.53398	7.53242	6.8214	6.71526	6.81723	7.35094	6.70096	6.91363	7.53398	-0.001555	-0.106136	0.533708	0.212675	0.533708	-0.106136	0.159673	23002	DAAM1	ENSG00000100311
34106_at	5.64531	5.72364	6.25843	6.51565	5.8679	6.04098	6.03273	6.16239	6.51565	0.078332	0.257224	0.17308	0.129665	0.257224	0.078332	0.159575	2768	Gna12	ENSG00000178053
40926_at	8.30884	8.34825	8.79381	9.09858	8.65862	8.81587	8.68632	8.82283	9.09858	0.039407	0.304766	0.157252	0.136512	0.304766	0.039407	0.159484
674_g_at	6.48026	6.80297	6.17528	6.26463	6.83244	6.84998	6.2359	6.44408	6.84998	0.322717	0.089354	0.017536	0.208179	0.322717	0.017536	0.159446			ENSG00000213402
38970_s_at	7.94312	8.25609	7.77848	7.72923	7.95264	8.28982	8.24437	8.28113	8.28982	0.312971	-0.04925	0.337176	0.036759	0.337176	-0.04925	0.159414			ENSG00000160208
33128_s_at	5.79713	5.96253	6.60186	6.73664	5.89222	5.80194	5.96942	6.39592	6.73664	0.1654	0.134782	-0.090278	0.426507	0.426507	-0.090278	0.159103			ENSG00000139618
31852_at	5.05215	5.43381	4.49914	4.33561	5.1974	5.43822	4.79021	4.96768	5.43822	0.381655	-0.163529	0.240818	0.177466	0.381655	-0.163529	0.159102	57037	ANKMY2	ENSG00000240505
38375_at	8.09748	8.21208	7.86299	7.88216	8.19611	8.19045	7.70998	8.21825	8.21825	0.114601	0.019165	-0.005659	0.508264	0.508264	-0.005659	0.159093	2098	esd
34160_at	12.1409	12.2155	11.9474	12.1721	12.1094	12.2599	11.8545	12.0408	12.2599	0.074595	0.224658	0.150413	0.186314	0.224658	0.074595	0.158995	71	ACTG1	ENSG00000076554
706_at	5.34452	5.57329	4.73785	5.43154	5.55092	5.42005	5.58862	5.43276	5.58862	0.228765	0.693684	-0.130871	-0.155857	0.693684	-0.155857	0.15893	2908	NR3C1	ENSG00000158050
32208_at	5.71022	5.96562	5.75814	6.13154	5.77495	6.05215	6.35483	6.08407	6.35483	0.255399	0.373402	0.277204	-0.270754	0.373402	-0.270754	0.158813	9710	KIAA0355	ENSG00000143184
40136_at	7.52055	7.52972	7.76783	7.84833	7.64185	7.85746	7.61439	7.94431	7.94431	0.009161	0.080502	0.215607	0.329924	0.329924	0.009161	0.158799	23061	tbc1d9b
39096_at	4.12654	4.46987	4.31205	4.553	4.16948	4.39263	4.52379	4.35122	4.553	0.343336	0.240945	0.223145	-0.172571	0.343336	-0.172571	0.158714			ENSG00000138772
39733_at	6.93052	7.37339	5.52104	5.14971	7.00985	7.76175	7.68115	7.49251	7.76175	0.442871	-0.371328	0.751897	-0.188643	0.751897	-0.371328	0.158699	9709	HERPUD1	ENSG00000196712
38084_at	7.856	8.18843	7.52322	7.61451	8.1197	8.16861	7.78489	7.94686	8.18843	0.332433	0.09129	0.048908	0.161966	0.332433	0.048908	0.158649			ENSG00000080298
40681_at	2.72984	2.98131	3.21204	3.33116	3.20399	3.5635	3.20309	3.10698	3.5635	0.251473	0.119121	0.359515	-0.096118	0.359515	-0.096118	0.158498	9358	ITGBL1	ENSG00000141510
41111_at	7.45482	7.71691	7.08338	7.21835	7.60253	7.75844	7.51189	7.59289	7.75844	0.262096	0.134966	0.155911	0.081001	0.262096	0.081001	0.158494	587	BCAT2	ENSG00000124529
39381_at	6.41034	6.45165	6.62991	6.70362	6.30645	6.47389	6.03478	6.38622	6.70362	0.041308	0.073711	0.167438	0.351435	0.351435	0.041308	0.158473	387263	C6orf120	ENSG00000051382
1633_g_at	5.59855	6.01757	5.77639	5.78117	6.01157	6.03624	5.93061	6.11563	6.11563	0.419018	0.00478	0.024664	0.185015	0.419018	0.00478	0.158369			ENSG00000026508
40108_at	8.23425	8.34624	8.5993	8.71757	8.3003	8.41186	8.03133	8.3228	8.71757	0.111983	0.118271	0.111561	0.291462	0.291462	0.111561	0.158319	151579 391592 9689	BZW1 BZW1L1 BZW1P1	ENSG00000198612
33994_g_at	11.6617	11.5455	11.068	11.3766	11.5306	11.4739	10.6934	11.1902	11.6617	-0.116228	0.308623	-0.056689	0.496797	0.496797	-0.116228	0.158126	140465	MYL6B	ENSG00000142973
39957_at	4.50602	4.57568	4.83344	5.20821	4.29876	4.56752	4.68049	4.59957	5.20821	0.06966	0.374774	0.26876	-0.080929	0.374774	-0.080929	0.158066			ENSG00000170835
34678_at	8.52934	8.66142	8.17145	8.37572	8.75884	9.07674	8.90003	8.87799	9.07674	0.132083	0.204267	0.317901	-0.022048	0.317901	-0.022048	0.158051	26509	Myof	ENSG00000175175
37283_at	6.85009	7.10925	6.68414	7.19741	7.23247	7.06766	7.16113	7.18531	7.23247	0.259158	0.513264	-0.164808	0.024177	0.513264	-0.164808	0.157948	4330	mn1	ENSG00000170160
36461_at	6.22971	6.49304	6.20571	6.25839	6.39335	6.51045	6.43587	6.63416	6.63416	0.263335	0.052676	0.117094	0.198287	0.263335	0.052676	0.157848	11018	TMED1
40953_at	6.90964	7.12641	5.93671	6.35787	6.90242	6.93052	6.40308	6.36793	7.12641	0.216773	0.421163	0.028103	-0.035146	0.421163	-0.035146	0.157723	1266	cnn3	ENSG00000105221
34192_at	4.77748	4.6378	4.32056	4.26826	4.4675	4.65836	3.78677	4.4184	4.77748	-0.139681	-0.052301	0.190866	0.63163	0.63163	-0.139681	0.157628	157680	VPS13B	ENSG00000142627
34246_at	7.42682	7.96706	7.39305	7.75658	7.5723	7.62218	8.19677	7.87343	8.19677	0.540249	0.363533	0.049872	-0.323337	0.540249	-0.323337	0.157579			ENSG00000086504
40517_at	5.93378	6.27404	5.82766	5.80183	6.29878	6.27385	5.68433	6.0249	6.29878	0.340257	-0.025827	-0.024931	0.340569	0.340569	-0.025827	0.157517	9652	TTC37	ENSG00000257923
40060_r_at	5.86915	5.97309	6.13038	6.46745	5.98923	6.32004	6.20016	6.05829	6.46745	0.103932	0.337074	0.330815	-0.141867	0.337074	-0.141867	0.157488			ENSG00000006712
35267_g_at	7.59085	8.17166	7.88764	7.93907	7.72105	7.81935	8.23461	8.13402	8.23461	0.580812	0.051423	0.098304	-0.100595	0.580812	-0.100595	0.157486			ENSG00000207805
40765_at	7.0686	7.2224	7.00204	7.0336	7.09671	7.35677	7.17786	7.3623	7.3623	0.153796	0.03156	0.260054	0.18444	0.260054	0.03156	0.157462	23042	PDXDC1	ENSG00000145920
32539_at	7.04553	7.25149	6.80332	6.93391	7.02689	7.28693	7.05168	7.08436	7.28693	0.20596	0.130589	0.260042	0.03267	0.260042	0.03267	0.157315	10920	Cops8	ENSG00000188389
33642_s_at	7.43976	7.38246	7.73311	7.96347	7.68565	7.92843	7.84765	8.06102	8.06102	-0.057292	0.230362	0.242783	0.213377	0.242783	-0.057292	0.157307	6535	SLC6A8	ENSG00000101182
38843_at	5.98569	6.34819	5.64005	5.88845	6.23728	6.24512	6.26144	6.27166	6.34819	0.362498	0.248399	0.007843	0.01022	0.362498	0.007843	0.15724	10042	HMGXB4	ENSG00000196277
36564_at	7.89836	8.24369	7.53668	7.74102	7.72096	7.91583	8.4009	8.28489	8.4009	0.345331	0.204338	0.194875	-0.116011	0.345331	-0.116011	0.157133	127544	Rnf19b
34075_at	6.33922	6.57532	6.54927	6.71761	6.36763	6.5844	6.58304	6.59029	6.71761	0.236099	0.168336	0.21677	0.007247	0.236099	0.007247	0.157113			ENSG00000171385
33804_at	6.86252	7.14401	6.83698	7.48236	7.10758	6.99118	7.14969	6.96659	7.48236	0.281485	0.645382	-0.116397	-0.183092	0.645382	-0.183092	0.156844			ENSG00000148053
31504_at	8.84687	9.05377	8.67716	8.69732	8.84442	9.14054	8.9503	9.05443	9.14054	0.206898	0.020162	0.296118	0.104127	0.296118	0.020162	0.156826	3069	HDLBP	ENSG00000230657
40117_at	7.43347	7.72808	7.12318	7.02698	8.02543	8.03771	7.18084	7.59726	8.03771	0.294612	-0.096202	0.012273	0.416422	0.416422	-0.096202	0.156776	4175	MCM6	ENSG00000170430
35273_at	7.25326	7.53212	6.86911	6.92177	7.48489	7.62914	7.41487	7.56621	7.62914	0.278855	0.052659	0.144254	0.151337	0.278855	0.052659	0.156776	64210	MMS19
330_s_at	9.67088	9.87775	10.8205	11.0197	9.62421	9.69271	9.56363	9.7158	11.0197	0.206868	0.199142	0.068495	0.152174	0.206868	0.068495	0.15667	7277	TUBA4A	ENSG00000101871
AFFX-HSAC07/X00351_M_at	12.8186	12.8034	12.597	12.8792	12.9444	13.1164	12.645	12.8321	13.1164	-0.015227	0.282224	0.172031	0.187139	0.282224	-0.015227	0.156542			ENSG00000073008
1865_at	2.43373	2.56472	2.34139	2.84479	2.34334	2.32692	2.38273	2.39071	2.84479	0.130987	0.503396	-0.016414	0.007982	0.503396	-0.016414	0.156488			ENSG00000182979
40900_at	2.85406	3.51097	3.49846	3.40471	4.1559	4.21519	3.84044	3.84349	4.21519	0.656915	-0.093753	0.059293	0.00305	0.656915	-0.093753	0.156376			ENSG00000131759
40209_at	5.46098	5.70481	4.98217	5.4514	5.6724	5.6146	5.93053	5.9	5.93053	0.243828	0.469226	-0.057803	-0.03053	0.469226	-0.057803	0.15618	7087	ICAM5
37632_s_at	4.19041	4.53728	4.65869	4.92522	4.34116	4.39973	4.52927	4.48184	4.92522	0.346865	0.26653	0.058576	-0.047431	0.346865	-0.047431	0.156135	27000	Dnajc2	ENSG00000158553
745_at	7.1195	7.42111	7.17159	7.22507	7.15041	7.15261	7.33076	7.59801	7.59801	0.301612	0.053485	0.002198	0.267245	0.301612	0.002198	0.156135	6919	tcea2	ENSG00000081277
34770_at	2.99174	3.11816	2.65266	3.01055	2.74338	2.77789	2.82517	2.93044	3.11816	0.126418	0.357897	0.034507	0.105263	0.357897	0.034507	0.156021	1326	MAP3K8	ENSG00000115286
954_s_at	9.27536	9.54521	9.25774	9.36166	9.4036	9.48315	9.17334	9.34341	9.54521	0.269848	0.103926	0.07955	0.170076	0.269848	0.07955	0.15585	5499	Ppp1ca	ENSG00000115850
34403_at	7.30226	7.25216	7.61606	7.68597	7.68837	7.96371	7.74063	8.06847	8.06847	-0.050098	0.06991	0.275349	0.32784	0.32784	-0.050098	0.15575	4240	MFGE8
39076_s_at	8.58311	8.66478	9.20045	9.45934	8.56677	8.6023	8.73457	8.97935	9.45934	0.081673	0.258889	0.035535	0.244778	0.258889	0.035535	0.155219	10589	DRAP1	ENSG00000181449
34411_at	7.45991	7.68763	7.29843	7.19698	7.67316	7.71899	7.24881	7.69696	7.71899	0.227717	-0.101447	0.045832	0.448156	0.448156	-0.101447	0.155064	9061	papss1	ENSG00000003402
32825_at	8.78836	9.01126	9.42276	9.62891	9.94093	10.0113	9.47938	9.60001	10.0113	0.222896	0.206144	0.070413	0.120631	0.222896	0.070413	0.155021	3276	PRMT1	ENSG00000147649
1182_at	2.74981	2.84684	2.79587	2.98677	2.67529	3.0345	2.96273	2.93558	3.0345	0.097022	0.190907	0.359206	-0.02715	0.359206	-0.02715	0.154996	5334	PLCL1	ENSG00000085831
35363_at	8.14572	8.37009	8.58087	8.67574	8.28296	8.46298	8.14846	8.26875	8.67574	0.224371	0.094871	0.180021	0.120295	0.224371	0.094871	0.154889	10521	DDX17	ENSG00000111276
33300_at	6.18572	6.59682	6.05183	5.9909	6.17807	6.32431	6.13983	6.26243	6.59682	0.411104	-0.060922	0.146236	0.122602	0.411104	-0.060922	0.154755			ENSG00000110148
41495_at	4.16928	4.24491	4.55574	4.94726	4.55613	4.62026	4.89573	4.98322	4.98322	0.075625	0.391522	0.064127	0.087486	0.391522	0.064127	0.15469			ENSG00000135973
626_s_at	6.83046	6.98045	6.33569	6.46078	6.93612	7.07631	6.47436	6.67779	7.07631	0.149998	0.125095	0.140195	0.203432	0.203432	0.125095	0.15468			ENSG00000187955
33452_at	5.46772	5.51874	5.45143	5.52171	5.58585	5.92275	5.4188	5.57896	5.92275	0.051018	0.070276	0.336899	0.160157	0.336899	0.051018	0.154587	5327	PLAT	ENSG00000133789
1903_at	6.35226	6.69811	6.88654	7.10082	6.62527	6.6913	6.90107	6.89285	7.10082	0.345846	0.214273	0.066029	-0.008213	0.345846	-0.008213	0.154484	5908	Rap1b
492_g_at	3.64632	3.75229	3.38449	3.478	3.61617	3.70409	3.66305	3.99352	3.99352	0.105968	0.09351	0.087925	0.330465	0.330465	0.087925	0.154467
40521_at	6.95589	7.30049	6.72963	6.92956	7.20618	7.1311	7.26673	7.41496	7.41496	0.344598	0.199932	-0.075075	0.148224	0.344598	-0.075075	0.15442	5863	Rgl2
33787_at	7.11273	7.39811	6.37836	6.26054	6.97781	7.22748	6.92741	7.12752	7.39811	0.285379	-0.11782	0.249669	0.200117	0.285379	-0.11782	0.154336	9891	NUAK1	ENSG00000095319
33294_at	7.86601	8.18067	7.61765	7.76124	7.94698	7.66029	7.38944	7.8352	8.18067	0.31466	0.143583	-0.286685	0.445763	0.445763	-0.286685	0.15433	23016	EXOSC7	ENSG00000090776
1106_s_at	6.07329	6.24201	6.24	6.2417	6.12083	6.29167	6.11917	6.39349	6.39349	0.168719	0.001696	0.170835	0.274314	0.274314	0.001696	0.153891			ENSG00000090316
39386_at	6.70746	6.86984	6.89033	7.04976	6.57179	6.70167	6.47611	6.63949	7.04976	0.162373	0.159425	0.129883	0.163383	0.163383	0.129883	0.153766	9587	Mad2l1bp	ENSG00000251632
40092_at	6.16103	6.28821	6.00036	6.14123	6.27124	6.41566	6.41198	6.61383	6.61383	0.12718	0.140874	0.144421	0.201854	0.201854	0.12718	0.153582	11176	Baz2a	ENSG00000153029
1135_at	6.15096	6.14222	5.84181	6.01067	6.19621	6.35155	5.95079	6.24918	6.35155	-0.008737	0.168864	0.155342	0.298388	0.298388	-0.008737	0.153464	2869	GRK5	ENSG00000118231
34848_at	8.08498	8.29929	7.50462	7.64691	8.22349	8.19392	7.64417	7.9309	8.29929	0.214309	0.142296	-0.029565	0.286725	0.286725	-0.029565	0.153441	2222	FDFT1	ENSG00000079805
36669_at	7.21005	8.09725	6.85332	6.75406	6.91974	6.76313	6.89347	6.87575	8.09725	0.887198	-0.099251	-0.156611	-0.017722	0.887198	-0.156611	0.153404	2354	fosB	ENSG00000132334
35384_at	4.50933	4.69878	4.66519	4.86919	4.59868	4.8421	4.76509	4.74169	4.86919	0.189446	0.203994	0.24342	-0.023406	0.24342	-0.023406	0.153363	3269	HRH1	ENSG00000119812
41750_at	7.99612	8.17968	7.77389	7.80609	8.30367	8.642	8.07273	8.13188	8.642	0.183562	0.032201	0.338333	0.059151	0.338333	0.032201	0.153312			ENSG00000204977
38666_at	6.43539	6.75815	6.21784	6.48182	6.22801	6.54481	6.75897	6.46817	6.75897	0.322757	0.263975	0.316802	-0.290797	0.322757	-0.290797	0.153184	9267	Cyth1	ENSG00000102921
41235_at	9.4583	9.94498	8.57998	8.88507	9.73591	9.87794	10.3149	9.99368	10.3149	0.486683	0.305086	0.142026	-0.321255	0.486683	-0.321255	0.153135	468 643159	ATF4 ATF4C	ENSG00000129566
31692_at	6.43675	6.30319	7.82068	7.65195	6.58851	6.6525	5.66994	6.52047	7.82068	-0.13356	-0.168736	0.063987	0.850533	0.850533	-0.168736	0.153056			ENSG00000214655
35366_at	5.802	5.8759	5.18253	5.68728	5.64475	5.79998	5.81891	5.69612	5.8759	0.0739	0.504757	0.15523	-0.122789	0.504757	-0.122789	0.152775	4811	nid1	ENSG00000139083
37007_at	6.10924	6.44675	6.72072	6.61567	6.24298	6.47555	6.97434	7.12029	7.12029	0.33751	-0.105054	0.232572	0.145942	0.33751	-0.105054	0.152743	10955	SERINC3	ENSG00000178307
38778_at	7.91452	8.3076	8.29073	8.58454	8.16081	8.22909	8.60417	8.45955	8.60417	0.393076	0.293807	0.068281	-0.144628	0.393076	-0.144628	0.152634	54726	OTUD4
1093_at	4.29476	4.4147	4.9535	5.0496	4.36644	4.55611	4.11193	4.31652	5.0496	0.119941	0.096106	0.189671	0.204588	0.204588	0.096106	0.152576			ENSG00000166228
2025_s_at	8.8865	9.17263	9.08733	9.06915	9.25782	9.27046	8.85006	9.17971	9.27046	0.286132	-0.018175	0.012632	0.329653	0.329653	-0.018175	0.152561	328	Apex1	ENSG00000211452
39650_s_at	6.31215	6.54203	6.1572	6.44247	6.30592	6.28713	6.58983	6.70327	6.70327	0.229879	0.285274	-0.018784	0.113444	0.285274	-0.018784	0.152453	80003	PCNXL2	ENSG00000178104
32308_r_at	3.09649	3.59549	3.32235	3.50972	3.16276	3.14025	3.18753	3.13174	3.59549	0.499	0.187368	-0.022503	-0.055795	0.499	-0.055795	0.152018			ENSG00000229927
40477_r_at	5.44874	5.83455	5.63498	5.74948	5.59975	5.5238	5.60882	5.79234	5.83455	0.385812	0.114492	-0.075958	0.183523	0.385812	-0.075958	0.151967
34396_at	5.91467	6.22802	5.62668	5.62547	6.31124	6.44708	6.02855	6.18785	6.44708	0.313348	-0.001216	0.135837	0.159298	0.313348	-0.001216	0.151817	171023	Asxl1	ENSG00000136040
34657_at	5.49023	5.50611	5.59458	5.70081	5.41834	5.74185	5.72773	5.88866	5.88866	0.015872	0.106229	0.323516	0.16093	0.323516	0.015872	0.151637	11215	AKAP11	ENSG00000082258
40101_g_at	6.02369	6.23861	6.15309	6.53688	6.20535	6.70515	7.26392	6.77134	7.26392	0.214919	0.383792	0.4998	-0.492583	0.4998	-0.492583	0.151482			ENSG00000097007
1930_at	6.96394	7.10639	7.08703	7.30335	7.2743	7.38786	7.59624	7.72859	7.72859	0.142445	0.21632	0.11356	0.132359	0.21632	0.11356	0.151171	8714	Abcc3	ENSG00000010379
950_at	4.84549	5.29	5.67329	5.71973	5.18166	5.13847	5.44912	5.60592	5.71973	0.44451	0.046438	-0.043191	0.156799	0.44451	-0.043191	0.151139			ENSG00000163161
35476_at	4.35728	4.38885	4.61104	5.38272	5.01525	4.83775	5.11498	5.09369	5.38272	0.031572	0.771673	-0.177507	-0.021283	0.771673	-0.177507	0.151114	9644	SH3PXD2A	ENSG00000146143
34196_at	4.1027	4.21054	4.23729	4.35966	4.22129	4.2841	4.36346	4.67478	4.67478	0.107834	0.122369	0.062814	0.311325	0.311325	0.062814	0.151086
33178_at	8.66636	8.75599	8.62478	8.76342	8.78251	9.17333	9.15972	9.14462	9.17333	0.089626	0.138645	0.390825	-0.015102	0.390825	-0.015102	0.150999	182	JAG1	ENSG00000137674
40774_at	9.33599	9.44974	9.57012	9.5262	9.37646	9.48483	8.85975	9.28474	9.57012	0.113747	-0.043919	0.108368	0.424999	0.424999	-0.043919	0.150799	7203	Cct3	ENSG00000149311
41131_f_at	5.45315	5.51168	5.30339	5.33996	5.42281	5.41421	4.83463	5.3511	5.51168	0.058534	0.036567	-0.008602	0.51647	0.51647	-0.008602	0.150742			ENSG00000100412
35973_at	3.46917	3.90141	3.05948	3.18393	3.59034	3.7909	3.74763	3.59325	3.90141	0.432239	0.124453	0.200558	-0.15439	0.432239	-0.15439	0.150715	23390	ZDHHC17	ENSG00000007171
36510_at	5.72272	6.35668	6.10141	6.06247	6.12711	6.09046	6.19631	6.24026	6.35668	0.633956	-0.038934	-0.036655	0.043949	0.633956	-0.038934	0.150579	2963	gtf2f2	ENSG00000105610
38456_s_at	10.221	10.4137	10.0289	10.1259	10.2137	10.0461	9.55673	10.0368	10.4137	0.192749	0.096992	-0.167615	0.48009	0.48009	-0.167615	0.150554			ENSG00000114062
39542_at	7.97256	8.08856	7.73148	7.89643	7.81902	8.04621	7.64314	7.7371	8.08856	0.115995	0.164949	0.22719	0.093965	0.22719	0.093965	0.150525	8507	Enc1	ENSG00000176124
32121_at	5.23891	5.46031	5.18745	5.52798	5.42541	5.42933	5.49793	5.5337	5.5337	0.221402	0.340537	0.00392	0.035764	0.340537	0.00392	0.150406			ENSG00000099937
1377_at	6.5987	6.83367	6.71456	6.94916	6.95256	7.29274	7.21377	7.00495	7.29274	0.234969	0.234606	0.340176	-0.208825	0.340176	-0.208825	0.150232			ENSG00000164398
41592_at	6.28295	6.49405	6.00606	6.88496	6.52224	6.16145	6.33767	6.20924	6.88496	0.211104	0.8789	-0.360792	-0.128428	0.8789	-0.360792	0.150196
37694_at	4.97277	5.41205	4.50871	4.83457	5.67541	5.46787	5.72011	5.76323	5.76323	0.439274	0.325867	-0.207536	0.043121	0.439274	-0.207536	0.150181	23469	PHF3	ENSG00000141968
36814_at	5.67465	6.11565	5.44929	5.59566	5.91372	5.90942	6.05913	6.0767	6.11565	0.441002	0.146369	-0.004292	0.017575	0.441002	-0.004292	0.150163	84162	KIAA1109	ENSG00000116717
36115_at	6.90648	7.07155	7.04134	7.25658	6.95345	7.38791	7.66984	7.45555	7.66984	0.165075	0.215243	0.434467	-0.214289	0.434467	-0.214289	0.150124	1198	clk3	ENSG00000133703
38150_at	3.45051	3.30762	3.91836	4.2734	3.44866	3.74603	3.51196	3.60286	4.2734	-0.142881	0.355041	0.297365	0.090899	0.355041	-0.142881	0.150106	4507	mtaP
39309_at	5.27053	5.41574	5.70285	5.59547	5.47373	5.72741	5.38964	5.69745	5.72741	0.145205	-0.107382	0.253678	0.307815	0.307815	-0.107382	0.149829			ENSG00000177272
33732_at	6.30835	6.42365	6.36588	6.56894	6.46632	6.65176	6.49073	6.58624	6.65176	0.115302	0.203055	0.185442	0.095502	0.203055	0.095502	0.149825	9179	AP4M1	ENSG00000101126
39323_at	6.7106	6.95243	6.59394	6.87181	6.84842	6.8388	6.82974	6.91875	6.95243	0.241833	0.277877	-0.009624	0.08901	0.277877	-0.009624	0.149774	56623	Inpp5e	ENSG00000145321
37698_at	5.00687	5.31134	5.18665	5.38008	5.29916	5.2112	5.1407	5.32953	5.38008	0.304469	0.193432	-0.087958	0.188834	0.304469	-0.087958	0.149694	8165	AKAP1	ENSG00000170442
1031_at	5.7371	5.72874	5.68073	5.92391	5.74179	5.92206	5.78708	5.97075	5.97075	-0.008365	0.24318	0.180274	0.183676	0.24318	-0.008365	0.149691	6732	srpk1	ENSG00000142178
34334_at	5.96825	6.24066	6.22175	6.53446	5.80807	5.45386	5.52031	5.88816	6.53446	0.272406	0.312705	-0.354204	0.367853	0.367853	-0.354204	0.14969			ENSG00000213553
33345_at	6.13238	6.34604	5.97758	6.15572	6.39209	6.47232	6.39426	6.52087	6.52087	0.213659	0.178146	0.080234	0.126607	0.213659	0.080234	0.149661	3797	KIF3C	ENSG00000123836
37828_at	4.49457	4.51846	4.70917	4.79663	4.91677	5.04235	4.88759	5.24889	5.24889	0.023892	0.087455	0.12558	0.361294	0.361294	0.023892	0.149555	54665	RSBN1	ENSG00000117308
37552_at	5.90916	6.00928	6.02099	6.44277	5.90944	6.10709	6.36682	6.24537	6.44277	0.100111	0.421781	0.197651	-0.121457	0.421781	-0.121457	0.149522	3775	KCNK1	ENSG00000025156
37659_at	6.46288	7.03397	6.47165	6.48048	6.98957	6.89902	6.95262	7.06105	7.06105	0.571083	0.008833	-0.090543	0.108432	0.571083	-0.090543	0.149451	10989	IMMT	ENSG00000110347
38039_at	3.62384	3.68463	3.48126	3.61081	3.52623	3.69427	3.69171	3.9308	3.9308	0.060786	0.12955	0.168039	0.239096	0.239096	0.060786	0.149368			ENSG00000174255
36497_at	9.54989	9.59745	9.27984	9.14804	9.43501	9.66992	9.19428	9.64097	9.66992	0.047556	-0.131802	0.234914	0.446695	0.446695	-0.131802	0.149341	113146	AHNAK2	ENSG00000154767
1732_at	4.41404	4.31889	4.32616	4.8207	4.24541	4.40084	4.16113	4.20248	4.8207	-0.095151	0.494541	0.155436	0.041343	0.494541	-0.095151	0.149042	2250	FGF5	ENSG00000255508
1838_g_at	6.21189	6.59678	6.5832	6.69813	6.51312	6.49858	6.51787	6.62872	6.69813	0.384894	0.114929	-0.01454	0.110843	0.384894	-0.01454	0.149031
969_s_at	6.30809	6.58748	5.93811	6.30424	6.5548	6.72728	6.55154	6.32935	6.72728	0.279387	0.366129	0.172478	-0.222193	0.366129	-0.222193	0.14895	8287	USP9Y	ENSG00000120094
37524_at	3.29281	3.42154	2.8675	3.11399	3.13311	3.39287	3.38402	3.34456	3.42154	0.128726	0.246484	0.25976	-0.039453	0.25976	-0.039453	0.148879	9262	STK17B	ENSG00000128714
41254_at	3.18698	3.38603	3.01797	3.71338	3.38339	3.23772	3.47795	3.32395	3.71338	0.199047	0.695412	-0.145675	-0.154005	0.695412	-0.154005	0.148695			ENSG00000160867
36525_at	5.22695	5.31218	4.75744	5.24892	5.49223	5.37538	5.15284	5.28759	5.49223	0.085232	0.491475	-0.116854	0.13475	0.491475	-0.116854	0.148651	25827	Fbxl2	ENSG00000020426
AFFX-HUMTFRR/M11507_M_at	4.39044	4.31016	5.34126	5.6019	4.80343	4.8575	4.22682	4.58651	5.6019	-0.080282	0.260641	0.054067	0.359681	0.359681	-0.080282	0.148527			ENSG00000026508
41256_at	10.6709	10.8788	10.2352	10.5671	10.8019	10.6766	10.6202	10.7997	10.8788	0.207934	0.331903	-0.125301	0.179532	0.331903	-0.125301	0.148517	1936	EEF1D	ENSG00000166783
1104_s_at	8.00238	8.01918	9.24477	9.15815	8.302	8.1661	7.47252	8.27228	9.24477	0.016805	-0.08662	-0.135906	0.799751	0.799751	-0.135906	0.148507			ENSG00000074047
40122_at	6.86249	7.05171	7.06161	7.27164	7.0052	6.81978	6.14345	6.5236	7.27164	0.189222	0.210031	-0.185416	0.380146	0.380146	-0.185416	0.148496	10492	SYNCRIP	ENSG00000221910
37938_at	4.61489	4.82175	5.07752	5.02675	4.54176	4.72342	4.31706	4.57317	5.07752	0.206859	-0.050772	0.181667	0.256116	0.256116	-0.050772	0.148468	30836	DNTTIP2	ENSG00000139508
952_at	5.8924	5.99416	5.96137	6.17583	6.04527	6.03784	5.78979	6.07438	6.17583	0.101764	0.21446	-0.007432	0.284598	0.284598	-0.007432	0.148348			ENSG00000112983
39140_at	4.84724	4.77707	5.11912	4.78093	4.62985	5.07468	4.03167	4.58853	5.11912	-0.070177	-0.338188	0.444835	0.556859	0.556859	-0.338188	0.148332	54505	DHX29	ENSG00000157540
AFFX-PheX-3_at	6.0111	6.05742	5.56175	5.73074	5.52666	5.82092	5.69404	5.77718	6.05742	0.046325	0.168992	0.294256	0.083141	0.294256	0.046325	0.148178			ENSG00000151577
40342_at	5.09929	5.1571	4.99882	5.39984	5.10985	5.20074	5.2016	5.24428	5.39984	0.057812	0.401025	0.090889	0.042677	0.401025	0.042677	0.148101	1617 57054 57055 57135	DAZ1 DAZ2 DAZ3 DAZ4	ENSG00000125245
34849_at	9.38476	9.58687	9.53345	9.47876	9.51191	9.72671	9.45149	9.6815	9.72671	0.202117	-0.054695	0.214803	0.230012	0.230012	-0.054695	0.148059	6301	SARS	ENSG00000117597
36172_s_at	8.97425	9.1597	9.03435	8.98152	9.06054	9.40337	9.06214	9.17856	9.40337	0.185454	-0.05283	0.342823	0.11642	0.342823	-0.05283	0.147967			ENSG00000076685
37964_at	5.99787	6.38067	6.37244	6.5664	6.1339	5.95927	5.99959	6.18886	6.5664	0.382807	0.193951	-0.174623	0.189267	0.382807	-0.174623	0.14785	10336	Pcgf3	ENSG00000163217
39739_at	10.6719	10.6387	10.8149	10.9303	10.5129	10.8593	10.5981	10.7609	10.9303	-0.033131	0.115364	0.34636	0.16273	0.34636	-0.033131	0.147831			ENSG00000198558
40349_at	5.25283	5.18568	4.71697	4.54017	4.90775	5.39715	4.71173	5.05744	5.39715	-0.067154	-0.176806	0.489391	0.345714	0.489391	-0.176806	0.147786	84869	cbr4	ENSG00000153187
39738_at	9.50573	9.73418	9.0217	9.41916	9.70306	9.85887	9.84457	9.65193	9.85887	0.228445	0.397457	0.15581	-0.192641	0.397457	-0.192641	0.147268	4627	MYH9	ENSG00000013441
38613_at	9.12463	9.19497	8.74884	8.89516	9.11596	9.14625	8.69214	9.0342	9.19497	0.070343	0.146316	0.030286	0.342051	0.342051	0.030286	0.147249	10467	Znhit1	ENSG00000105671
32112_s_at	7.9514	7.9357	7.56723	7.45861	7.85792	8.28238	7.63768	7.92648	8.28238	-0.015699	-0.108615	0.424465	0.2888	0.424465	-0.108615	0.147238			ENSG00000116062
37893_at	5.84806	6.27487	5.71765	5.91367	5.98569	6.12915	6.28031	6.10249	6.28031	0.426802	0.196027	0.143452	-0.177815	0.426802	-0.177815	0.147117	5771	PTPN2	ENSG00000118971
608_at	8.63854	8.77406	8.56999	9.03831	8.42231	8.20296	8.78682	8.99072	9.03831	0.135519	0.468317	-0.219351	0.203904	0.468317	-0.219351	0.147097			ENSG00000174791
36062_at	5.40102	5.31851	5.1532	4.98861	5.49499	5.87524	4.93653	5.3917	5.87524	-0.082518	-0.164596	0.380254	0.455167	0.455167	-0.164596	0.147077	9404	Lpxn	ENSG00000118816
850_r_at	3.76925	3.50473	3.53245	3.95868	3.51296	3.77043	3.66858	3.83729	3.95868	-0.264516	0.426233	0.257468	0.168712	0.426233	-0.264516	0.146974			ENSG00000139618
41651_at	6.64577	6.7364	6.30989	6.48317	6.69566	6.94049	6.77974	6.85849	6.94049	0.09063	0.173283	0.244824	0.078747	0.244824	0.078747	0.146871	23325	KIAA1033	ENSG00000165389
32044_at	7.19683	7.27042	7.47447	7.53757	7.23339	7.40602	6.97347	7.25158	7.53757	0.073595	0.063099	0.172628	0.278112	0.278112	0.063099	0.146859	9690	UBE3C	ENSG00000104324
41162_at	8.69086	8.87523	8.5416	8.72133	8.64728	8.79771	8.65833	8.73114	8.87523	0.184366	0.179725	0.150429	0.072812	0.184366	0.072812	0.146833	5496	Ppm1g	ENSG00000054523
1825_at	8.06148	8.26881	7.54408	7.79783	8.14925	8.36641	8.37516	8.28326	8.37516	0.207324	0.253751	0.217162	-0.091903	0.253751	-0.091903	0.146583	8826	IQGAP1	ENSG00000125844
31607_at	4.50596	4.48344	4.52773	4.92931	4.3691	4.49435	4.24385	4.32494	4.92931	-0.022516	0.40158	0.125243	0.081089	0.40158	-0.022516	0.146349			ENSG00000134072
36159_s_at	8.68431	8.74077	9.07133	9.11191	8.65569	9.33144	9.37269	9.18478	9.37269	0.056459	0.040579	0.675751	-0.187913	0.675751	-0.187913	0.146219	5621	PRNP	ENSG00000126067
2084_s_at	8.06003	8.15535	7.79414	7.81139	8.12831	8.49159	8.27207	8.38109	8.49159	0.095319	0.01725	0.363283	0.109013	0.363283	0.01725	0.146216	2118	Etv4
32637_r_at	2.38741	2.81957	2.46724	2.54724	2.64648	2.64096	2.61886	2.69708	2.81957	0.432153	0.079998	-0.005518	0.078223	0.432153	-0.005518	0.146214			ENSG00000196954
551_at	5.11393	5.41971	5.21857	5.45463	5.26947	5.30944	5.54245	5.5442	5.5442	0.305783	0.23606	0.03997	0.001756	0.305783	0.001756	0.145892	2033	EP300	ENSG00000122512
40281_at	10.1053	10.3869	9.89302	9.93892	10.4381	10.3833	9.89092	10.2017	10.4381	0.281611	0.045897	-0.054754	0.31074	0.31074	-0.054754	0.145873	4735	2012-09-02	ENSG00000183020
37037_at	6.89036	6.85594	6.69691	6.98082	6.87134	6.93461	6.85391	7.12464	7.12464	-0.034425	0.283908	0.063264	0.270724	0.283908	-0.034425	0.145868	5033	P4HA1	ENSG00000137337
40124_at	7.35522	7.41646	7.47664	7.34196	7.38854	7.57055	6.69662	7.17113	7.57055	0.061234	-0.134682	0.182009	0.474511	0.474511	-0.134682	0.145768	8607	Ruvbl1	ENSG00000105610
326_i_at	9.56112	9.79252	9.46448	9.54865	9.71508	9.54763	9.55587	9.99058	9.99058	0.231394	0.084176	-0.167446	0.434718	0.434718	-0.167446	0.14571
40486_g_at	5.74429	5.93335	5.96513	5.87956	5.79312	6.01496	5.57682	5.83422	6.01496	0.189052	-0.08557	0.22184	0.2574	0.2574	-0.08557	0.145681			ENSG00000173638
39392_at	6.01696	6.16956	6.02645	6.24382	6.11676	6.24766	6.19877	6.2803	6.2803	0.152597	0.217373	0.130898	0.081533	0.217373	0.081533	0.1456	8443	GNPAT	ENSG00000131737
37914_at	4.18001	4.44911	4.01505	4.25851	4.10714	4.36123	4.53279	4.34768	4.53279	0.2691	0.243461	0.254085	-0.185117	0.2691	-0.185117	0.145382	9765	ZFYVE16	ENSG00000137709
36427_at	4.98473	5.25031	5.22695	5.76591	5.30956	5.43394	5.71548	5.36788	5.76591	0.26558	0.538965	0.124378	-0.347595	0.538965	-0.347595	0.145332	91369	ANKRD40	ENSG00000003756
41252_s_at	2.92394	2.93468	3.01592	3.39431	3.14193	3.16697	3.2072	3.37415	3.39431	0.010743	0.378385	0.025035	0.166947	0.378385	0.010743	0.145277
41619_at	9.7637	10.1648	9.74407	10.2247	9.99377	10.1197	11.2121	10.7852	11.2121	0.401115	0.480604	0.125963	-0.426966	0.480604	-0.426966	0.145179	3664	irf6	ENSG00000065361
36896_s_at	5.57397	5.83292	4.82931	5.08964	5.86872	5.94411	5.75368	5.73947	5.94411	0.258942	0.260335	0.07539	-0.014209	0.260335	-0.014209	0.145115	406	arntl
35678_at	5.09856	5.06414	4.51363	4.99405	4.98541	4.86653	4.68699	4.9398	5.09856	-0.03441	0.480416	-0.118878	0.252806	0.480416	-0.118878	0.144984	5099	PCDH7
38834_at	5.05999	5.28986	4.74083	4.87941	5.39159	5.46839	5.03371	5.16805	5.46839	0.22987	0.138578	0.076793	0.134344	0.22987	0.076793	0.144896	11073	TOPBP1	ENSG00000100095
39958_at	4.39433	4.73435	4.62802	5.07188	4.34754	4.26523	4.59017	4.46807	5.07188	0.340018	0.443858	-0.082303	-0.1221	0.443858	-0.1221	0.144868			ENSG00000198400
802_at	5.76031	6.22609	6.20276	6.12975	6.02068	5.8404	6.04936	6.4161	6.4161	0.465776	-0.073014	-0.180271	0.366736	0.465776	-0.180271	0.144807	6883	Taf12	ENSG00000121022
37352_at	6.10258	6.3518	5.2988	5.54833	6.23469	6.44766	6.09663	5.96394	6.44766	0.249219	0.249524	0.212976	-0.132689	0.249524	-0.132689	0.144757			ENSG00000008128
38687_at	7.01448	7.06715	7.3327	6.90174	6.95029	7.30384	6.54445	7.14809	7.3327	0.052678	-0.43096	0.353558	0.603643	0.603643	-0.43096	0.14473	25847	ANAPC13	ENSG00000152495
35841_at	10.2127	10.2068	9.6731	9.93181	10.1289	9.80583	9.19441	9.84306	10.2127	-0.005939	0.258711	-0.323032	0.648646	0.648646	-0.323032	0.144596	5441	POLR2L	ENSG00000196411
41233_at	8.6686	8.92677	9.09514	9.563	8.57435	8.58011	8.96877	8.81522	9.563	0.258171	0.467862	0.005759	-0.153551	0.467862	-0.153551	0.14456			ENSG00000126767
312_s_at	5.36103	5.51601	5.54983	5.61365	5.43513	5.54156	5.56648	5.81935	5.81935	0.154983	0.063823	0.106435	0.252867	0.252867	0.063823	0.144527	5747	PTK2	ENSG00000177189
34287_at	6.21737	6.33559	5.95615	6.11249	6.12015	6.32572	6.22021	6.31721	6.33559	0.118229	0.156347	0.205571	0.096998	0.205571	0.096998	0.144286	23275	POFUT2	ENSG00000113552
33213_g_at	7.7099	7.80455	7.75188	7.87702	8.17568	8.53687	8.31832	8.31413	8.53687	0.094655	0.125133	0.361188	-0.004195	0.361188	-0.004195	0.144195			ENSG00000197172
36982_at	7.32127	7.63755	7.51489	7.66608	7.34938	7.37189	7.42096	7.50764	7.66608	0.316284	0.151187	0.022511	0.08668	0.316284	0.022511	0.144166	9097	USP14	ENSG00000182197
38136_at	3.8364	4.05002	3.74477	4.06791	3.96543	3.95292	4.0289	4.08098	4.08098	0.213625	0.323138	-0.01251	0.052073	0.323138	-0.01251	0.144082	652522 7486	LOC652522 wrn	ENSG00000104299
591_s_at	6.88106	6.98698	7.27237	7.71361	7.22272	7.47077	7.70842	7.48913	7.71361	0.105915	0.441243	0.24805	-0.219293	0.441243	-0.219293	0.143979			ENSG00000171791
37542_at	6.24416	6.59829	6.6241	6.71642	6.36106	6.82849	7.27457	6.93659	7.27457	0.354133	0.092317	0.46743	-0.337975	0.46743	-0.337975	0.143976	10184	LHFPL2	ENSG00000073614
35729_at	6.47052	6.57894	6.48456	6.51596	6.63086	6.93787	6.97187	7.10047	7.10047	0.108421	0.031409	0.307005	0.1286	0.307005	0.031409	0.143859	4642	MYO1D	ENSG00000085365
40077_at	6.85415	6.89311	6.4046	6.64074	7.11994	7.04745	6.59194	6.96457	7.11994	0.03896	0.236144	-0.072493	0.372632	0.372632	-0.072493	0.143811	48	ACO1	ENSG00000116731
40833_r_at	4.01212	4.19941	4.00073	4.30816	4.16577	4.10163	4.05627	4.20035	4.30816	0.187286	0.307435	-0.064138	0.144073	0.307435	-0.064138	0.143664
160032_at	6.51002	6.7234	6.37831	7.09763	6.64097	6.22661	6.33645	6.39263	7.09763	0.213374	0.719325	-0.414357	0.056184	0.719325	-0.414357	0.143631	3570	il6r	ENSG00000130985
41562_at	5.52567	5.78317	5.67006	5.52182	5.94716	5.94914	5.39434	5.85653	5.94914	0.257492	-0.148238	0.001981	0.462195	0.462195	-0.148238	0.143357	648	BMI1	ENSG00000170312
968_i_at	6.58659	7.01785	6.38039	6.64259	6.96673	6.87251	7.03041	7.00427	7.03041	0.431259	0.262193	-0.09422	-0.026141	0.431259	-0.09422	0.143273			ENSG00000137834
37697_s_at	9.33314	9.59936	9.52687	9.60958	9.44123	9.37308	9.59054	9.88284	9.88284	0.266216	0.082708	-0.068147	0.292295	0.292295	-0.068147	0.143268			ENSG00000104067
AFFX-HSAC07/X00351_3_at	12.093	12.0766	11.8713	12.1809	12.0546	12.2258	11.9667	12.0752	12.2258	-0.016398	0.309603	0.171272	0.108492	0.309603	-0.016398	0.143242			ENSG00000000971
37777_at	3.38767	3.65625	3.52143	3.88801	3.62053	3.58356	3.59367	3.56793	3.88801	0.268582	0.366584	-0.036968	-0.025737	0.366584	-0.036968	0.143115	5787	PTPRB	ENSG00000111886
38036_at	5.23395	5.39408	5.43984	5.79918	5.24111	5.30363	5.47319	5.46362	5.79918	0.160125	0.359347	0.062511	-0.00957	0.359347	-0.00957	0.143103	22934	rpiA	ENSG00000049540
1343_s_at	5.90796	4.88477	5.91088	5.54136	4.87197	5.22535	4.27993	5.89121	5.91088	-1.02319	-0.369518	0.353379	1.61128	1.61128	-1.02319	0.142987			ENSG00000140465
1074_at	7.32439	7.4732	7.78589	7.9305	7.46389	7.76726	7.44037	7.41461	7.9305	0.14881	0.144612	0.303369	-0.025756	0.303369	-0.025756	0.142759			ENSG00000109511
33799_at	7.43406	7.94063	7.34371	7.5301	7.24014	7.35618	7.59979	7.36175	7.94063	0.506574	0.186386	0.116045	-0.238041	0.506574	-0.238041	0.142741	6478	Siah2
33136_at	5.45083	5.92674	5.89847	5.58362	5.71222	5.81371	5.50294	5.81039	5.92674	0.475911	-0.314841	0.101495	0.307449	0.475911	-0.314841	0.142504	7329	UBE2I	ENSG00000115457
35707_at	7.6812	7.87966	7.35803	7.40789	7.81844	8.06039	7.75147	7.83121	8.06039	0.198455	0.04986	0.241952	0.079738	0.241952	0.04986	0.142501			ENSG00000169860
32234_at	6.84498	6.87312	6.96112	6.97845	6.70937	6.99431	6.76409	7.00354	7.00354	0.028136	0.017327	0.284937	0.239449	0.284937	0.017327	0.142462	1861	TOR1A
36827_at	7.15606	7.38578	7.08465	7.06043	7.25562	7.60182	7.6708	7.68878	7.68878	0.229727	-0.024227	0.346194	0.017986	0.346194	-0.024227	0.14242	64746	ACBD3
34445_at	6.03739	5.87378	5.21279	5.2478	5.85773	5.87995	5.28919	5.96514	6.03739	-0.163611	0.035001	0.022219	0.675953	0.675953	-0.163611	0.14239			ENSG00000064995
38114_at	7.55638	7.69123	6.7484	7.03002	7.57774	7.9221	7.56639	7.37499	7.9221	0.134852	0.281612	0.34436	-0.191395	0.34436	-0.191395	0.142357	5885	RAD21	ENSG00000243772
35168_f_at	7.76364	8.06728	7.02687	7.29987	7.85355	7.89501	8.07675	8.0274	8.07675	0.303647	0.273001	0.041464	-0.04935	0.303647	-0.04935	0.142191			ENSG00000140538
656_at	7.12188	7.26066	7.35953	7.73059	6.99822	7.07175	7.47387	7.45886	7.73059	0.138781	0.37106	0.073536	-0.015016	0.37106	-0.015016	0.14209			ENSG00000147443
34775_at	7.55363	7.63092	7.22755	7.11503	7.67054	8.06608	7.91153	8.11931	8.11931	0.077291	-0.112525	0.395546	0.207782	0.395546	-0.112525	0.142024	10103	TSPAN1	ENSG00000100485
39884_g_at	5.94558	6.35341	6.1064	6.39935	6.1187	5.82283	5.98484	6.14804	6.39935	0.407824	0.292947	-0.295873	0.163194	0.407824	-0.295873	0.142023			ENSG00000169071
32741_at	4.70568	4.96524	5.40623	5.52355	5.21472	5.42374	5.50556	5.48764	5.52355	0.259562	0.11732	0.209018	-0.017919	0.259562	-0.017919	0.141995			ENSG00000170819
33812_at	6.83276	6.66303	6.62608	6.70197	6.78324	6.92211	6.69879	7.22112	7.22112	-0.16973	0.075891	0.138863	0.522332	0.522332	-0.16973	0.141839	8728	adam19	ENSG00000105989
37190_at	5.19363	5.31935	4.42387	4.59879	5.00165	5.36569	5.10908	5.01172	5.36569	0.125722	0.174914	0.364041	-0.097358	0.364041	-0.097358	0.14183	8936	WASF1	ENSG00000112246
31952_at	11.1371	11.1452	11.0617	11.0194	11.0152	11.263	10.7528	11.1065	11.263	0.008061	-0.042341	0.247714	0.353736	0.353736	-0.042341	0.141793	6128 642828 645387 646483	rpl6 RPL6P10 RPL6P19 RPL6P27	ENSG00000197912
41590_at	7.00705	7.20131	7.22911	7.28659	7.00401	7.07015	6.84216	7.09144	7.28659	0.194263	0.057477	0.066143	0.249279	0.249279	0.057477	0.14179			ENSG00000160202
37916_at	7.30427	7.48901	7.59577	7.7705	7.49086	7.39508	7.25276	7.55603	7.7705	0.184743	0.174736	-0.09578	0.303265	0.303265	-0.09578	0.141741	3163	Hmox2	ENSG00000204882
39389_at	8.68856	8.54828	8.4015	8.71555	8.48402	8.49817	8.34243	8.72137	8.72137	-0.140281	0.314057	0.014145	0.378939	0.378939	-0.140281	0.141715	928	CD9	ENSG00000104870
36483_at	5.75567	6.0847	5.94229	6.03557	6.08046	6.32323	6.50185	6.40349	6.50185	0.329032	0.093281	0.242773	-0.098358	0.329032	-0.098358	0.141682			ENSG00000159261
33468_at	8.11417	8.21081	7.92455	8.45404	8.66732	8.87452	9.07673	8.80976	9.07673	0.096641	0.529492	0.207206	-0.266971	0.529492	-0.266971	0.141592	1829	DSG2	ENSG00000172819
38706_at	6.77909	6.85372	7.11975	7.54868	6.97316	6.84202	6.61371	6.80708	7.54868	0.074629	0.428927	-0.131144	0.193374	0.428927	-0.131144	0.141447
39767_at	8.63517	8.66122	8.67647	8.66114	8.56949	8.9139	8.39839	8.60871	8.9139	0.026052	-0.015328	0.344415	0.210321	0.344415	-0.015328	0.141365	10694 644131	CCT8 CCT8P1	ENSG00000057657
40121_at	3.29111	3.75017	3.94278	3.93327	3.72836	3.6135	3.86902	4.09973	4.09973	0.459063	-0.00951	-0.114858	0.230711	0.459063	-0.114858	0.141351	3093	UBE2K	ENSG00000123349
37106_at	4.68642	5.20051	5.07974	4.93445	5.17945	5.16702	5.21007	5.41906	5.41906	0.514092	-0.145288	-0.012435	0.208986	0.514092	-0.145288	0.141339	6940	ZNF354A	ENSG00000129204
41170_at	7.04063	7.25259	6.88023	7.04388	7.14348	7.39571	7.26006	7.19752	7.39571	0.211957	0.163644	0.252222	-0.062545	0.252222	-0.062545	0.14132	9877	Zc3h11a	ENSG00000106069
41742_s_at	7.73908	8.13858	7.68185	7.71066	7.65339	7.74517	7.98994	8.03497	8.13858	0.399508	0.028808	0.091786	0.045031	0.399508	0.028808	0.141283
34717_s_at	5.21948	5.45356	5.84128	5.55815	5.57699	5.5475	4.81594	5.45916	5.84128	0.234076	-0.283137	-0.029492	0.643223	0.643223	-0.283137	0.141168			ENSG00000120436
36538_at	5.84126	6.05433	5.86926	5.90679	6.05187	6.05651	5.57042	5.87913	6.05651	0.213074	0.037534	0.004639	0.308712	0.308712	0.004639	0.14099	23368	PPP1R13B	ENSG00000123358
39886_at	4.26863	4.31946	4.3083	4.61445	4.31283	4.2785	4.17676	4.41738	4.61445	0.050832	0.306152	-0.034339	0.240622	0.306152	-0.034339	0.140817			ENSG00000164692
37549_g_at	4.88789	5.15244	4.86253	4.92046	5.23162	5.26849	5.00658	5.21045	5.26849	0.264549	0.057927	0.036872	0.203866	0.264549	0.036872	0.140804
35145_at	6.97014	7.27286	6.79479	6.86386	6.70078	7.07977	7.68376	7.49603	7.68376	0.302721	0.069076	0.378997	-0.187734	0.378997	-0.187734	0.140765	4335	mnt	ENSG00000104870
40717_at	6.81092	6.94078	6.52915	7.31621	6.87664	6.28043	6.42462	6.66675	7.31621	0.129862	0.787064	-0.596211	0.242133	0.787064	-0.596211	0.140712	1515	CTSL2	ENSG00000101213
35668_at	5.0179	5.29058	4.67285	5.04026	5.18151	4.85649	4.70282	4.95038	5.29058	0.272676	0.36741	-0.325021	0.247559	0.36741	-0.325021	0.140656	10267	RAMP1	ENSG00000168269
33894_at	3.58899	3.62583	3.84302	3.80426	3.71546	4.03384	3.50867	3.75453	4.03384	0.036846	-0.038761	0.318383	0.245859	0.318383	-0.038761	0.140582	10276	NET1	ENSG00000135269
39132_at	5.67316	5.81974	5.67679	5.65352	5.84431	5.81856	5.53938	6.00415	6.00415	0.146577	-0.023274	-0.025753	0.464773	0.464773	-0.025753	0.140581	8467	SMARCA5	ENSG00000069399
39071_at	5.9206	6.14168	5.68912	5.85836	6.24741	6.36012	6.32691	6.38617	6.38617	0.221077	0.169245	0.112708	0.059263	0.221077	0.059263	0.140573	3685	Itgav	ENSG00000149929
39403_at	5.76554	6.05958	5.3822	5.60509	6.13305	6.19635	6.03769	6.0197	6.19635	0.29404	0.222895	0.063304	-0.017984	0.29404	-0.017984	0.140564	23317	DNAJC13	ENSG00000188037
41268_g_at	9.24435	9.37445	8.94791	8.93493	9.3406	9.46853	8.92296	9.23987	9.46853	0.130105	-0.012976	0.127931	0.316907	0.316907	-0.012976	0.140492			ENSG00000172613
34647_at	8.59768	8.92289	9.19589	9.2936	8.42902	8.79671	9.04477	8.81605	9.2936	0.325203	0.097716	0.367685	-0.228717	0.367685	-0.228717	0.140472	1655	DDX5	ENSG00000171199
39253_s_at	6.9479	7.14458	7.47641	7.70818	7.64203	7.75904	7.88295	7.89852	7.89852	0.19668	0.231772	0.117008	0.015575	0.231772	0.015575	0.140259	5898	RALA
32157_at	9.80117	10.0117	9.7275	9.83221	9.9823	10.0256	9.65132	9.85329	10.0256	0.210573	0.104712	0.043253	0.20197	0.210573	0.043253	0.140127	5499	Ppp1ca	ENSG00000163629
36456_at	5.92149	6.16889	6.03825	6.00021	5.80093	6.06242	5.95482	6.04433	6.16889	0.247401	-0.03804	0.261493	0.089508	0.261493	-0.03804	0.140091	26009	ZZZ3
32134_at	7.08252	7.36771	6.59834	6.96318	7.33416	7.47811	7.56154	7.32745	7.56154	0.285189	0.364838	0.143947	-0.234082	0.364838	-0.234082	0.139973	26136	tes
38711_at	5.71242	6.06539	5.56232	5.40613	6.14133	6.35914	5.83922	5.9844	6.35914	0.352966	-0.156187	0.217809	0.145178	0.352966	-0.156187	0.139942	23122	CLASP2
39774_at	7.61977	7.65007	7.59384	7.47579	7.7509	7.91579	7.38115	7.86374	7.91579	0.030298	-0.118046	0.164893	0.48259	0.48259	-0.118046	0.139934	5018	Oxa1l	ENSG00000141068
40946_at	7.01926	7.35253	7.49468	7.73451	6.94268	6.97649	6.97155	6.92385	7.73451	0.33327	0.239826	0.033809	-0.0477	0.33327	-0.0477	0.139801			ENSG00000174946
1991_s_at	8.25219	8.34775	8.46029	8.55269	8.41444	8.51402	8.16067	8.43169	8.55269	0.09556	0.0924	0.099578	0.271017	0.271017	0.0924	0.139639
41524_at	5.65086	5.87142	5.99754	6.39508	5.71395	5.72396	6.13091	6.06104	6.39508	0.220561	0.397546	0.010014	-0.06987	0.397546	-0.06987	0.139563			ENSG00000168610
1643_g_at	7.73927	8.01095	7.38994	7.71087	8.07988	7.9803	8.07261	8.13779	8.13779	0.271675	0.320925	-0.099579	0.065177	0.320925	-0.099579	0.13955			ENSG00000116254
33394_at	6.92284	6.98217	7.25831	7.20847	6.7551	6.83293	6.24453	6.71522	7.25831	0.059334	-0.049846	0.077829	0.470694	0.470694	-0.049846	0.139503	55308	DDX19A	ENSG00000103495
37048_at	8.047	8.34836	8.09939	8.0837	8.24111	8.37398	8.1031	8.24235	8.37398	0.301368	-0.015687	0.132866	0.139244	0.301368	-0.015687	0.139448			ENSG00000103066
38771_at	8.35799	8.60918	7.92858	7.8864	8.50703	8.5667	8.02556	8.31457	8.60918	0.25119	-0.042182	0.059668	0.289011	0.289011	-0.042182	0.139422			ENSG00000152518
40601_at	5.00362	5.1497	4.91382	5.00389	4.95063	5.0978	5.29523	5.4695	5.4695	0.146082	0.090072	0.147177	0.174274	0.174274	0.090072	0.139401	83941	TM2D1	ENSG00000198734
34052_at	4.21375	4.22311	4.41582	4.27757	4.30749	4.57422	4.07555	4.49529	4.57422	0.009367	-0.138242	0.266734	0.419739	0.419739	-0.138242	0.139399	2054	stx2	ENSG00000124762
33331_at	9.16882	8.97562	9.56157	9.57348	8.91914	9.25878	8.87659	9.2757	9.57348	-0.193196	0.011909	0.339646	0.399106	0.399106	-0.193196	0.139366	7851	malL	ENSG00000163848
38250_at	5.72374	5.7817	5.80559	6.04755	5.52136	5.7355	5.42226	5.46562	6.04755	0.057965	0.24196	0.214135	0.043361	0.24196	0.043361	0.139355	23160	WDR43	ENSG00000101367
32165_at	6.10571	6.39669	6.81477	6.69193	6.54306	6.70579	5.80334	6.02986	6.81477	0.290975	-0.12284	0.16273	0.226522	0.290975	-0.12284	0.139347	6432	sfrs7	ENSG00000003056
509_at	4.88496	5.11237	5.15272	5.31732	5.41335	5.57613	5.62395	5.62582	5.62582	0.227414	0.164602	0.162779	0.001872	0.227414	0.001872	0.139167			ENSG00000127191
360_at	5.45688	6.03461	5.48993	5.56032	5.73004	5.65478	5.9069	5.89008	6.03461	0.577731	0.07039	-0.075268	-0.016814	0.577731	-0.075268	0.13901			ENSG00000118513
33770_at	7.82674	7.9847	7.99833	8.33823	7.73553	8.06503	8.12035	7.84892	8.33823	0.157963	0.339894	0.329507	-0.271433	0.339894	-0.271433	0.138983	1147	CHUK	ENSG00000204856
33095_i_at	3.90064	4.15642	4.29668	4.23796	4.11538	4.05218	3.93845	4.36046	4.36046	0.255782	-0.05872	-0.063205	0.422015	0.422015	-0.063205	0.138968			ENSG00000152661
36811_at	5.76483	6.16786	5.95938	5.91104	5.99116	6.01687	6.01773	6.19254	6.19254	0.403027	-0.048342	0.02571	0.17481	0.403027	-0.048342	0.138801	4016	loxl1	ENSG00000188404
38455_at	10.292	10.5425	10.0742	10.1046	10.313	10.2116	9.64381	10.0192	10.5425	0.250535	0.030395	-0.101449	0.375365	0.375365	-0.101449	0.138712			ENSG00000173273
37717_at	8.36605	8.59307	8.65142	8.71489	8.83053	8.77566	7.72477	8.04384	8.83053	0.227026	0.06347	-0.054867	0.319071	0.319071	-0.054867	0.138675	4670	hnrnpm	ENSG00000171608
35006_at	3.18023	3.24017	3.49125	3.58281	3.36631	3.45016	3.12646	3.44572	3.58281	0.05994	0.091556	0.083858	0.319264	0.319264	0.05994	0.138654	9015	Taf1a	ENSG00000152942
41224_at	8.18803	8.33056	7.83711	7.90895	8.39771	8.5606	8.14736	8.32425	8.5606	0.14253	0.07185	0.162896	0.17689	0.17689	0.07185	0.138541	23020 652147	LOC652147 SNRNP200	ENSG00000126217
33351_at	5.19463	5.59188	5.29123	5.53331	5.25659	5.31725	5.81133	5.66521	5.81133	0.397257	0.242088	0.060659	-0.146125	0.397257	-0.146125	0.13847	10289	EIF1B	ENSG00000137267
31633_g_at	6.86722	6.93712	7.48086	7.58065	6.67254	6.95421	7.01434	7.11659	7.58065	0.069908	0.099793	0.281668	0.102251	0.281668	0.069908	0.138405
39138_g_at	6.02433	6.14795	6.54018	6.9032	6.06091	6.13233	6.40489	6.40018	6.9032	0.123619	0.363021	0.071423	-0.004705	0.363021	-0.004705	0.13834
1447_at	9.90879	10.0838	9.84913	9.81792	9.93794	9.95666	9.34516	9.73568	10.0838	0.175036	-0.031213	0.018724	0.390519	0.390519	-0.031213	0.138266	5689	psmb1	ENSG00000136689
35172_at	6.96486	7.29034	7.0321	7.18975	6.9566	7.01914	7.22582	7.23319	7.29034	0.325474	0.157659	0.062545	0.007374	0.325474	0.007374	0.138263	8459	TPST2	ENSG00000109756
34751_at	3.96085	3.78006	3.66384	3.93883	3.50323	3.83395	3.56974	3.69732	3.96085	-0.180783	0.274993	0.330719	0.12758	0.330719	-0.180783	0.138127			ENSG00000058335
41309_g_at	8.79716	8.99761	8.62673	8.74478	8.71965	8.75606	8.57845	8.77556	8.99761	0.200451	0.118053	0.036409	0.197107	0.200451	0.036409	0.138005			ENSG00000143556
32775_r_at	6.67324	6.74103	5.79544	6.13578	6.66378	6.75746	6.43662	6.4867	6.75746	0.067796	0.340346	0.093675	0.050075	0.340346	0.050075	0.137973	5359	plscr1	ENSG00000248603
38275_at	7.82329	8.07366	8.43003	8.51895	8.03125	8.11349	8.01215	8.14174	8.51895	0.25037	0.088916	0.082238	0.129598	0.25037	0.082238	0.137781	92856	IMP4
1811_at	5.71871	5.82022	5.86125	6.1858	5.90671	5.89359	5.97081	6.10869	6.1858	0.10151	0.324554	-0.013117	0.137872	0.324554	-0.013117	0.137705	5794	Ptprh	ENSG00000132842
36171_at	8.22663	8.51947	8.14263	8.30656	8.33064	8.15243	8.08959	8.3618	8.51947	0.29284	0.163934	-0.17821	0.272217	0.29284	-0.17821	0.137695	10923	sub1	ENSG00000175416
38416_at	6.60093	6.98449	7.0361	7.29077	6.93614	6.86143	6.98455	6.97181	7.29077	0.383558	0.254672	-0.07471	-0.012745	0.383558	-0.07471	0.137694	908	cct6a	ENSG00000179909
36597_at	7.38277	7.7059	7.77692	7.96176	7.60058	7.68275	7.66799	7.62843	7.96176	0.32313	0.184848	0.082164	-0.039556	0.32313	-0.039556	0.137646	9221	NOLC1	ENSG00000160959
41168_at	9.59992	9.76421	8.85066	9.29409	9.7138	9.69293	9.817	9.78038	9.817	0.164285	0.443433	-0.020872	-0.036623	0.443433	-0.036623	0.137556	6892	Tapbp	ENSG00000137699
34830_at	7.88249	8.20851	7.28089	7.4745	8.17022	8.27311	7.94782	7.87495	8.27311	0.32602	0.193611	0.102885	-0.072869	0.32602	-0.072869	0.137412	729086 81552	LOC729086 vopp1	ENSG00000215204
481_at	3.81867	3.5911	5.0071	5.2863	4.53833	4.49205	4.58239	5.12666	5.2863	-0.227576	0.279207	-0.046284	0.544268	0.544268	-0.227576	0.137404	54861	Snrk	ENSG00000213281
39939_at	7.6553	7.72709	7.01236	7.38183	7.80841	7.72491	7.55134	7.74273	7.80841	0.07179	0.369472	-0.083504	0.191386	0.369472	-0.083504	0.137286			ENSG00000240342
40211_at	10.3076	10.4964	9.90484	10.0996	10.4421	10.4563	10.1017	10.2528	10.4964	0.188848	0.194793	0.014238	0.151083	0.194793	0.014238	0.13724	100131609 3178 388275 644037 645691 664709 728643	HNRNPA1 HNRNPA1P2 HNRPA1L-2 HNRPA1L3 LOC644037 LOC645691 LOC728643	ENSG00000175274
32170_g_at	4.34646	4.65394	4.34655	4.42685	4.75599	4.64326	4.26455	4.53845	4.75599	0.307479	0.080303	-0.112734	0.273897	0.307479	-0.112734	0.137236
38399_at	6.965	7.12769	7.1339	7.34991	7.05964	7.10506	7.01547	7.14024	7.34991	0.162688	0.21601	0.045423	0.124771	0.21601	0.045423	0.137223	6629	SNRPB2	ENSG00000111450
34646_at	9.84356	9.84745	9.77172	10.0115	9.77703	9.75519	9.51629	9.84296	10.0115	0.003896	0.239809	-0.021832	0.326677	0.326677	-0.021832	0.137137	100128060 149224 6201 644315	rps7 RPS7P10 RPS7P11 RPS7P4	ENSG00000136367
855_at	7.18389	7.27034	7.67722	7.55214	7.33183	7.54882	7.34244	7.7126	7.7126	0.086452	-0.125086	0.216989	0.370166	0.370166	-0.125086	0.13713			ENSG00000197238
33788_at	6.28604	6.50335	5.9409	5.97278	6.40841	6.66175	6.42084	6.46664	6.66175	0.217317	0.03188	0.253342	0.045804	0.253342	0.03188	0.137086	9583	entpd4	ENSG00000141736
33818_at	9.086	9.11522	9.26541	9.48339	9.33798	9.44812	8.97296	9.16373	9.48339	0.029222	0.217986	0.110135	0.190778	0.217986	0.029222	0.13703	7415	Vcp	ENSG00000135577
40818_at	6.11321	6.48731	6.02367	6.19381	6.39685	6.62954	6.73666	6.50775	6.73666	0.374102	0.170137	0.232693	-0.228909	0.374102	-0.228909	0.137006	3516	Rbpj	ENSG00000169184
40571_at	5.47056	5.82293	5.50368	5.51556	5.76296	5.71206	5.69823	5.93239	5.93239	0.352365	0.01188	-0.050894	0.234157	0.352365	-0.050894	0.136877	4644	MYO5A	ENSG00000198900
34311_at	4.40575	4.31196	3.97213	4.20461	4.01273	4.18846	4.27972	4.51219	4.51219	-0.093783	0.232483	0.175729	0.23247	0.232483	-0.093783	0.136725	2745	GLRX	ENSG00000185668
36209_at	8.34124	8.57662	8.79535	8.98816	8.81175	8.90414	8.94706	8.97153	8.98816	0.235386	0.192807	0.092391	0.024472	0.235386	0.024472	0.136264			ENSG00000244355
40859_at	5.145	5.30997	5.51192	5.26868	5.45069	5.62229	4.98131	5.43286	5.62229	0.164969	-0.243241	0.171597	0.451546	0.451546	-0.243241	0.136218			ENSG00000139910
34390_at	8.21655	8.532	8.27232	8.59133	8.35446	8.34684	8.71966	8.63752	8.71966	0.315452	0.319011	-0.007622	-0.082147	0.319011	-0.082147	0.136173	8974	P4HA2	ENSG00000139531
37910_at	6.37603	6.85984	6.28208	6.37306	6.8202	6.88333	6.89356	6.79973	6.89356	0.483808	0.090978	0.063134	-0.093831	0.483808	-0.093831	0.136022	3054	Hcfc1	ENSG00000109339
39231_at	5.39935	5.54669	5.76796	6.12771	5.94581	6.1895	6.23545	6.02842	6.23545	0.147344	0.35975	0.24369	-0.207028	0.35975	-0.207028	0.135939	1105	CHD1	ENSG00000221164
38054_at	8.75146	8.95446	8.83392	8.81168	8.95288	8.86052	8.6178	9.07286	9.07286	0.203001	-0.022242	-0.092354	0.455054	0.455054	-0.092354	0.135865	10542	hbxip	ENSG00000132341
886_at	3.94425	4.31203	3.96711	3.95905	4.25878	4.45218	4.3883	4.37852	4.45218	0.367788	-0.008067	0.193403	-0.00978	0.367788	-0.00978	0.135836	1633	DCK
32579_at	7.43352	7.5735	7.11809	7.22078	7.50127	7.6324	7.27041	7.43992	7.6324	0.139982	0.102695	0.131131	0.169506	0.169506	0.102695	0.135828	6597	SMARCA4	ENSG00000170604
41683_i_at	3.39027	3.65118	3.02298	2.94217	3.18089	3.28827	2.69314	2.94881	3.65118	0.260906	-0.080808	0.10738	0.255674	0.260906	-0.080808	0.135788			ENSG00000197888
34791_at	8.18188	8.26067	8.58927	8.59929	8.22318	8.35894	7.81772	8.13626	8.59929	0.078786	0.010017	0.135766	0.318538	0.318538	0.010017	0.135777	400013 6950	TCP1 TCP1P3	ENSG00000186111
41747_s_at	5.38394	5.69644	5.6423	5.87707	5.46047	5.57655	5.92025	5.8	5.92025	0.312498	0.234766	0.11608	-0.120254	0.312498	-0.120254	0.135773	4205	MEF2A	ENSG00000014257
35984_at	6.06442	6.37335	6.19671	6.55733	6.18278	6.07938	6.32841	6.30485	6.55733	0.308934	0.360628	-0.103402	-0.023563	0.360628	-0.103402	0.135649	1876	e2f6	ENSG00000240370
38689_at	7.56362	7.84491	7.66561	7.56599	7.76141	7.90044	7.42421	7.6461	7.90044	0.281292	-0.099618	0.139032	0.221883	0.281292	-0.099618	0.135647	51493	c22orf28	ENSG00000118640
206_at	3.4371	3.41704	3.16217	3.54732	3.27459	3.3438	3.28609	3.39425	3.54732	-0.020059	0.385153	0.069209	0.10816	0.385153	-0.020059	0.135616
34825_at	5.85704	6.36538	6.08462	5.98085	6.08472	6.16917	6.2145	6.26789	6.36538	0.50834	-0.103771	0.084449	0.053394	0.50834	-0.103771	0.135603	51567	Ttrap	ENSG00000030304
36312_at	6.58094	6.88055	7.26947	7.58194	6.36754	6.42174	6.79333	6.66916	7.58194	0.299613	0.312472	0.054195	-0.124168	0.312472	-0.124168	0.135528	5271	SERPINB8	ENSG00000176101
949_s_at	5.93922	6.25009	6.12471	6.2996	6.14649	6.1471	6.12538	6.1805	6.2996	0.310864	0.174885	0.000617	0.055128	0.310864	0.000617	0.135373	5706	Psmc6	ENSG00000137478
38974_at	9.87673	10.082	9.32524	9.41102	9.87493	9.91545	9.18287	9.39197	10.082	0.205271	0.085774	0.040522	0.209098	0.209098	0.040522	0.135166	11315	PARK7	ENSG00000114857
41027_at	4.51899	4.98825	5.08166	5.32277	4.97064	5.1081	5.49211	5.18479	5.49211	0.469258	0.241111	0.137455	-0.307316	0.469258	-0.307316	0.135127	2296	FOXC1	ENSG00000075651
35899_at	9.17557	9.63118	9.07741	9.53488	9.3922	9.41812	9.79544	9.39666	9.79544	0.455608	0.457478	0.02592	-0.398774	0.457478	-0.398774	0.135058			ENSG00000138685
1103_at	5.92729	6.31282	6.33644	6.71221	6.52261	6.33714	6.83161	6.79577	6.83161	0.385536	0.375769	-0.185473	-0.035836	0.385536	-0.185473	0.134999	283	Ang
41498_at	9.51029	9.52985	9.02943	9.22417	9.64714	9.89197	9.62134	9.70166	9.89197	0.019562	0.194732	0.244832	0.08031	0.244832	0.019562	0.134859	22883	CLSTN1	ENSG00000100813
36586_at	7.3949	7.60362	7.1159	7.14011	7.42452	7.47144	7.5532	7.81272	7.81272	0.208716	0.024213	0.046921	0.259522	0.259522	0.024213	0.134843	9049	aip	ENSG00000183625
32488_at	3.72695	4.1484	3.77287	3.56514	3.42238	3.5533	3.42809	3.62205	4.1484	0.421455	-0.207725	0.130925	0.19396	0.421455	-0.207725	0.134654	1281	COL3A1	ENSG00000110092
35748_at	10.2558	10.4347	10.1092	10.0608	10.1594	10.2421	9.97999	10.3052	10.4347	0.17893	-0.048444	0.082731	0.325211	0.325211	-0.048444	0.134607	1933 647030	Eef1b2 LOC647030	ENSG00000140992
34875_r_at	3.18253	3.66544	3.03206	3.14725	3.45552	3.46933	3.53715	3.46322	3.66544	0.482908	0.115197	0.013809	-0.073937	0.482908	-0.073937	0.134494	9821	RB1CC1	ENSG00000147889
39786_at	4.06162	4.17457	4.40639	4.79961	4.09712	4.04576	4.08055	4.16319	4.79961	0.112951	0.39322	-0.051358	0.082637	0.39322	-0.051358	0.134362	80273	GRPEL1
1597_at	9.71551	10.0191	8.86343	9.21801	10.0159	9.99602	9.73907	9.63809	10.0191	0.303608	0.354575	-0.019854	-0.100975	0.354575	-0.100975	0.134338			ENSG00000235994
41585_at	6.32973	6.78493	6.07884	6.17792	6.65142	6.89998	7.02606	6.76031	7.02606	0.455202	0.099074	0.248558	-0.265746	0.455202	-0.265746	0.134272	23231	Sel1l3	ENSG00000166073
582_g_at	4.25025	4.57476	4.49814	4.52213	4.23151	4.34925	4.37252	4.44327	4.57476	0.324508	0.023987	0.117735	0.07075	0.324508	0.023987	0.134245			ENSG00000096401
35732_at	5.80625	6.19751	5.80481	5.76143	5.84406	6.04383	6.22356	6.212	6.22356	0.391263	-0.043372	0.199771	-0.011561	0.391263	-0.043372	0.134025	115353	LRRC42	ENSG00000140443
33122_at	5.87031	5.89769	5.80495	6.03538	6.02555	6.09105	6.09679	6.30955	6.30955	0.027388	0.230424	0.0655	0.212761	0.230424	0.027388	0.134018			ENSG00000108587
40813_at	4.58215	4.51406	5.16268	5.50027	4.53819	4.7881	5.22401	5.24054	5.50027	-0.068094	0.337591	0.249907	0.016525	0.337591	-0.068094	0.133982			ENSG00000203346
34385_at	7.56121	7.62329	7.4502	7.60159	7.58679	7.53066	7.25148	7.62957	7.62957	0.062083	0.151391	-0.056128	0.37809	0.37809	-0.056128	0.133859	6391	sdhC
33346_r_at	7.75414	7.86119	7.96471	7.77075	7.83509	8.11125	7.23618	7.58233	8.11125	0.107048	-0.193966	0.276155	0.346147	0.346147	-0.193966	0.133846	100133673 7283	LOC100133673 TUBG1	ENSG00000164778
456_at	6.47339	6.61384	6.32334	6.52686	6.18131	6.16015	6.23684	6.44921	6.61384	0.140453	0.203517	-0.021169	0.212361	0.212361	-0.021169	0.133791	6604	SMARCD3	ENSG00000204688
32769_at	4.09382	4.45097	4.08275	4.25254	4.18281	4.10174	4.15584	4.24448	4.45097	0.35715	0.169799	-0.081076	0.088639	0.35715	-0.081076	0.133628	23001	WDFY3	ENSG00000168903
1837_at	6.74843	7.07585	6.95352	7.11476	6.90642	7.01874	7.00823	6.94152	7.11476	0.327416	0.161239	0.11232	-0.06671	0.327416	-0.06671	0.133566			ENSG00000151224
846_s_at	7.05345	7.17039	7.05071	7.60796	7.25318	7.29623	7.42894	7.2458	7.60796	0.116932	0.557251	0.043048	-0.183146	0.557251	-0.183146	0.133521	578 600	Bak1 BAK1P1	ENSG00000156103
38075_at	9.37087	9.53162	9.25283	9.2382	9.40716	9.60554	9.28903	9.47855	9.60554	0.160749	-0.014633	0.198383	0.18952	0.198383	-0.014633	0.133505	6856	SYPL1	ENSG00000259084
33252_at	6.27527	6.45758	6.01563	5.95043	6.75906	6.74483	5.95147	6.3821	6.75906	0.182309	-0.065199	-0.014231	0.43063	0.43063	-0.065199	0.133377	4172	MCM3	ENSG00000137757
39814_s_at	8.27143	8.69656	8.65499	8.76499	8.61204	8.59776	8.89828	8.91094	8.91094	0.425127	0.109998	-0.014279	0.012655	0.425127	-0.014279	0.133375			ENSG00000149311
39139_at	8.68204	8.99596	8.49029	8.73893	8.93788	8.58501	8.63913	8.96261	8.99596	0.313918	0.248638	-0.35287	0.32348	0.32348	-0.35287	0.133291	23478	SEC11A	ENSG00000108387
37364_at	9.32906	9.40065	9.27254	9.28985	9.44265	9.58253	9.0777	9.38193	9.58253	0.071595	0.01731	0.139878	0.30423	0.30423	0.01731	0.133253	11331	PHB2	ENSG00000149925
34861_at	7.5147	7.56569	7.47644	7.60596	7.56893	7.59981	7.63691	7.95852	7.95852	0.050982	0.129517	0.030881	0.321609	0.321609	0.030881	0.133247	2802	GOLGA3	ENSG00000197375
34936_at	5.04886	5.05212	5.30443	5.98043	5.64048	5.91564	6.39858	5.97704	6.39858	0.003262	0.676	0.275158	-0.421536	0.676	-0.421536	0.133221	9497	Slc4a7	ENSG00000108294
1563_s_at	8.68425	8.83168	8.73723	8.92925	8.62056	8.99208	9.20329	9.02408	9.20329	0.147429	0.192023	0.371515	-0.179205	0.371515	-0.179205	0.132941	7132	TNFRSF1A	ENSG00000206047
652_g_at	6.51902	6.9657	5.57296	5.56158	6.84572	6.50092	5.7978	6.23861	6.9657	0.446676	-0.011378	-0.344798	0.440811	0.446676	-0.344798	0.132828			ENSG00000119318
559_s_at	7.81388	7.63866	7.73077	7.83127	7.62852	7.9328	7.62682	7.92857	7.9328	-0.175222	0.100499	0.304276	0.301752	0.304276	-0.175222	0.132826	3195	tlx1	ENSG00000182054
542_at	4.64431	4.9424	5.05311	4.98122	4.82612	4.98174	5.01252	5.16154	5.16154	0.298096	-0.071887	0.155615	0.149021	0.298096	-0.071887	0.132711			ENSG00000126010
36076_g_at	6.73804	6.95602	6.77579	6.46054	6.91254	6.94236	6.11322	6.71066	6.95602	0.217978	-0.315253	0.029814	0.59744	0.59744	-0.315253	0.132495			ENSG00000148835
34218_at	6.58119	6.78486	6.12018	6.21211	6.74075	6.98524	6.98413	6.9739	6.98524	0.203672	0.09193	0.244485	-0.010227	0.244485	-0.010227	0.132465	10290	speG	ENSG00000173486
41212_r_at	7.58814	7.75852	7.77663	7.80913	7.56783	7.8859	7.52532	7.53395	7.8859	0.170382	0.032505	0.318072	0.008632	0.318072	0.008632	0.132398	7458	eif4h	ENSG00000106976
41408_at	5.30096	5.81863	5.77729	5.86524	5.77874	5.97839	6.17183	5.89547	6.17183	0.517669	0.087955	0.199648	-0.276358	0.517669	-0.276358	0.132229	6832	SUPV3L1	ENSG00000102996
1906_at	7.41046	7.37132	7.89923	7.74717	7.895	8.12777	7.42339	7.91061	8.12777	-0.039141	-0.152066	0.232768	0.487225	0.487225	-0.152066	0.132197	79109	Mapkap1	ENSG00000105327
36484_at	5.76864	5.99367	5.41005	5.81598	5.92106	5.98688	6.05	5.88155	6.05	0.225033	0.405933	0.065825	-0.168449	0.405933	-0.168449	0.132085			ENSG00000182197
34177_at	8.31658	8.52819	8.51349	8.34123	8.16947	8.50283	8.11313	8.26871	8.52819	0.211613	-0.172262	0.333361	0.155576	0.333361	-0.172262	0.132072	8704	b4galt2	ENSG00000239389
907_at	6.74637	7.05839	6.92816	7.097	7.0393	7.07482	7.27009	7.28182	7.28182	0.312022	0.168836	0.035522	0.011732	0.312022	0.011732	0.132028			ENSG00000143776
38640_at	8.33616	8.64922	8.68348	8.89616	8.25667	8.21106	8.44671	8.49402	8.89616	0.313062	0.212681	-0.045615	0.047309	0.313062	-0.045615	0.131859	51042	znf593
1635_at	7.16323	7.52839	7.12836	7.38712	7.54909	7.69608	7.87881	7.63507	7.87881	0.365153	0.258754	0.146992	-0.243735	0.365153	-0.243735	0.131791
31411_at	3.50483	3.7645	3.50385	3.60352	3.32948	3.30557	3.26263	3.45405	3.7645	0.259665	0.099671	-0.023905	0.191422	0.259665	-0.023905	0.131713	442867 442868 9083	BPY2 BPY2B BPY2C	ENSG00000170819
36191_at	4.14092	4.39697	4.46086	4.70755	4.08493	4.0771	3.95683	3.98877	4.70755	0.256047	0.246683	-0.007824	0.03194	0.256047	-0.007824	0.131711	7019	TFAM	ENSG00000067141
41436_at	5.31209	5.65265	5.33392	5.44473	5.51898	5.67492	5.77552	5.69494	5.77552	0.340568	0.110804	0.155943	-0.080579	0.340568	-0.080579	0.131684	7750	zmym2	ENSG00000065833
33800_at	6.01543	6.3191	5.99727	5.9292	6.06516	6.36791	6.13523	6.12333	6.36791	0.303675	-0.068072	0.302756	-0.011897	0.303675	-0.068072	0.131616	115	ADCY9	ENSG00000182255
41606_at	8.50426	8.58784	8.95019	8.92406	8.5236	8.73177	8.21487	8.47559	8.95019	0.083585	-0.026127	0.208169	0.260714	0.260714	-0.026127	0.131585	4733	DRG1	ENSG00000137252
140_s_at	6.90388	7.00518	6.92894	7.01571	6.81867	6.89126	6.02356	6.28916	7.01571	0.101302	0.08677	0.072581	0.265591	0.265591	0.072581	0.131561	6434	TRA2B	ENSG00000066230
39827_at	8.9932	9.21953	9.30239	9.71618	9.42787	9.5575	9.57597	9.3324	9.71618	0.226334	0.413784	0.129625	-0.24357	0.413784	-0.24357	0.131543			ENSG00000140945
41821_at	4.76887	5.06426	5.22189	5.46874	5.34422	5.28761	5.37268	5.41314	5.46874	0.295396	0.246853	-0.056607	0.040466	0.295396	-0.056607	0.131527			ENSG00000170956
37569_at	8.08899	8.30838	8.67297	8.58786	8.29191	8.35958	8.06271	8.38608	8.67297	0.21939	-0.085115	0.067676	0.323369	0.323369	-0.085115	0.13133	10016 57491	AHRR pdcd6	ENSG00000215114
31845_at	7.0929	7.51497	6.61993	7.09129	7.45313	7.22968	7.54746	7.40272	7.54746	0.422065	0.47136	-0.223455	-0.144734	0.47136	-0.223455	0.131309	2000	Elf4	ENSG00000143851
31899_at	5.21268	5.64833	5.5262	5.66214	5.6734	5.59065	5.89898	5.93537	5.93537	0.435652	0.13594	-0.082744	0.036382	0.435652	-0.082744	0.131308	9694	ttc35	ENSG00000114770
32854_at	5.62887	5.89621	5.78032	5.96898	6.10379	6.30633	6.41362	6.28023	6.41362	0.267339	0.188656	0.202542	-0.133391	0.267339	-0.133391	0.131287	23291	Fbxw11	ENSG00000110448
38820_at	6.733	6.87749	6.96056	6.97168	6.93052	6.97687	6.92843	7.25155	7.25155	0.144495	0.011124	0.046348	0.323118	0.323118	0.011124	0.131271	9403	2012-09-15	ENSG00000185630
33678_i_at	11.063	11.2083	11.2838	11.4276	10.9949	11.2276	10.5141	10.5172	11.4276	0.145278	0.143796	0.232675	0.003141	0.232675	0.003141	0.131222			ENSG00000091831
39118_at	6.92326	7.06803	8.44124	8.25324	7.12347	7.04954	6.25604	6.89714	8.44124	0.144761	-0.187998	-0.073933	0.641103	0.641103	-0.187998	0.130983	3301	Dnaja1	ENSG00000152422
32212_at	5.55817	6.09238	5.492	5.26377	6.04516	6.10921	5.48518	5.63873	6.10921	0.534208	-0.228229	0.064054	0.153549	0.534208	-0.228229	0.130896	9131	AIFM1
1185_at	6.17176	6.38922	6.44702	6.63242	6.26817	6.38267	6.52039	6.52656	6.63242	0.21746	0.185403	0.114502	0.006171	0.21746	0.006171	0.130884	3563	Il3ra	ENSG00000088320
39509_at	4.52498	4.82712	5.04958	4.99749	5.21204	5.27277	4.86888	5.0801	5.27277	0.302148	-0.052084	0.06073	0.21122	0.302148	-0.052084	0.130503	92482	NCRNA00081	ENSG00000255408
35082_at	2.79	2.96658	2.68036	2.82958	2.80366	2.85722	2.49169	2.63427	2.96658	0.176586	0.149218	0.053568	0.142573	0.176586	0.053568	0.130486	7547	ZIC3	ENSG00000133243
31890_s_at	4.01012	4.21673	4.67556	4.95638	3.82878	4.07669	4.29124	4.07704	4.95638	0.206616	0.280815	0.247917	-0.214203	0.280815	-0.214203	0.130286	7702	ZNF143	ENSG00000107537
36059_at	4.74957	5.17056	4.63386	4.84198	5.11747	4.92855	4.90664	4.98755	5.17056	0.420989	0.208127	-0.188922	0.080909	0.420989	-0.188922	0.130276	4038	LRP4	ENSG00000100823
38278_at	5.94259	6.24683	6.05028	6.15237	6.15485	6.38055	6.54518	6.43405	6.54518	0.304244	0.102089	0.225694	-0.111129	0.304244	-0.111129	0.130224	10865	Arid5a	ENSG00000150991
40196_at	8.20411	8.48664	7.92615	7.92407	8.28398	8.1721	7.7492	8.10141	8.48664	0.282535	-0.002077	-0.111887	0.352216	0.352216	-0.111887	0.130197			ENSG00000163497
40255_at	6.62187	6.82197	6.78285	6.80229	6.49926	6.42313	6.15581	6.53313	6.82197	0.200101	0.019441	-0.076134	0.377325	0.377325	-0.076134	0.130183			ENSG00000104974
39080_at	9.30456	9.51099	9.0604	9.17497	9.56383	9.61016	9.17231	9.32549	9.61016	0.206434	0.114572	0.046323	0.153183	0.206434	0.046323	0.130128	11014	KDELR2	ENSG00000167325
865_at	5.78824	6.10062	6.63758	6.7121	6.42557	6.48252	6.62195	6.69786	6.7121	0.312373	0.074521	0.05695	0.075914	0.312373	0.05695	0.129939	6197	Rps6ka3	ENSG00000125826
33956_at	3.24915	3.30116	3.20323	3.12847	3.42445	3.73329	3.36473	3.59822	3.73329	0.052014	-0.074761	0.308842	0.233493	0.308842	-0.074761	0.129897	23643	LY96	ENSG00000162734
31671_at	7.1913	7.48268	7.3033	7.59201	7.22361	7.22724	7.33706	7.27274	7.59201	0.29138	0.288712	0.003636	-0.064324	0.29138	-0.064324	0.129851			ENSG00000179218
1806_at	2.16441	2.39151	2.10763	2.25545	2.34611	2.36414	2.33904	2.46525	2.46525	0.227107	0.147819	0.018028	0.126215	0.227107	0.018028	0.129792			ENSG00000100207
39724_s_at	6.50333	6.54528	6.866	6.98343	6.5873	6.71445	6.32304	6.55563	6.98343	0.041942	0.117428	0.12715	0.232593	0.232593	0.041942	0.129778			ENSG00000197888
33251_at	6.92252	6.8544	6.89307	7.23257	6.84144	7.06032	7.03611	7.06491	7.23257	-0.068126	0.339495	0.218873	0.028802	0.339495	-0.068126	0.129761	23023	Tmcc1	ENSG00000066032
37406_at	4.44127	4.70297	4.47736	4.38589	4.60609	4.87036	4.41481	4.49931	4.87036	0.261697	-0.091474	0.264273	0.084501	0.264273	-0.091474	0.129749	10982	MAPRE2	ENSG00000100191
35777_at	6.91349	7.23685	7.59224	7.83583	7.16407	7.24931	7.50449	7.37045	7.83583	0.32336	0.243589	0.085239	-0.134044	0.32336	-0.134044	0.129536	6047 644006	LOC644006 Rnf4	ENSG00000140299
33628_g_at	5.33453	5.38537	5.60584	5.97475	5.81676	5.72225	5.67797	5.86995	5.97475	0.050842	0.368904	-0.094518	0.191981	0.368904	-0.094518	0.129302			ENSG00000170523
38384_at	7.34916	7.41407	7.42603	7.50321	7.4943	7.58878	7.33111	7.61106	7.61106	0.064911	0.077179	0.094478	0.279949	0.279949	0.064911	0.129129	2618	GART	ENSG00000128340
40973_at	5.98567	6.32342	6.23815	6.41108	6.16227	6.13141	6.45702	6.49371	6.49371	0.337756	0.172928	-0.030863	0.036695	0.337756	-0.030863	0.129129			ENSG00000134815
35609_at	2.60753	2.54038	2.24982	2.539	2.38566	2.62145	2.50993	2.5685	2.62145	-0.067146	0.289175	0.235786	0.058566	0.289175	-0.067146	0.129095	9708	PCDHGA8	ENSG00000133392
1112_g_at	5.96704	6.07612	5.96589	6.1996	5.96417	6.03076	6.07498	6.18177	6.1996	0.109076	0.233708	0.066596	0.106786	0.233708	0.066596	0.129042			ENSG00000196743
41040_at	6.25753	6.4651	6.65663	6.64131	5.89343	6.08987	6.00417	6.1315	6.65663	0.207577	-0.015325	0.196443	0.127325	0.207577	-0.015325	0.129005	10557	RPP38	ENSG00000117152
33931_at	9.19322	9.48696	9.05828	9.39877	9.38836	9.00468	9.45062	9.71606	9.71606	0.293742	0.340495	-0.383679	0.265442	0.340495	-0.383679	0.129	2879	GPX4	ENSG00000152291
37464_at	4.14111	4.51832	4.09462	4.09739	4.2034	4.08724	3.95619	4.20819	4.51832	0.377212	0.002776	-0.11616	0.251998	0.377212	-0.11616	0.128956	5194	Pex13
41272_s_at	4.25043	4.65684	4.2039	4.30446	4.73128	4.67231	4.61076	4.67843	4.73128	0.406407	0.100557	-0.058971	0.067678	0.406407	-0.058971	0.128918			ENSG00000078018
1523_g_at	7.45192	7.63281	7.56501	7.98852	7.32691	7.12606	7.37111	7.48302	7.98852	0.180892	0.42351	-0.200846	0.111906	0.42351	-0.200846	0.128865			ENSG00000100290
31838_at	3.33907	3.62679	3.22948	3.25869	3.46848	3.44157	3.04756	3.27255	3.62679	0.287721	0.029215	-0.026916	0.224995	0.287721	-0.026916	0.128754	29902	C12orf24
40016_g_at	8.30087	8.3043	8.52359	8.80598	8.04602	8.5752	8.98289	8.68273	8.98289	0.003434	0.28239	0.529172	-0.300163	0.529172	-0.300163	0.128708			ENSG00000159110
292_s_at	4.65259	4.86593	5.49006	5.7489	5.17993	5.48695	6.48961	6.22508	6.48961	0.213331	0.258839	0.307017	-0.264532	0.307017	-0.264532	0.128664			ENSG00000105426
783_at	5.93948	6.1942	6.33845	6.66291	6.15697	6.18408	6.48722	6.39555	6.66291	0.254722	0.32446	0.027106	-0.091673	0.32446	-0.091673	0.128654			ENSG00000165675
32820_at	6.85424	7.12055	7.2057	7.05096	7.02201	7.18717	6.86885	7.1064	7.2057	0.266307	-0.154743	0.165165	0.237553	0.266307	-0.154743	0.128571	4850	CNOT4	ENSG00000174837
39167_r_at	6.61494	6.91417	5.81056	6.1467	6.91486	6.79513	6.53041	6.52833	6.91486	0.299227	0.336139	-0.119727	-0.002082	0.336139	-0.119727	0.128389			ENSG00000114767
36206_at	5.48017	5.38706	5.78899	6.07932	5.56459	5.64959	5.62065	5.85175	6.07932	-0.093118	0.29032	0.085003	0.2311	0.29032	-0.093118	0.128326	6566	SLC16A1	ENSG00000063244
35870_at	4.32835	4.60703	3.99715	4.32676	4.60179	4.51204	4.45632	4.45087	4.60703	0.278682	0.329608	-0.089752	-0.005447	0.329608	-0.089752	0.128273	10157	aass	ENSG00000161270
40040_at	4.15269	4.45997	4.66152	4.52666	4.35914	4.49888	4.3561	4.55634	4.66152	0.307286	-0.134856	0.139745	0.20024	0.307286	-0.134856	0.128104			ENSG00000184058
34282_at	3.98994	3.86435	3.7653	3.85219	3.95207	4.26359	3.78088	4.01906	4.26359	-0.125591	0.086897	0.311523	0.238186	0.311523	-0.125591	0.127754	9603	NFE2L3	ENSG00000172336
37994_at	4.48492	4.71382	4.19279	4.42129	4.76104	4.61751	4.64302	4.83923	4.83923	0.228901	0.228497	-0.143525	0.196216	0.228901	-0.143525	0.127522			ENSG00000243130
577_at	7.63875	7.85648	7.36115	7.78778	7.61425	7.41604	7.91488	7.97854	7.97854	0.217731	0.426626	-0.198212	0.063652	0.426626	-0.198212	0.127449			ENSG00000134853
37031_at	6.83777	7.19567	6.80474	6.94485	7.27989	7.23992	7.09716	7.1489	7.27989	0.357907	0.140113	-0.039976	0.051742	0.357907	-0.039976	0.127446	23196	FAM120A	ENSG00000187714
32856_at	6.88376	6.98992	6.5916	6.9015	7.0042	7.09248	6.9415	6.94579	7.09248	0.106158	0.309898	0.088279	0.004286	0.309898	0.004286	0.127155	57553	MICAL3	ENSG00000109846
40556_at	5.67507	6.11663	6.03695	6.0146	5.81143	6.02409	6.19376	6.07049	6.19376	0.441567	-0.022343	0.212658	-0.123271	0.441567	-0.123271	0.127153	5954	RCN1	ENSG00000117036
37731_at	6.57398	6.89988	6.84177	6.88638	6.79976	6.94725	7.14829	7.1388	7.14829	0.325896	0.044611	0.147492	-0.009491	0.325896	-0.009491	0.127127	2060	EPS15
1241_at	8.5132	8.81887	8.36406	8.63365	8.5724	8.60035	8.64437	8.5491	8.81887	0.305668	0.269584	0.027952	-0.095264	0.305668	-0.095264	0.126985	8073	ptp4a2	ENSG00000198467
34068_f_at	4.16574	4.15031	4.03826	4.02152	3.97151	4.16345	3.86418	4.21214	4.21214	-0.015429	-0.016739	0.191939	0.34796	0.34796	-0.016739	0.126933	280659 6756	SSX1 SSX8	ENSG00000109991
40408_at	7.91649	8.30978	8.02598	8.1561	8.22731	8.51137	8.76453	8.46471	8.76453	0.393297	0.130119	0.28406	-0.299823	0.393297	-0.299823	0.126913	833	carS	ENSG00000211666
37333_at	6.65739	6.94412	6.26289	6.2131	7.0059	7.10948	6.49897	6.66556	7.10948	0.286738	-0.049792	0.103579	0.166589	0.286738	-0.049792	0.126779	1786	dnmt1	ENSG00000117505
AFFX-CreX-5_st	4.97095	5.33614	5.04238	5.0475	4.86782	4.67257	4.35595	4.68778	5.33614	0.365188	0.005121	-0.195251	0.331835	0.365188	-0.195251	0.126723			ENSG00000185974
35842_at	5.68844	5.93765	5.671	5.84015	5.96311	6.2453	6.24353	6.04979	6.2453	0.249212	0.169148	0.282183	-0.193737	0.282183	-0.193737	0.126701			ENSG00000162645
1660_at	6.98065	7.11653	7.29317	7.47696	6.92934	6.87854	6.64394	6.8818	7.47696	0.135883	0.183789	-0.050806	0.237858	0.237858	-0.050806	0.126681	7334	UBE2N
39702_at	5.59964	5.8928	5.77293	5.61368	5.74422	5.84889	5.55161	5.81919	5.8928	0.293163	-0.159254	0.104671	0.267572	0.293163	-0.159254	0.126538	10556	RPP30	ENSG00000101160
40418_at	5.15047	5.26184	5.10313	5.15533	5.14431	5.20367	5.05276	5.33596	5.33596	0.11137	0.052198	0.059362	0.283203	0.283203	0.052198	0.126533	5928 642954	LOC642954 RBBP4	ENSG00000157693
38988_at	6.12254	6.48897	5.44379	5.47926	6.42056	6.71288	6.10051	5.91211	6.71288	0.366429	0.03547	0.292323	-0.188406	0.366429	-0.188406	0.126454	7468	Whsc1	ENSG00000197714
32849_at	6.49604	6.86558	6.30485	6.13448	6.78509	6.99428	6.42652	6.52396	6.99428	0.369537	-0.170367	0.209184	0.097445	0.369537	-0.170367	0.12645	8243	Smc1a	ENSG00000170160
36862_at	8.41053	8.44887	8.3976	8.46686	8.34686	8.5844	8.35502	8.51438	8.5844	0.03834	0.069254	0.237536	0.159354	0.237536	0.03834	0.126121	22870	SAPS1
41448_at	4.04393	4.18609	3.90559	3.95837	4.1429	4.26881	4.21914	4.4027	4.4027	0.142157	0.052775	0.125906	0.183559	0.183559	0.052775	0.126099	3206	HOXA10	ENSG00000145945
38303_at	3.94023	4.13483	3.70907	3.63196	3.83919	4.11904	3.99493	4.10196	4.13483	0.194603	-0.077114	0.279852	0.107033	0.279852	-0.077114	0.126093	7109	TRAPPC10	ENSG00000029725
34745_at	6.3565	6.72774	5.91389	5.99714	6.16323	6.3624	6.29159	6.14202	6.72774	0.371239	0.083247	0.199173	-0.149574	0.371239	-0.149574	0.126021	100133567 9693	LOC100133567 RAPGEF2	ENSG00000170889
472_at	4.78142	5.18023	5.0209	5.17209	5.18451	5.06635	5.25949	5.33142	5.33142	0.398806	0.151182	-0.118161	0.071926	0.398806	-0.118161	0.125938			ENSG00000086061
38697_at	6.94724	7.28237	6.82532	6.77155	6.98444	7.06442	7.0644	7.20552	7.28237	0.33513	-0.053768	0.079975	0.141125	0.33513	-0.053768	0.125616	25844	Yipf3	ENSG00000156273
32018_at	3.16945	3.00758	2.7991	3.39991	3.00053	3.13466	3.01348	2.94284	3.39991	-0.161867	0.600808	0.13413	-0.070642	0.600808	-0.161867	0.125607			ENSG00000132388
37090_at	2.96211	3.22901	3.07946	3.043	2.93556	3.11718	3.02812	3.11847	3.22901	0.266898	-0.03646	0.181617	0.090357	0.266898	-0.03646	0.125603
34874_at	8.75009	9.0711	8.30553	8.37371	8.74806	8.72382	8.68475	8.82212	9.0711	0.32101	0.068181	-0.024238	0.13737	0.32101	-0.024238	0.125581	10908	PNPLA6	ENSG00000162512
38952_s_at	5.57874	5.52063	5.48563	5.35999	5.6877	6.09968	5.51792	5.79129	6.09968	-0.05811	-0.12564	0.411977	0.273361	0.411977	-0.12564	0.125397			ENSG00000066032
41416_at	4.27546	4.36119	4.30722	4.3179	4.33395	4.47482	4.20909	4.47311	4.47482	0.085726	0.010676	0.140872	0.264015	0.264015	0.010676	0.125322	2267	FGL1	ENSG00000198517
41167_at	7.66289	7.93043	8.00682	8.02617	7.70575	8.09539	8.26738	8.09174	8.26738	0.267542	0.019348	0.389648	-0.17564	0.389648	-0.17564	0.125224	5520	Ppp2r2a
32202_at	8.04444	8.17884	8.41581	8.34149	8.19503	8.51207	8.80074	8.92448	8.92448	0.134405	-0.074314	0.317037	0.123745	0.317037	-0.074314	0.125218			ENSG00000137203
33319_at	8.15009	8.40207	8.35944	8.67749	8.23981	8.33949	8.72401	8.55495	8.72401	0.251979	0.318051	0.099683	-0.169062	0.318051	-0.169062	0.125163	8312	AXIN1	ENSG00000147394
41862_at	5.72595	5.97732	5.3958	5.3968	5.9925	6.15742	5.72521	5.80817	6.15742	0.251363	0.001006	0.164919	0.082958	0.251363	0.001006	0.125061	23310	ncapd3	ENSG00000178999
476_s_at	7.18149	7.09654	6.80042	7.07713	7.38537	7.48895	6.93304	7.13786	7.48895	-0.084958	0.276707	0.103577	0.204821	0.276707	-0.084958	0.125037			ENSG00000211772
399_at	6.94257	7.08136	7.16996	7.36104	7.08134	7.17641	7.26832	7.34342	7.36104	0.138793	0.191086	0.095079	0.075098	0.191086	0.075098	0.125014			ENSG00000109756
36591_at	10.7277	10.9392	11.5936	11.6325	10.5935	10.7064	10.392	10.5287	11.6325	0.211594	0.038855	0.112837	0.136649	0.211594	0.038855	0.124984	7277	TUBA4A	ENSG00000184009
37307_at	9.96549	10.0983	9.33086	9.62081	9.91979	9.9768	9.80067	9.82079	10.0983	0.132822	0.289943	0.057012	0.020118	0.289943	0.020118	0.124974	2771	gnai2	ENSG00000106803
41195_at	4.72691	5.2283	4.4294	4.50975	4.68579	4.63882	4.64757	4.61255	5.2283	0.501388	0.080347	-0.04697	-0.035023	0.501388	-0.04697	0.124936	4026	lpp	ENSG00000111664
34609_g_at	11.4533	11.4338	11.3927	11.5144	11.4873	11.6056	11.3852	11.6642	11.6642	-0.019443	0.121736	0.118274	0.279	0.279	-0.019443	0.124892			ENSG00000189091
35298_at	9.51103	9.73235	9.87491	9.79202	9.62277	9.80863	9.62264	9.7979	9.87491	0.221316	-0.082881	0.185854	0.175265	0.221316	-0.082881	0.124888	8664	eif3d	ENSG00000143368
657_at	8.59411	8.38745	8.9217	9.03374	8.62448	8.95069	9.04004	9.30746	9.30746	-0.206665	0.112047	0.326216	0.267424	0.326216	-0.206665	0.124756			ENSG00000124171
36078_at	5.06589	5.34198	4.78445	4.86219	5.26496	5.34807	5.11572	5.17738	5.34807	0.276086	0.077738	0.083108	0.061664	0.276086	0.061664	0.124649	26011	ODZ4	ENSG00000100300
36485_at	7.38517	7.59451	7.67812	7.98828	7.61381	7.67049	7.86032	7.78254	7.98828	0.209338	0.310161	0.056682	-0.077777	0.310161	-0.077777	0.124601	6650	SOLH	ENSG00000128607
992_at	5.94152	6.10839	5.91349	6.04485	6.38835	6.39398	6.05418	6.2485	6.39398	0.166875	0.131364	0.005639	0.194326	0.194326	0.005639	0.124551			ENSG00000135100
37459_at	6.06189	6.06222	4.76048	5.36874	6.37145	6.40127	6.03753	5.8972	6.40127	0.00033	0.608258	0.029828	-0.140325	0.608258	-0.140325	0.124523	1295	COL8A1
37042_at	9.0151	9.14813	8.99889	9.17824	9.00207	9.07994	9.07076	9.17862	9.17862	0.133026	0.179345	0.077863	0.107854	0.179345	0.077863	0.124522	8692	HYAL2	ENSG00000183340
1451_s_at	4.05885	3.89561	3.81333	3.98706	4.11137	4.32523	4.39927	4.67296	4.67296	-0.163232	0.173739	0.213861	0.273697	0.273697	-0.163232	0.124516	10631	postn
35199_at	5.12867	5.23959	5.0968	5.04331	4.9818	4.94822	4.41488	4.88899	5.23959	0.110919	-0.053494	-0.033585	0.474109	0.474109	-0.053494	0.124487	22884	WDR37	ENSG00000105607
33815_at	6.80616	7.10485	7.45925	7.4528	6.89815	6.85227	6.48921	6.74071	7.45925	0.298693	-0.006451	-0.045879	0.251497	0.298693	-0.045879	0.124465	7372	UMPS	ENSG00000120903
39024_at	7.72399	8.02205	7.67488	7.7779	8.05742	8.18594	7.99628	7.96452	8.18594	0.298061	0.103025	0.128513	-0.031757	0.298061	-0.031757	0.124461			ENSG00000103310
41461_at	4.37232	4.53494	4.56368	4.41167	4.68741	4.75345	4.42111	4.84205	4.84205	0.162621	-0.152001	0.066039	0.420942	0.420942	-0.152001	0.1244			ENSG00000159216
33677_at	10.7092	10.784	10.4982	10.5683	10.6555	10.6636	10.3775	10.722	10.784	0.074763	0.070068	0.008084	0.344525	0.344525	0.008084	0.12436	100129808 6152	rpl24 RPL24P6
1367_f_at	10.9984	11.1772	11.1741	11.2296	11.005	11.3007	11.4032	11.3703	11.4032	0.178823	0.055508	0.295747	-0.032908	0.295747	-0.032908	0.124293			ENSG00000109705
263_g_at	7.31362	7.37617	8.33584	8.25863	7.16363	7.41251	7.12843	7.39102	8.33584	0.062548	-0.077207	0.248876	0.262584	0.262584	-0.077207	0.1242			ENSG00000112494
41724_at	10.1812	10.3632	10.1654	10.1321	10.1973	10.404	10.2308	10.3722	10.404	0.18196	-0.033285	0.206685	0.141381	0.206685	-0.033285	0.124185	10134	BCAP31	ENSG00000100105
35978_at	7.46184	7.33987	7.07061	7.28934	7.34452	7.5205	7.18293	7.40684	7.5205	-0.121963	0.218732	0.175982	0.223913	0.223913	-0.121963	0.124166	5638	Prrg1	ENSG00000134590
464_s_at	7.31215	7.47908	6.43659	6.57576	7.40462	7.38362	6.68982	6.90131	7.47908	0.16693	0.139174	-0.020995	0.21149	0.21149	-0.020995	0.12415			ENSG00000157110
33167_r_at	3.97882	4.10428	4.02391	4.27124	4.33358	4.19586	4.14582	4.40699	4.40699	0.125457	0.247329	-0.137725	0.261172	0.261172	-0.137725	0.124058	159	ADSS
32597_at	6.80182	6.91281	6.6003	6.6853	7.12136	7.13201	6.94192	7.23138	7.23138	0.110992	0.085001	0.01065	0.289455	0.289455	0.01065	0.124025			ENSG00000205531
34895_at	5.34512	5.38595	6.24268	6.06652	5.38863	5.79101	5.46715	5.69604	6.24268	0.040825	-0.176167	0.402389	0.228886	0.402389	-0.176167	0.123983			ENSG00000204338
41579_s_at	6.96343	7.25488	6.19875	6.36104	7.09721	7.17086	7.09181	7.05918	7.25488	0.291449	0.162289	0.073653	-0.032631	0.291449	-0.032631	0.12369	5584	PRKCI
40955_at	7.9549	8.11215	7.59266	7.84298	7.92832	7.79825	7.75602	7.9732	8.11215	0.157254	0.25032	-0.130073	0.217178	0.25032	-0.130073	0.12367			ENSG00000198917
41421_at	7.10314	7.36778	6.55164	6.60291	7.09	7.17523	7.20455	7.29796	7.36778	0.264643	0.051263	0.085233	0.093405	0.264643	0.051263	0.123636	23125	Camta2	ENSG00000113249
35776_at	6.89451	7.29223	6.56806	6.65296	7.25313	7.34044	7.18434	7.10876	7.34044	0.397716	0.084901	0.087306	-0.075582	0.397716	-0.075582	0.123585	6453	ITSN1	ENSG00000183558
37211_at	6.87927	6.69411	7.11466	7.24387	6.48747	6.55402	6.16892	6.65258	7.24387	-0.185159	0.129215	0.066557	0.483661	0.483661	-0.185159	0.123568	622	BDH1	ENSG00000155959
AFFX-ThrX-5_at	4.6865	4.89971	4.32487	4.41971	4.32319	4.39638	4.4077	4.52019	4.89971	0.213209	0.094833	0.073188	0.112496	0.213209	0.073188	0.123431			ENSG00000178401
1422_g_at	4.3945	4.32742	4.36882	4.59089	4.1214	4.46297	4.37757	4.37423	4.59089	-0.067081	0.222073	0.341568	-0.003337	0.341568	-0.067081	0.123306			ENSG00000137198
36477_at	3.53251	3.93188	4.03631	3.71468	4.22624	4.424	3.9983	4.21545	4.424	0.399375	-0.321632	0.197759	0.217145	0.399375	-0.321632	0.123162	7137	TNNI3	ENSG00000196188
32832_at	9.12501	9.47653	9.55709	9.69952	9.12834	9.12314	8.93948	8.94335	9.69952	0.35152	0.142437	-0.005206	0.003871	0.35152	-0.005206	0.123156	10296	maeA	ENSG00000197312
36145_at	8.763	9.02821	8.76197	8.80961	8.74504	8.77501	8.66541	8.81518	9.02821	0.265217	0.047644	0.02997	0.149763	0.265217	0.02997	0.123149	22827	PUF60	ENSG00000132164
36028_at	6.33231	6.48647	6.16956	6.34301	6.35806	6.41921	6.35785	6.4616	6.48647	0.154159	0.173448	0.061152	0.103756	0.173448	0.061152	0.123129	10312	TCIRG1	ENSG00000166619
40487_at	5.9914	6.23276	6.34808	6.23235	6.31773	6.33487	5.97293	6.32251	6.34808	0.241355	-0.11573	0.01714	0.349585	0.349585	-0.11573	0.123088			ENSG00000115414
37196_at	4.03405	4.06848	4.00824	4.20913	4.02061	4.09172	3.99831	4.18414	4.20913	0.03443	0.200898	0.07111	0.185824	0.200898	0.03443	0.123066	1003	cdh5	ENSG00000152061
31786_at	3.60577	3.42217	3.2553	3.3109	3.25516	3.81178	3.61953	3.68315	3.81178	-0.183597	0.055601	0.556624	0.063624	0.556624	-0.183597	0.123063	10656	KHDRBS3	ENSG00000142515
35299_at	7.05786	7.28519	7.04387	7.06786	7.01536	7.22692	7.06103	7.08899	7.28519	0.22733	0.02399	0.211561	0.027953	0.22733	0.02399	0.122709	8569	mknk1	ENSG00000074590
40817_at	7.8968	7.94174	7.67061	7.75765	7.86187	7.97462	7.8666	8.11261	8.11261	0.044939	0.087035	0.112753	0.246009	0.246009	0.044939	0.122684	4924	NUCB1
36179_at	8.65691	8.99129	8.65536	8.81588	8.77021	8.77745	8.89449	8.88294	8.99129	0.334374	0.160523	0.007237	-0.011544	0.334374	-0.011544	0.122647			ENSG00000184402
34261_at	7.67478	7.6837	6.94028	7.05808	7.48752	7.46985	6.95473	7.33603	7.6837	0.008915	0.117799	-0.017669	0.381305	0.381305	-0.017669	0.122588	5833	PCYT2	ENSG00000250868
1262_s_at	3.78523	3.76875	3.61471	3.95812	3.85209	3.78942	3.61918	3.84527	3.95812	-0.016484	0.343409	-0.062666	0.226086	0.343409	-0.062666	0.122586	7042	TGFB2	ENSG00000073282
37640_at	7.90946	8.12353	7.66148	7.682	8.12995	8.18313	7.53539	7.73705	8.18313	0.214075	0.020522	0.05318	0.201662	0.214075	0.020522	0.12236	3251	HPRT1
803_at	2.95157	3.16097	2.88868	3.40592	3.33144	3.14365	3.25178	3.20207	3.40592	0.209401	0.517241	-0.187793	-0.049711	0.517241	-0.187793	0.122285	6884	taf13	ENSG00000124205
38864_at	7.00469	7.14814	6.8957	6.98864	7.14549	7.3006	6.94247	7.04002	7.3006	0.143449	0.092943	0.155113	0.09755	0.155113	0.092943	0.122264	84901	NFATC2IP	ENSG00000239969
32828_at	7.26927	7.3504	7.38729	7.46713	7.22471	7.34413	7.15198	7.36064	7.46713	0.08113	0.079836	0.119416	0.208659	0.208659	0.079836	0.12226	10295	BCKDK	ENSG00000139597
779_at	6.20394	6.34933	5.82609	6.21367	6.37514	6.30009	6.51606	6.54644	6.54644	0.14539	0.387576	-0.075052	0.030384	0.387576	-0.075052	0.122075			ENSG00000178127
33679_f_at	10.7065	10.8656	10.998	11.1188	10.6821	10.9388	10.2078	10.159	11.1188	0.159117	0.120858	0.256689	-0.048824	0.256689	-0.048824	0.12196
38969_at	8.31153	8.26627	8.82796	8.93657	8.96213	9.36429	9.14535	9.16752	9.36429	-0.045263	0.108613	0.402158	0.022175	0.402158	-0.045263	0.121921	56005	c19orf10	ENSG00000166200
38405_at	4.53766	4.80061	3.95287	4.38461	4.79271	4.67935	4.95432	4.86057	4.95432	0.262952	0.431738	-0.113361	-0.093753	0.431738	-0.113361	0.121894	8087	FXR1	ENSG00000166949
34497_at	3.38486	3.61978	3.33446	3.50243	3.34117	3.43619	3.36348	3.35164	3.61978	0.23492	0.167963	0.095018	-0.011846	0.23492	-0.011846	0.121514	9014	TAF1B	ENSG00000120093
1147_at	2.72312	2.98818	2.79185	2.872	2.89007	3.05998	3.13403	3.10495	3.13403	0.265063	0.08015	0.169908	-0.029089	0.265063	-0.029089	0.121508	7025	NR2F1
40605_at	5.50736	5.74932	5.54324	5.61174	5.46887	5.48188	5.29881	5.46094	5.74932	0.241959	0.068499	0.013009	0.162125	0.241959	0.013009	0.121398			ENSG00000163946
39685_at	8.7091	8.88086	8.30574	8.14049	8.90943	9.05983	8.2626	8.59124	9.05983	0.171762	-0.16525	0.15041	0.328643	0.328643	-0.16525	0.121391			ENSG00000170858
32433_at	8.10043	8.18228	8.24358	8.20298	7.99269	8.09638	7.96486	8.30521	8.30521	0.081847	-0.040597	0.103694	0.340349	0.340349	-0.040597	0.121323			ENSG00000152291
37950_at	6.47861	6.59971	6.15343	6.22274	6.71591	6.76901	6.26353	6.5048	6.76901	0.121099	0.069311	0.053099	0.241267	0.241267	0.053099	0.121194	5550	prep	ENSG00000111087
41660_at	7.21988	7.46348	7.04994	7.31972	7.45849	7.2766	7.29643	7.44961	7.46348	0.243599	0.269779	-0.181892	0.15318	0.269779	-0.181892	0.121167			ENSG00000139211
37566_at	4.20319	4.42975	4.25947	4.58759	4.38729	4.3079	4.464	4.47331	4.58759	0.226562	0.328118	-0.079397	0.009305	0.328118	-0.079397	0.121147	23349	KIAA1045	ENSG00000182575
41466_s_at	4.97972	5.3097	5.96125	6.1823	5.84201	6.01453	6.04059	5.80108	6.1823	0.329977	0.221052	0.172525	-0.239502	0.329977	-0.239502	0.121013			ENSG00000224659
35796_at	8.38226	8.38955	8.11516	8.34764	8.66189	8.85003	8.6446	8.7005	8.85003	0.007293	0.23248	0.188146	0.055901	0.23248	0.007293	0.120955	11344	Twf2	ENSG00000071082
31884_at	4.94663	5.08154	5.51077	5.31624	5.3136	5.54741	5.19194	5.50148	5.54741	0.134902	-0.19453	0.233812	0.30954	0.30954	-0.19453	0.120931	27030	MLH3	ENSG00000133142
38679_g_at	9.39295	9.53886	9.19073	9.04472	9.32362	9.25048	8.48561	9.04227	9.53886	0.145907	-0.14601	-0.073137	0.556655	0.556655	-0.14601	0.120854
40332_at	7.93902	7.99545	7.86565	8.14458	7.8972	8.09833	8.10802	8.05448	8.14458	0.056425	0.278925	0.201125	-0.053536	0.278925	-0.053536	0.120735	11054	Ogfr	ENSG00000104823
1295_at	6.86386	7.27236	7.27289	7.47394	6.99733	6.90729	7.3465	7.30962	7.47394	0.408508	0.201058	-0.09004	-0.036875	0.408508	-0.09004	0.120663			ENSG00000118785
1488_at	8.29143	8.67307	7.47228	7.66264	8.58531	8.49833	8.26596	8.26343	8.67307	0.381642	0.190364	-0.086976	-0.002527	0.381642	-0.086976	0.120626	5796	PTPRK	ENSG00000183753
1243_at	7.72878	8.08068	6.91986	7.12377	8.12054	7.96331	7.70269	7.78659	8.12054	0.351904	0.20391	-0.157222	0.083904	0.351904	-0.157222	0.120624	1643	DDB2	ENSG00000182890
37184_at	7.23679	7.10786	7.4004	7.5133	7.17743	7.6052	7.5351	7.60565	7.60565	-0.12893	0.112904	0.427774	0.07055	0.427774	-0.12893	0.120575	6804	STX1A	ENSG00000141510
41144_g_at	5.714	5.46758	6.39559	6.58491	5.76492	5.86405	5.22041	5.66006	6.58491	-0.24642	0.189318	0.099125	0.439649	0.439649	-0.24642	0.120418			ENSG00000157933
36344_at	7.66936	7.75071	7.79032	8.08232	7.37712	7.66606	8.00018	7.81944	8.08232	0.081348	0.292008	0.288937	-0.180737	0.292008	-0.180737	0.120389
39731_at	7.74332	8.11466	7.71191	7.40215	7.99317	8.21417	7.4754	7.6743	8.21417	0.371345	-0.309755	0.221	0.198903	0.371345	-0.309755	0.120373	100129585 100131735 27316	LOC100129585 LOC100131735 RBMX	ENSG00000117289
35313_at	7.99373	8.11422	8.08915	7.96327	8.0891	8.46025	8.17452	8.28915	8.46025	0.120489	-0.125882	0.371146	0.114625	0.371146	-0.125882	0.120094	9919	SEC16A	ENSG00000253497
41535_at	7.39369	7.60611	7.13997	7.17411	7.43865	7.40979	6.92905	7.19137	7.60611	0.212421	0.034146	-0.028856	0.262313	0.262313	-0.028856	0.120006	8099	Cdk2ap1
39057_at	8.18808	8.51117	7.90642	8.12714	8.41075	8.54946	8.97662	8.77369	8.97662	0.323085	0.22072	0.138709	-0.202933	0.323085	-0.202933	0.119895	3831	KLC1	ENSG00000095794
37171_at	4.61422	4.9	3.93101	3.77547	4.64405	4.99933	4.06359	4.0574	4.99933	0.285781	-0.155543	0.355277	-0.006191	0.355277	-0.155543	0.119831	9493	KIF23	ENSG00000122859
2057_g_at	5.68187	5.86553	5.71154	5.8521	5.85635	5.91061	5.76809	5.86832	5.91061	0.183658	0.140563	0.054257	0.100231	0.183658	0.054257	0.119677			ENSG00000138735
32586_at	7.4285	7.70405	7.79909	8.0384	7.65538	7.72537	7.81487	7.70867	8.0384	0.275545	0.239311	0.069989	-0.106203	0.275545	-0.106203	0.11966	23185	LARP4B	ENSG00000140854
34882_at	6.44189	6.71496	7.15287	7.36391	6.50826	6.55355	6.59111	6.5402	7.36391	0.273061	0.211045	0.045297	-0.05091	0.273061	-0.05091	0.119623	10528	Nop56	ENSG00000048740
1125_s_at	8.46277	8.56635	9.11955	9.23077	8.69961	8.87607	9.01781	9.10473	9.23077	0.103581	0.111221	0.176464	0.086929	0.176464	0.086929	0.119549			ENSG00000121989
35848_at	6.13804	6.54991	6.34327	6.47475	6.44737	6.3903	6.85357	6.84497	6.85357	0.411873	0.131479	-0.057065	-0.008597	0.411873	-0.057065	0.119422	57178	Zmiz1	ENSG00000039068
41823_at	7.24375	7.48716	7.17728	7.26781	7.40607	7.45056	7.34504	7.44407	7.48716	0.243412	0.090527	0.044489	0.099035	0.243412	0.044489	0.119366	6780	STAU1	ENSG00000105829
35631_at	7.96539	8.06403	7.85213	8.22912	8.0569	8.10799	7.85498	7.80571	8.22912	0.098639	0.376984	0.051087	-0.049271	0.376984	-0.049271	0.11936	5437	POLR2H	ENSG00000186564
38688_at	6.39353	6.5265	6.01891	6.16024	6.73568	6.79819	6.64443	6.78493	6.79819	0.132974	0.141329	0.062505	0.140502	0.141329	0.062505	0.119328	23126	POGZ	ENSG00000123268
40048_at	6.48771	6.57618	6.6914	6.77067	6.51136	6.66603	6.47563	6.6301	6.77067	0.08847	0.079271	0.154676	0.154472	0.154676	0.079271	0.119222	9698	PUM1	ENSG00000158006
41253_s_at	7.64442	7.95342	7.79016	7.79162	7.62108	7.60129	7.65571	7.84173	7.95342	0.309001	0.00146	-0.019798	0.186018	0.309001	-0.019798	0.11917			ENSG00000147601
36574_at	7.70489	7.84496	7.47902	7.59826	7.74441	7.72379	7.38085	7.61851	7.84496	0.140068	0.119247	-0.020621	0.237662	0.237662	-0.020621	0.119089	3421	Idh3g	ENSG00000169474
37696_at	7.4793	7.59311	7.65707	7.75611	7.41721	7.45096	7.59524	7.82492	7.82492	0.113812	0.099044	0.033749	0.229684	0.229684	0.033749	0.119072			ENSG00000180953
34283_at	3.77709	3.84527	3.61179	3.86751	3.62614	3.86349	3.93506	3.8498	3.93506	0.068176	0.255719	0.237351	-0.08526	0.255719	-0.08526	0.118997	64131	Xylt1
34990_at	4.15255	4.3836	4.11225	4.00267	4.23736	4.30949	3.99416	4.27607	4.3836	0.231048	-0.109572	0.072137	0.281905	0.281905	-0.109572	0.11888	26040	SETBP1	ENSG00000160870
41449_at	7.11652	7.47479	6.53437	6.87465	7.59492	7.65466	7.58561	7.30254	7.65466	0.358273	0.340279	0.059746	-0.283074	0.358273	-0.283074	0.118806	8910	SGCE	ENSG00000219565
320_at	6.08374	6.30631	6.21502	6.10417	6.37387	6.28416	5.99169	6.44487	6.44487	0.222573	-0.110853	-0.089704	0.453181	0.453181	-0.110853	0.118799	5190	PEX6	ENSG00000065559
39259_at	2.66913	2.74565	2.75748	2.89067	2.71745	3.02878	2.80374	2.75761	3.02878	0.076529	0.133198	0.311334	-0.046125	0.311334	-0.046125	0.118734			ENSG00000110925
983_at	3.35152	3.84857	3.65419	3.8557	3.79879	3.6977	3.9504	3.82642	3.9504	0.497043	0.201511	-0.101087	-0.123984	0.497043	-0.123984	0.118371			ENSG00000130489
36784_at	6.22505	6.15906	6.23007	6.26701	5.86175	6.14201	5.93768	6.15989	6.26701	-0.065985	0.036931	0.280256	0.22221	0.280256	-0.065985	0.118353	1444	CSHL1	ENSG00000120333
36645_at	7.93121	8.18693	8.20382	8.47748	7.97027	8.0663	8.39462	8.24254	8.47748	0.255712	0.273665	0.096022	-0.152084	0.273665	-0.152084	0.118329	5970	relA	ENSG00000169714
36673_at	7.22312	7.2503	7.07748	7.05346	7.119	7.18938	6.79779	7.19728	7.2503	0.027178	-0.024018	0.070379	0.399489	0.399489	-0.024018	0.118257	4351	MPI
31898_at	7.38051	7.40019	7.23417	7.19426	7.37338	7.96177	7.7649	7.66933	7.96177	0.019679	-0.03991	0.588388	-0.095567	0.588388	-0.095567	0.118148	9695	EDEM1	ENSG00000143013
33446_at	3.47982	3.96326	3.02042	3.1332	3.7968	3.54543	3.20942	3.33654	3.96326	0.483434	0.112779	-0.251364	0.127121	0.483434	-0.251364	0.117992			ENSG00000198900
36216_at	3.98165	4.42517	4.65325	4.52466	4.43411	4.47063	4.264	4.38446	4.65325	0.44352	-0.128594	0.036523	0.120468	0.44352	-0.128594	0.117979	8723	SNX4	ENSG00000069702
31926_at	2.61938	2.44771	2.28301	2.56224	2.26572	2.52631	2.355	2.4586	2.61938	-0.171679	0.279235	0.260593	0.103604	0.279235	-0.171679	0.117938	1581	Cyp7a1	ENSG00000129351
32429_f_at	2.81607	2.79354	3.06461	3.0267	2.62547	2.86417	2.55296	2.8464	3.06461	-0.022532	-0.037909	0.238706	0.293444	0.293444	-0.037909	0.117927	7582	ZNF33B
33370_r_at	8.21314	8.26045	8.55966	8.66014	8.42157	8.60727	8.37554	8.51364	8.66014	0.047312	0.100482	0.185706	0.138099	0.185706	0.047312	0.1179			ENSG00000126254
38392_at	8.29902	8.43209	8.50917	8.50334	8.3136	8.72174	8.47919	8.41491	8.72174	0.133071	-0.005834	0.408141	-0.06428	0.408141	-0.06428	0.117774	10092	ARPC5	ENSG00000137841
39951_at	4.95257	4.9872	4.63368	4.38886	4.99881	5.58628	4.66669	4.76039	5.58628	0.034635	-0.244814	0.587463	0.093702	0.587463	-0.244814	0.117747	5357	PLS1	ENSG00000138109
37979_at	5.08542	5.36241	5.80666	5.74126	5.70332	6.18072	5.94702	5.72874	6.18072	0.276991	-0.065399	0.477403	-0.218276	0.477403	-0.218276	0.11768	10413	YAP1	ENSG00000119699
37229_at	6.52492	6.72625	6.6335	6.31963	6.76903	6.96424	6.20304	6.59109	6.96424	0.201333	-0.313873	0.195205	0.388051	0.388051	-0.313873	0.117679	545 648152 651921	ATR LOC648152 LOC651921
41335_at	6.9033	7.25767	6.62983	6.42821	7.01293	6.96302	6.30376	6.67106	7.25767	0.354371	-0.201618	-0.049906	0.367293	0.367293	-0.201618	0.117535
41273_at	8.11043	8.44233	7.91684	8.0856	8.2096	8.22793	8.34353	8.29461	8.44233	0.331897	0.16876	0.018325	-0.048922	0.331897	-0.048922	0.117515
34947_at	5.7614	5.81425	5.51606	5.43519	5.93205	6.24002	6.0767	6.26679	6.26679	0.052857	-0.080871	0.307973	0.190088	0.307973	-0.080871	0.117512	60489	APOBEC3G	ENSG00000124107
1711_at	7.22404	7.33974	7.06266	7.07946	7.52067	7.63795	7.1492	7.36942	7.63795	0.115694	0.016795	0.117283	0.220215	0.220215	0.016795	0.117497	7158	TP53BP1	ENSG00000106113
32057_at	3.63459	3.85913	3.54786	3.78821	3.75709	3.80562	3.75584	3.71206	3.85913	0.224544	0.240347	0.048532	-0.043785	0.240347	-0.043785	0.11741	10234	LRRC17	ENSG00000171503
510_g_at	4.92626	5.08077	5.24262	5.24075	5.23435	5.49729	5.39957	5.45328	5.49729	0.154503	-0.001872	0.262939	0.053712	0.262939	-0.001872	0.11732			ENSG00000147119
35784_at	6.74148	6.79237	7.26311	7.38553	7.07775	7.06475	6.90476	7.21356	7.38553	0.050887	0.122426	-0.012993	0.308794	0.308794	-0.012993	0.117278			ENSG00000010165
32113_at	6.78017	6.68365	6.47165	6.62007	6.91317	7.10662	6.81379	7.03735	7.10662	-0.096519	0.148417	0.193451	0.223564	0.223564	-0.096519	0.117228			ENSG00000015171
37520_at	5.42424	5.99498	5.6582	5.74442	5.55804	5.57779	6.09752	5.88955	6.09752	0.570749	0.086226	0.019751	-0.207968	0.570749	-0.207968	0.117189			ENSG00000179242
1010_at	5.54392	5.77544	5.90754	5.97116	5.9275	5.88722	5.88577	6.09932	6.09932	0.231516	0.063621	-0.040276	0.213554	0.231516	-0.040276	0.117104	5600	Mapk11	ENSG00000227345
31599_f_at	4.30792	4.22921	4.21086	4.1803	3.99237	4.30374	4.15104	4.41645	4.41645	-0.078713	-0.03056	0.311369	0.265408	0.311369	-0.078713	0.116876			ENSG00000164292
36684_at	7.00431	7.15857	8.1358	7.97862	7.04417	7.29294	6.97084	7.19228	8.1358	0.154261	-0.157188	0.248764	0.221436	0.248764	-0.157188	0.116818			ENSG00000080371
40115_at	8.94034	9.005	8.82833	8.89879	8.84195	8.85714	8.46812	8.78485	9.005	0.064661	0.070452	0.015183	0.316736	0.316736	0.015183	0.116758	509	Atp5c1	ENSG00000196470
1012_at	3.96511	4.10051	3.91661	4.37701	4.14501	4.05923	4.32899	4.28592	4.37701	0.135406	0.460404	-0.085771	-0.04308	0.460404	-0.085771	0.11674	8850	KAT2B	ENSG00000163932
34693_at	7.66148	7.90857	7.40666	7.45301	7.56455	7.6226	8.02197	8.13739	8.13739	0.247095	0.046358	0.058047	0.115419	0.247095	0.046358	0.11673	10610	St6galnac2	ENSG00000196782
40325_at	7.24481	7.42159	7.19833	7.26764	7.49804	7.36934	6.94472	7.29421	7.49804	0.176784	0.069309	-0.128708	0.34949	0.34949	-0.128708	0.116719	4913	nthl1	ENSG00000115414
1313_at	8.60911	8.89583	8.60532	8.55636	8.89591	8.80747	8.47297	8.79022	8.89591	0.286724	-0.048966	-0.088438	0.317251	0.317251	-0.088438	0.116643	5695	psmb7	ENSG00000249281
1054_at	5.21433	5.28119	4.84699	4.83465	5.37464	5.47811	5.05951	5.36764	5.47811	0.06686	-0.012343	0.103473	0.308138	0.308138	-0.012343	0.116532
592_at	8.32454	8.68621	8.04238	8.04042	8.41769	8.38609	7.70767	7.84555	8.68621	0.361668	-0.001963	-0.031599	0.137873	0.361668	-0.031599	0.116495	5702	psmc3	ENSG00000228315
891_at	7.00598	7.34185	7.57192	7.63578	7.38023	7.37549	7.53105	7.60172	7.63578	0.335876	0.06386	-0.004736	0.07067	0.335876	-0.004736	0.116417	7528	YY1	ENSG00000135318
40232_at	7.15092	7.34957	7.31062	7.41708	7.39507	7.45556	7.57037	7.67	7.67	0.198653	0.106462	0.060489	0.099631	0.198653	0.060489	0.116309	5442	Polrmt	ENSG00000053108
41596_s_at	6.35424	6.62525	6.44315	6.47374	6.53052	6.66233	6.72987	6.76149	6.76149	0.271013	0.030595	0.131818	0.03162	0.271013	0.030595	0.116262	4669	Naglu	ENSG00000177000
40411_at	6.48461	6.72054	6.2767	6.40797	6.40158	6.27883	6.42889	6.64942	6.72054	0.235937	0.131273	-0.122756	0.220525	0.235937	-0.122756	0.116245	23054	NCOA6	ENSG00000129873
36111_s_at	9.33451	9.37055	9.7135	9.91363	9.32137	9.33029	8.57198	8.79184	9.91363	0.036049	0.200124	0.008921	0.219851	0.219851	0.008921	0.116236			ENSG00000154589
36020_at	3.51303	3.58176	3.4424	3.6029	3.46086	3.66029	3.49906	3.53518	3.66029	0.068729	0.160497	0.199432	0.036118	0.199432	0.036118	0.116194	375248 652726	ANKRD36 LOC652726	ENSG00000173535
34893_at	8.12209	8.47892	7.82273	7.87947	8.24803	8.16651	7.75419	7.88687	8.47892	0.356828	0.056745	-0.081517	0.132679	0.356828	-0.081517	0.116184	4729	Ndufv2	ENSG00000229921
35431_g_at	5.18762	5.54779	5.89336	5.96883	5.58049	5.58747	5.60023	5.62235	5.96883	0.360168	0.07547	0.006978	0.022116	0.360168	0.006978	0.116183			ENSG00000153094
32347_at	5.77164	5.93113	5.71011	5.77441	5.68271	5.87216	5.88419	5.93564	5.93564	0.159489	0.064297	0.189443	0.051449	0.189443	0.051449	0.11617	57834	CYP4F11	ENSG00000078618
36480_at	6.37591	6.49317	5.78473	5.81816	6.3169	6.53267	6.17566	6.27365	6.53267	0.117255	0.033431	0.215768	0.097986	0.215768	0.033431	0.11611	5256	PHKA2	ENSG00000137860
39338_at	10.6939	10.7128	10.5618	10.8106	10.5917	10.7257	10.5706	10.6329	10.8106	0.018914	0.248834	0.133923	0.062268	0.248834	0.018914	0.115985	6281	S100A10	ENSG00000175793
41171_at	8.80303	9.06262	8.01352	8.13796	8.98594	8.80675	8.22066	8.47932	9.06262	0.259592	0.124447	-0.179187	0.258663	0.259592	-0.179187	0.115879	5721	PSME2	ENSG00000170819
1321_s_at	6.04809	6.18275	7.15511	8.0067	7.52297	7.46195	8.01889	7.55633	8.01889	0.134657	0.851595	-0.061026	-0.462567	0.851595	-0.462567	0.115665	2012	emp1	ENSG00000184371
1238_at	6.64241	6.80696	6.45448	6.65127	6.82717	6.99905	7.09892	7.02833	7.09892	0.164552	0.196792	0.171877	-0.070592	0.196792	-0.070592	0.115657	5601	Mapk9	ENSG00000155833
40103_at	9.81578	10.1324	9.95308	10.3719	9.90523	9.95518	10.2638	9.94098	10.3719	0.316646	0.418826	0.049952	-0.322822	0.418826	-0.322822	0.115651	100129652 7430	EZR LOC100129652	ENSG00000097007
38383_at	4.48961	5.27818	4.8504	4.87044	5.16528	5.09701	5.24566	4.96682	5.27818	0.788564	0.020038	-0.06827	-0.278833	0.788564	-0.278833	0.115375	4548	mtr	ENSG00000164885
31853_at	6.27782	6.51591	6.17209	6.03571	6.34873	6.49705	5.84951	6.06095	6.51591	0.238097	-0.136374	0.148318	0.211438	0.238097	-0.136374	0.11537	8726	eed	ENSG00000134539
32224_at	6.19253	6.38462	5.66162	6.02185	6.23909	6.25594	6.54171	6.43387	6.54171	0.192092	0.360232	0.016848	-0.107841	0.360232	-0.107841	0.115333	9873	fchsd2	ENSG00000106333
41021_s_at	4.47192	4.49038	4.69908	4.77216	5.03041	5.20023	5.23503	5.43469	5.43469	0.018462	0.073086	0.169816	0.199655	0.199655	0.018462	0.115255			ENSG00000141968
36518_at	5.26713	5.38781	5.55711	5.74288	5.48984	5.5428	5.45044	5.55194	5.74288	0.120676	0.185774	0.052964	0.101505	0.185774	0.052964	0.11523	9517	Sptlc2	ENSG00000023287
34607_at	4.62084	4.61668	4.7539	4.9483	4.63449	4.6758	4.54193	4.77087	4.9483	-0.004164	0.194401	0.041309	0.228935	0.228935	-0.004164	0.11512	29851	ICOS	ENSG00000070882
1713_s_at	5.16103	5.63209	4.777	4.68224	5.36842	5.21256	4.94844	5.18841	5.63209	0.47106	-0.094758	-0.155865	0.239972	0.47106	-0.155865	0.115102	1029	CDKN2A
35361_at	7.9844	8.08606	7.88068	8.05288	7.94668	7.92383	8.00843	8.21771	8.21771	0.10167	0.172198	-0.022849	0.209284	0.209284	-0.022849	0.115076	65018	Pink1	ENSG00000185049
1269_at	3.5294	3.65063	3.82176	4.01768	4.20288	4.16283	4.16339	4.34651	4.34651	0.121235	0.195921	-0.040057	0.183126	0.195921	-0.040057	0.115056	5295	Pik3r1	ENSG00000116703
40495_at	5.67253	5.85806	5.71235	5.89006	5.99401	6.00773	5.87906	5.96216	6.00773	0.185533	0.177702	0.013722	0.083096	0.185533	0.013722	0.115013	80228	Orai2	ENSG00000120889
40548_at	4.27721	4.61732	4.22067	4.24771	4.36929	4.32433	4.30971	4.446	4.61732	0.340113	0.027043	-0.044962	0.136293	0.340113	-0.044962	0.114622	636	BICD1	ENSG00000113905
34649_at	5.79927	6.02726	5.75994	5.71136	5.78712	5.95743	5.7094	5.8174	6.02726	0.227992	-0.048572	0.170309	0.108	0.227992	-0.048572	0.114432			ENSG00000078403
35321_at	7.26836	7.65421	7.04657	7.18565	7.39587	7.45218	7.45148	7.32772	7.65421	0.385852	0.139083	0.056307	-0.123764	0.385852	-0.123764	0.114369	11011	TLK2
41787_at	3.92772	3.91941	4.04432	4.38947	3.87458	3.90567	4.19251	4.28174	4.38947	-0.008318	0.345148	0.031084	0.08923	0.345148	-0.008318	0.114286			ENSG00000135905
32628_at	5.25531	5.31872	4.64874	5.06456	5.77944	5.83376	5.75064	5.67384	5.83376	0.06341	0.415822	0.054322	-0.076805	0.415822	-0.076805	0.114187	7716	vezf1	ENSG00000082781
39022_at	7.5033	7.80503	7.36483	7.35769	7.68844	7.79813	7.47516	7.52695	7.80503	0.301734	-0.007134	0.109684	0.051786	0.301734	-0.007134	0.114017	26173	INTS1	ENSG00000067225
35794_at	4.24977	4.36302	3.9016	4.04844	4.02253	4.10544	4.03505	4.14778	4.36302	0.113244	0.146833	0.082902	0.11273	0.146833	0.082902	0.113927	23362	PSD3	ENSG00000164904
39419_at	3.97105	4.00289	4.43279	4.72268	4.7297	4.70287	4.62047	4.78126	4.78126	0.031834	0.28989	-0.026829	0.160786	0.28989	-0.026829	0.11392	9043	Spag9	ENSG00000110721
40072_at	4.58577	4.7308	4.81197	4.9256	4.506	4.6493	4.65788	4.71135	4.9256	0.145028	0.113635	0.1433	0.053465	0.145028	0.053465	0.113857	10240	mRpS31	ENSG00000139180
39160_at	7.60726	7.86792	7.52227	7.45285	7.85317	7.79193	7.37518	7.70033	7.86792	0.260655	-0.069413	-0.061241	0.325142	0.325142	-0.069413	0.113786	5162	pdhB	ENSG00000100056
38477_at	7.74015	7.8252	7.92082	7.96364	7.62315	7.66696	7.31245	7.59537	7.96364	0.085052	0.042824	0.043805	0.282918	0.282918	0.042824	0.11365	124641	ovca2	ENSG00000050628
38395_at	6.14501	6.28044	6.19312	6.17751	6.36343	6.55463	6.3021	6.44509	6.55463	0.135431	-0.015612	0.191198	0.142991	0.191198	-0.015612	0.113502	4719	NDUFS1	ENSG00000118689
37699_at	3.85454	4.16794	4.55539	4.30704	3.99985	4.20277	3.91914	4.10496	4.55539	0.313401	-0.248353	0.202913	0.185819	0.313401	-0.248353	0.113445	10988	metap2	ENSG00000056661
40831_at	6.7717	6.94165	7.19602	7.1978	7.01009	7.17949	7.02772	7.13953	7.1978	0.169941	0.001779	0.169397	0.111814	0.169941	0.001779	0.113233	26128	KIAA1279	ENSG00000166333
40855_at	4.94966	5.19664	4.79993	5.01291	5.05713	5.36105	5.56912	5.25793	5.56912	0.246979	0.212979	0.303918	-0.311187	0.303918	-0.311187	0.113172	23034	samd4a	ENSG00000243964
35824_at	4.06458	4.36609	3.91398	3.96357	4.47956	4.47644	4.36176	4.46647	4.47956	0.30151	0.049582	-0.003119	0.104703	0.30151	-0.003119	0.113169			ENSG00000106128
32845_at	8.06771	8.37398	7.70388	7.84304	8.24268	8.38003	8.64964	8.51953	8.64964	0.306267	0.139161	0.13735	-0.130111	0.306267	-0.130111	0.113167	3339	Hspg2	ENSG00000164692
41407_at	7.81906	8.10686	7.83164	7.89653	7.98788	7.91593	7.5786	7.75051	8.10686	0.287797	0.064891	-0.071954	0.171911	0.287797	-0.071954	0.113161	7936	RDBP	ENSG00000138698
38397_at	8.50436	8.50301	8.77219	8.70395	8.43633	8.66503	8.79356	9.08665	9.08665	-0.001347	-0.068246	0.228697	0.293092	0.293092	-0.068246	0.113049	57804	POLD4	ENSG00000109917
37876_at	3.45782	3.52251	3.48289	3.5268	3.51687	3.63952	3.58209	3.80286	3.80286	0.064695	0.043913	0.122644	0.220774	0.220774	0.043913	0.113006	23683	Prkd3	ENSG00000092108
37269_at	6.63325	6.64289	6.55704	6.8409	6.6348	6.67052	6.72562	6.84769	6.84769	0.009641	0.283862	0.035719	0.122072	0.283862	0.009641	0.112824	8216	Lztr1	ENSG00000112077
34956_at	5.4444	5.78273	5.22918	5.47725	5.51782	5.38126	5.44351	5.44489	5.78273	0.338332	0.248067	-0.136557	0.00138	0.338332	-0.136557	0.112806	8607	Ruvbl1	ENSG00000106524
35167_at	3.99793	4.12991	3.70948	3.80538	4.05488	4.15767	4.15474	4.27522	4.27522	0.131979	0.095905	0.102784	0.120478	0.131979	0.095905	0.112786	23262	ppip5k2	ENSG00000058063
1848_at	5.83799	5.89942	5.90164	5.93424	5.9331	6.05009	5.93192	6.1719	6.1719	0.061434	0.032605	0.116992	0.239976	0.239976	0.032605	0.112752	5906	RAP1A	ENSG00000204787
34841_at	10.1676	10.3974	10.0109	10.0113	10.374	10.4738	10.0825	10.2035	10.4738	0.22979	0.000436	0.099815	0.12096	0.22979	0.000436	0.11275	728689	EIF3CL	ENSG00000259332
31779_s_at	5.55605	5.64024	5.4471	5.80826	5.33883	5.51655	6.08773	5.91564	6.08773	0.084194	0.361153	0.177714	-0.172096	0.361153	-0.172096	0.112741	639	PRDM1	ENSG00000116731
32181_at	7.5908	7.85877	7.30761	7.40197	7.90857	7.8091	7.68786	7.87577	7.90857	0.267967	0.094367	-0.099472	0.187908	0.267967	-0.099472	0.112693			ENSG00000165471
1220_g_at	6.51709	6.57882	6.59591	6.60376	6.78881	7.14561	6.94088	6.96498	7.14561	0.061735	0.007851	0.356801	0.024102	0.356801	0.007851	0.112622			ENSG00000229921
38932_at	5.8857	6.20549	5.98081	6.01632	6.07708	6.13637	6.18162	6.21726	6.21726	0.319787	0.035511	0.05929	0.03564	0.319787	0.035511	0.112557	7553	ZNF7	ENSG00000153046
41490_at	7.09353	7.40471	7.02774	6.9752	7.12922	7.29473	7.03038	7.05627	7.40471	0.311174	-0.052543	0.165507	0.025886	0.311174	-0.052543	0.112506	5634	prps2	ENSG00000204568
41033_at	3.77875	3.79452	4.2944	4.27963	3.82761	3.87047	3.73827	4.14391	4.2944	0.015771	-0.014771	0.042865	0.405634	0.405634	-0.014771	0.112375	7637	znf84	ENSG00000111664
37044_at	5.91579	5.98136	5.86993	5.76761	6.03234	6.58343	6.36057	6.29542	6.58343	0.065571	-0.102323	0.551087	-0.065153	0.551087	-0.102323	0.112295	10954	PDIA5	ENSG00000174292
35250_at	4.58962	4.63689	4.54443	4.65468	4.54663	4.70323	4.65965	4.79469	4.79469	0.047272	0.110243	0.1566	0.13504	0.1566	0.047272	0.112289	11237	RNF24	ENSG00000124193
35700_at	4.86745	4.85143	4.55926	4.62484	4.60677	4.53781	4.40594	4.87422	4.87422	-0.016025	0.065578	-0.068956	0.46828	0.46828	-0.068956	0.112219	1106	CHD2
38775_at	6.70781	6.84944	6.61892	6.86615	6.87692	6.83652	7.04818	7.14833	7.14833	0.141629	0.247226	-0.040398	0.100146	0.247226	-0.040398	0.112151	4035	lrp1	ENSG00000184678
39811_at	8.81462	9.13339	8.86439	8.99021	8.95703	8.81141	8.74211	8.89111	9.13339	0.318768	0.125823	-0.145615	0.148998	0.318768	-0.145615	0.111994			ENSG00000006074
41211_at	4.18185	4.38227	4.6034	4.71677	4.45735	4.63366	4.83039	4.78824	4.83039	0.200427	0.11337	0.17631	-0.042145	0.200427	-0.042145	0.111991			ENSG00000005379
32147_at	2.97411	3.3632	3.35803	3.17143	3.27937	3.40675	3.33537	3.45336	3.45336	0.389092	-0.186594	0.127373	0.117987	0.389092	-0.186594	0.111964
168_at	4.89635	4.86525	4.57487	4.65742	4.96157	4.94266	4.25867	4.67398	4.96157	-0.031097	0.082551	-0.018909	0.415307	0.415307	-0.031097	0.111963	132	adk	ENSG00000134899
39060_at	8.10683	8.29599	7.78744	7.75193	8.16219	8.19479	7.67477	7.93613	8.29599	0.18916	-0.03551	0.032601	0.261358	0.261358	-0.03551	0.111902	5695	psmb7	ENSG00000188785
35683_at	5.86195	5.96216	6.09315	6.34247	5.98029	5.89643	5.98753	6.16946	6.34247	0.100215	0.249316	-0.083858	0.181935	0.249316	-0.083858	0.111902	22880	MORC2	ENSG00000169919
32591_at	7.34947	7.37119	7.36606	7.30566	7.30351	7.37182	6.96476	7.38267	7.38267	0.021715	-0.060398	0.068314	0.417914	0.417914	-0.060398	0.111886	56948	SDR39U1	ENSG00000157554
36840_at	8.2595	8.38592	8.43736	8.35819	8.21555	8.27731	7.83138	8.16944	8.43736	0.126415	-0.079162	0.061763	0.338056	0.338056	-0.079162	0.111768	55735	DNAJC11	ENSG00000101955
34336_at	9.40781	9.61749	9.52312	9.49374	9.54008	9.61529	9.43733	9.62865	9.62865	0.209686	-0.029381	0.075215	0.191319	0.209686	-0.029381	0.11171	3735	KARS	ENSG00000197976
40854_at	8.26735	8.31588	8.04329	8.12945	8.05805	8.23859	7.94521	8.07627	8.31588	0.048531	0.086157	0.180537	0.131054	0.180537	0.048531	0.11157	7385	Uqcrc2
38817_at	8.99628	9.4541	8.90746	8.8329	9.24134	9.17764	9.21493	9.34159	9.4541	0.45782	-0.074556	-0.063697	0.126664	0.45782	-0.074556	0.111558	9552	SPAG7	ENSG00000143878
38003_s_at	7.87555	8.20803	7.71306	7.68385	7.96946	8.00499	7.77187	7.87899	8.20803	0.332481	-0.029209	0.035523	0.107127	0.332481	-0.029209	0.11148	8525	DGKZ	ENSG00000111241
35165_at	6.1565	6.53791	6.2806	6.52307	6.33988	6.36481	6.66186	6.45894	6.66186	0.381414	0.24247	0.024927	-0.202916	0.381414	-0.202916	0.111474	54520	Ccdc93	ENSG00000212856
32594_at	7.3801	7.5933	7.56615	7.6074	7.58825	7.59054	7.39434	7.58301	7.6074	0.213199	0.041246	0.00229	0.188674	0.213199	0.00229	0.111352	10575	cct4
36734_at	7.68356	7.87454	8.21556	7.99679	7.60154	7.81633	7.94585	8.20388	8.21556	0.190987	-0.218774	0.214791	0.258036	0.258036	-0.218774	0.11126	6703	SPRR2D
41338_at	9.36582	9.40654	9.25003	9.22707	9.34971	9.57475	9.29564	9.49779	9.57475	0.040718	-0.022965	0.225039	0.202151	0.225039	-0.022965	0.111236			ENSG00000197694
33205_at	4.63799	4.64681	4.52099	4.91978	4.68364	4.55323	4.67499	4.84265	4.91978	0.008827	0.398788	-0.130413	0.167658	0.398788	-0.130413	0.111215	8464	Supt3h	ENSG00000143384
40866_at	7.73149	7.85134	7.40212	7.39953	7.70439	7.76872	7.43645	7.69776	7.85134	0.119852	-0.002594	0.064329	0.261312	0.261312	-0.002594	0.110725	8508	NIPSNAP1	ENSG00000185245
33485_at	10.6287	10.5353	10.5246	10.4616	10.4282	10.7708	10.3086	10.5652	10.7708	-0.093471	-0.063002	0.342658	0.256657	0.342658	-0.093471	0.110711	158345 6124 647276	rpl4 RPL4P4 RPL4P5	ENSG00000100077
35215_at	4.56217	4.78626	4.39437	4.30576	4.52052	4.52685	4.1624	4.46325	4.78626	0.224088	-0.088609	0.006332	0.30085	0.30085	-0.088609	0.110665	51574	LARP7
37978_at	7.69521	7.86901	7.46726	7.6138	7.91824	7.94904	7.692	7.78276	7.94904	0.173804	0.146536	0.030803	0.090757	0.173804	0.030803	0.110475	23475	QPRT	ENSG00000139218
36932_at	5.94382	6.31282	6.40639	6.05034	6.10219	6.15359	5.68895	6.06602	6.40639	0.368999	-0.356055	0.051402	0.377073	0.377073	-0.356055	0.110355	2976	GTF3C2	ENSG00000229700
41055_at	5.60513	5.60145	5.31594	5.45581	5.64579	5.8484	5.56427	5.66643	5.8484	-0.003684	0.139871	0.202612	0.102164	0.202612	-0.003684	0.110241	23148	NACAD	ENSG00000111652
37501_at	4.90127	5.09165	5.1797	5.50854	5.19661	5.07292	5.01025	5.05566	5.50854	0.190376	0.328846	-0.123688	0.045409	0.328846	-0.123688	0.110236	55922	NKRF	ENSG00000132518
41213_at	10.6164	10.6817	10.4907	10.6108	10.5609	10.5621	10.2786	10.5326	10.6817	0.065308	0.120167	0.001155	0.253968	0.253968	0.001155	0.11015	5052	PRDX1
41003_at	6.46719	6.46696	6.39558	6.41488	6.37228	6.82341	6.65695	6.62725	6.82341	-0.000223	0.019305	0.451126	-0.029699	0.451126	-0.029699	0.110127	5203	PFDN4	ENSG00000117560
AFFX-HUMTFRR/M11507_3_at	5.70532	5.44724	6.7297	6.90653	5.9413	5.91115	5.19888	5.75002	6.90653	-0.258076	0.176833	-0.030152	0.551142	0.551142	-0.258076	0.109937
32684_at	3.45567	4.11807	3.52601	3.48588	3.54833	3.53497	3.96196	3.79273	4.11807	0.662404	-0.040129	-0.013358	-0.169223	0.662404	-0.169223	0.109923	203197	C9orf91	ENSG00000232186
34749_at	7.20442	7.351	7.16261	6.95346	7.13565	7.4249	7.05143	7.2644	7.4249	0.146585	-0.209147	0.289253	0.212965	0.289253	-0.209147	0.109914	1318	SLC31A2	ENSG00000127616
36528_at	5.99277	6.37577	5.78126	5.71469	6.11693	5.99213	5.76948	6.01739	6.37577	0.383007	-0.066569	-0.124804	0.247909	0.383007	-0.124804	0.109886	435	asl	ENSG00000135097
38625_g_at	7.0898	7.10062	6.97779	7.26636	7.20204	7.30848	7.17811	7.21169	7.30848	0.010819	0.288564	0.106448	0.033579	0.288564	0.010819	0.109853			ENSG00000115484
37626_at	3.41424	3.60557	3.50789	3.79764	3.39211	3.23917	3.34526	3.45586	3.79764	0.191338	0.289752	-0.152939	0.110595	0.289752	-0.152939	0.109686			ENSG00000007168
1794_at	7.95178	8.12672	7.71268	7.75376	8.12523	8.1398	7.73499	7.94289	8.1398	0.174945	0.041087	0.014569	0.207905	0.207905	0.014569	0.109626			ENSG00000116678
34766_r_at	3.65862	3.75327	3.33751	3.66388	3.76805	3.8394	3.64993	3.59591	3.8394	0.094655	0.32637	0.071356	-0.054017	0.32637	-0.054017	0.109591	29957	slc25a24	ENSG00000171016
40160_at	7.06582	7.41721	7.44529	7.71652	7.41414	7.37226	7.68852	7.54571	7.71652	0.351385	0.271233	-0.04188	-0.142806	0.351385	-0.142806	0.109483	9883	POM121	ENSG00000100600
447_g_at	6.20832	6.53972	6.74606	7.01017	7.09808	6.88055	7.04882	7.10865	7.10865	0.331406	0.264112	-0.217526	0.059827	0.331406	-0.217526	0.109455			ENSG00000128250
37638_at	7.44829	7.47677	6.72633	6.84073	7.57556	7.50677	7.03433	7.39753	7.57556	0.028481	0.114402	-0.06879	0.363199	0.363199	-0.06879	0.109323	1793	DOCK1
38085_at	8.51777	8.68016	8.38004	8.50337	8.72876	8.79448	8.6556	8.74142	8.79448	0.162395	0.123332	0.06572	0.085816	0.162395	0.06572	0.109316
36506_at	4.33916	4.62831	3.9535	4.18294	4.39329	4.54005	4.58459	4.35649	4.62831	0.289148	0.229442	0.146757	-0.228099	0.289148	-0.228099	0.109312	10142	Akap9	ENSG00000177606
244_at	7.57789	7.95575	7.82338	7.93543	7.78484	7.69838	7.99812	8.03169	8.03169	0.377867	0.112053	-0.086461	0.033578	0.377867	-0.086461	0.109259	3297	hsf1	ENSG00000239998
31493_s_at	4.27214	4.26167	4.27931	4.58026	4.39618	4.39173	4.17874	4.3297	4.58026	-0.010466	0.300951	-0.004443	0.150965	0.300951	-0.010466	0.109252	115548	FCHO2	ENSG00000125691
956_at	10.7692	11.0624	11.0059	11.0151	10.6967	10.8609	10.0878	10.0581	11.0624	0.293133	0.00911	0.164218	-0.029673	0.293133	-0.029673	0.109197	10383	TUBB2C
40450_at	5.56824	5.51671	5.49923	5.63701	5.6738	5.93684	5.49414	5.58144	5.93684	-0.051527	0.137787	0.263038	0.087302	0.263038	-0.051527	0.10915			ENSG00000103269
31792_at	7.58289	7.97832	7.5564	7.70208	8.0111	8.3177	8.2813	7.87002	8.3177	0.395429	0.145677	0.306602	-0.411283	0.395429	-0.411283	0.109106	306	anxa3	ENSG00000012779
34391_at	6.78529	6.94011	6.89995	6.76509	6.55575	6.74575	6.7661	6.99236	6.99236	0.154814	-0.134869	0.190003	0.226264	0.226264	-0.134869	0.109053	280655 3476	C14orf19 IGBP1	ENSG00000196367
38789_at	10.5652	10.7006	10.2894	10.6936	10.9367	10.828	10.6509	10.6558	10.9367	0.135318	0.40419	-0.108694	0.004928	0.40419	-0.108694	0.108935	7086	tkt	ENSG00000131808
39254_at	6.64972	6.4151	6.36249	6.6358	6.46289	6.79408	6.57386	6.63964	6.79408	-0.234614	0.273309	0.331191	0.06578	0.331191	-0.234614	0.108916	26064	RAI14	ENSG00000078246
35214_at	6.95929	7.21011	6.58823	6.41402	7.24327	7.54578	7.26539	7.3219	7.54578	0.250818	-0.174213	0.302507	0.056509	0.302507	-0.174213	0.108905	7358	UGDH	ENSG00000122756
34220_at	3.74493	3.64176	3.4458	3.64517	3.72256	3.76152	3.25573	3.55614	3.76152	-0.103166	0.199376	0.038955	0.300411	0.300411	-0.103166	0.108894	51460	SFMBT1	ENSG00000171119
38936_at	7.27585	7.25104	7.33071	7.46166	7.33563	7.51513	7.39525	7.5448	7.5448	-0.024804	0.130949	0.1795	0.149551	0.1795	-0.024804	0.108799	63036	CELA2A	ENSG00000107018
37890_at	7.15935	7.09051	7.17423	7.22342	6.78168	6.96285	6.69976	6.97328	7.22342	-0.068838	0.049187	0.181174	0.273516	0.273516	-0.068838	0.10876			ENSG00000114867
33906_at	7.69679	7.90757	7.82407	7.80616	7.67682	7.7225	7.54371	7.73996	7.90757	0.210786	-0.017909	0.045677	0.196246	0.210786	-0.017909	0.1087	10434	Lypla1
38101_at	6.20839	6.52676	6.41831	6.63764	6.4679	6.45412	6.57735	6.48712	6.63764	0.318373	0.219324	-0.013775	-0.090233	0.318373	-0.090233	0.108422	23174	ZCCHC14	ENSG00000072310
38994_at	5.452	5.6268	4.78445	4.95955	5.60747	5.51575	5.42004	5.59493	5.6268	0.174805	0.175105	-0.091719	0.174891	0.175105	-0.091719	0.108271	8835	socs2	ENSG00000111319
41185_f_at	9.72052	9.81769	9.51055	9.65688	9.79123	9.80083	9.5744	9.75401	9.81769	0.097171	0.14633	0.009603	0.179607	0.179607	0.009603	0.108178			ENSG00000159723
1410_at	6.15969	6.32438	6.34734	6.486	6.13931	6.26814	6.21115	6.21157	6.486	0.164689	0.138653	0.128835	0.000421	0.164689	0.000421	0.108149			ENSG00000213937
40821_at	8.24735	8.4596	8.06908	8.11954	8.30496	8.36928	7.99937	8.10477	8.4596	0.212244	0.050451	0.064323	0.105393	0.212244	0.050451	0.108103	191	ahcY
39519_at	4.97281	5.23605	5.31683	5.57692	5.26365	5.18486	5.22467	5.21252	5.57692	0.263243	0.260093	-0.07879	-0.012151	0.263243	-0.07879	0.108099			ENSG00000124575
38198_at	4.11804	4.20983	4.23842	3.97844	3.93581	4.15829	3.83195	4.20986	4.23842	0.091793	-0.25998	0.222471	0.377911	0.377911	-0.25998	0.108049
34732_at	4.42638	4.70971	5.01347	5.22591	4.68664	4.90015	5.42302	5.14588	5.42302	0.283327	0.212446	0.213508	-0.27713	0.283327	-0.27713	0.108038	3799	Kif5b	ENSG00000066855
35034_at	2.96432	2.94951	2.99418	3.07092	2.90289	2.97184	2.71806	3.01855	3.07092	-0.014809	0.076732	0.06895	0.300493	0.300493	-0.014809	0.107841	8602	NOP14	ENSG00000130382
31408_at	4.69499	4.53917	4.70695	4.91101	4.56048	4.61212	4.34182	4.67289	4.91101	-0.155815	0.204056	0.051637	0.331072	0.331072	-0.155815	0.107737	10692	RRH	ENSG00000078246
35795_at	6.35206	6.55043	5.99762	6.06391	6.33576	6.36077	6.24881	6.38973	6.55043	0.198363	0.066294	0.02501	0.140929	0.198363	0.02501	0.107649	10013	HDAC6	ENSG00000253230
38809_s_at	8.39708	8.59944	8.27389	8.2511	8.544	8.67387	8.35169	8.47265	8.67387	0.202367	-0.022787	0.129869	0.120955	0.202367	-0.022787	0.107601	2137	extl3	ENSG00000167508
32791_at	6.23757	6.61789	6.0233	6.15317	6.70171	6.40112	5.85645	6.07699	6.70171	0.380322	0.129869	-0.30059	0.22054	0.380322	-0.30059	0.107535	27346	TMEM97	ENSG00000221910
34303_at	6.23574	6.40312	6.26791	6.28545	6.27354	6.42697	6.38656	6.47833	6.47833	0.167379	0.017541	0.153431	0.091763	0.167379	0.017541	0.107529	219654	zcchc24	ENSG00000025800
32853_at	6.65696	6.85958	7.16074	7.10655	6.91973	7.14064	6.6867	6.74746	7.16074	0.202625	-0.054185	0.22091	0.060754	0.22091	-0.054185	0.107526	9868	TOMM70A	ENSG00000184014
41054_at	7.21045	7.31906	6.99265	7.07064	7.35462	7.48568	7.35253	7.46481	7.48568	0.108615	0.077991	0.13106	0.112284	0.13106	0.077991	0.107487	23149	FCHO1	ENSG00000137509
35413_s_at	5.74409	5.92162	5.76372	5.90384	5.97385	6.03889	5.86037	5.9076	6.03889	0.177528	0.140122	0.065046	0.047227	0.177528	0.047227	0.107481	7570	ZNF22	ENSG00000102239
40639_at	7.19923	7.51144	7.69738	7.88587	7.25349	7.20786	7.47427	7.44857	7.88587	0.312204	0.188491	-0.045632	-0.025699	0.312204	-0.045632	0.107341	9997	SCO2	ENSG00000125826
39997_at	5.12382	5.21556	5.18332	5.43975	5.22291	5.16148	5.23747	5.37978	5.43975	0.091748	0.256422	-0.061426	0.142312	0.256422	-0.061426	0.107264	5199	CFP	ENSG00000157637
36612_at	4.4947	4.83713	4.36595	4.54619	4.70336	4.62706	4.67782	4.66031	4.83713	0.342432	0.180238	-0.076294	-0.017509	0.342432	-0.076294	0.107217	23201	fam168a
38049_g_at	6.91752	7.24139	6.51891	6.71966	7.1502	7.08091	7.29944	7.27283	7.29944	0.323862	0.200747	-0.06929	-0.026612	0.323862	-0.06929	0.107177			ENSG00000236810
41443_at	7.37772	7.24756	7.50977	7.73193	7.24235	7.33521	7.0526	7.29642	7.73193	-0.130153	0.222159	0.092861	0.243821	0.243821	-0.130153	0.107172	23550	Psd4	ENSG00000163902
32552_at	3.0355	3.46218	3.22484	3.39387	3.55613	3.36144	3.27601	3.30331	3.55613	0.42668	0.169026	-0.194687	0.027297	0.42668	-0.194687	0.107079	5950	RBP4	ENSG00000011052
38330_at	3.34944	3.12203	3.09035	3.29883	2.88419	3.10461	2.97161	3.19824	3.34944	-0.227408	0.208481	0.220414	0.226628	0.226628	-0.227408	0.107029	2395	FXN	ENSG00000135837
35195_at	5.79374	6.00485	5.80896	5.87791	5.77869	5.94995	6.12551	6.10208	6.12551	0.21111	0.068952	0.17126	-0.023428	0.21111	-0.023428	0.106973	8634	rtcd1	ENSG00000170545
1373_at	7.10357	7.45925	7.17576	7.2138	7.6197	7.58686	7.57093	7.6377	7.6377	0.355681	0.038038	-0.032841	0.066772	0.355681	-0.032841	0.106912
33897_at	5.09923	5.10618	5.12022	5.19426	5.1186	5.23738	5.20462	5.4321	5.4321	0.00695	0.074036	0.118788	0.22748	0.22748	0.00695	0.106813	55361	PI4K2A	ENSG00000130725
31665_s_at	3.45991	3.43719	3.67577	3.78537	3.66327	3.91514	4.14324	4.23174	4.23174	-0.022726	0.109598	0.251869	0.088497	0.251869	-0.022726	0.10681	83939	Eif2a	ENSG00000132780
32659_at	7.17647	7.49867	7.34773	7.48743	7.31348	7.18669	7.30321	7.39525	7.49867	0.322198	0.139704	-0.126786	0.09205	0.322198	-0.126786	0.106791	8890	EIF2B4	ENSG00000172348
34679_at	8.16302	8.32582	8.35168	8.45606	8.26628	8.3859	8.46509	8.50538	8.50538	0.162797	0.104381	0.119621	0.040291	0.162797	0.040291	0.106772	613	bcr
36099_at	5.04377	5.14838	5.39574	5.07608	5.33668	5.57906	4.2882	4.68788	5.57906	0.104613	-0.31966	0.242378	0.399686	0.399686	-0.31966	0.106754			ENSG00000150594
36664_at	6.66913	6.71569	6.58396	6.59349	6.64898	6.80007	6.55044	6.77022	6.80007	0.046561	0.009533	0.151089	0.219775	0.219775	0.009533	0.106739	2592	galT
35970_g_at	3.37423	3.84883	3.34464	3.00855	3.53253	3.60559	3.08158	3.29683	3.84883	0.474591	-0.33609	0.073061	0.215255	0.474591	-0.33609	0.106704			ENSG00000105612
38649_at	6.32017	6.15724	5.86049	5.91002	6.39266	6.74387	6.32403	6.51303	6.74387	-0.162933	0.049531	0.351217	0.188993	0.351217	-0.162933	0.106702	22862	FNDC3A	ENSG00000178623
34366_g_at	7.49758	7.71805	7.492	7.48894	7.77385	7.80961	7.6702	7.84372	7.84372	0.220468	-0.003052	0.035766	0.173512	0.220468	-0.003052	0.106673			ENSG00000073670
32572_at	7.05509	7.16973	6.51613	6.75053	6.84338	7.19569	7.04033	6.76456	7.19569	0.114634	0.234398	0.352315	-0.275768	0.352315	-0.275768	0.106395	8239	USP9X	ENSG00000038427
32666_at	3.24793	3.44034	3.11998	3.24667	3.20234	3.19179	3.08236	3.19925	3.44034	0.192412	0.126692	-0.010551	0.116884	0.192412	-0.010551	0.106359			ENSG00000198087
37707_i_at	6.83202	7.17509	6.12232	6.26908	7.10219	7.12269	6.64577	6.56044	7.17509	0.343076	0.146761	0.020499	-0.085331	0.343076	-0.085331	0.106251			ENSG00000206047
39825_at	7.85713	8.01229	7.58888	7.73589	7.78915	7.56075	7.46626	7.81746	8.01229	0.155166	0.147018	-0.228403	0.351201	0.351201	-0.228403	0.106245
32612_at	8.44383	8.61166	8.3489	8.39156	8.53093	8.54097	8.51333	8.7174	8.7174	0.167827	0.042663	0.010041	0.204066	0.204066	0.010041	0.106149	2934	Gsn	ENSG00000196591
33903_at	7.98007	8.22935	8.31996	8.5025	8.24495	8.28301	8.28893	8.24361	8.5025	0.249282	0.18254	0.038062	-0.045324	0.249282	-0.045324	0.10614	1613	dapk3
37658_at	10.0088	10.2738	9.0965	9.37408	10.1334	10.0434	9.77181	9.74373	10.2738	0.265022	0.277581	-0.090022	-0.028082	0.277581	-0.090022	0.106125	2621 732446	gas6 LOC732446	ENSG00000188313
34316_at	8.05847	8.13686	7.90919	7.97231	7.96541	7.77869	7.85474	8.32434	8.32434	0.07838	0.063119	-0.186719	0.469599	0.469599	-0.186719	0.106095			ENSG00000119699
34892_at	8.08778	8.50187	7.79116	8.16601	8.42168	8.81242	9.43008	8.67463	9.43008	0.414086	0.374852	0.390746	-0.755445	0.414086	-0.755445	0.10606	8795	tnfrsf10b	ENSG00000107643
38106_at	6.92915	7.07626	7.00317	7.07891	7.03878	7.03741	6.90896	7.11127	7.11127	0.147107	0.075736	-0.00137	0.202314	0.202314	-0.00137	0.105947	100132658 10412 400061	LOC100132658 LOC400061 NSA2	ENSG00000184702
40618_at	7.10954	7.26659	7.80445	7.90452	7.45378	7.80684	7.94118	7.75464	7.94118	0.157054	0.100075	0.353064	-0.186531	0.353064	-0.186531	0.105915			ENSG00000171862
32874_at	6.2321	6.36752	6.30044	6.26668	6.2573	6.4729	6.4197	6.52607	6.52607	0.135423	-0.033756	0.215596	0.106373	0.215596	-0.033756	0.105909			ENSG00000108469
41718_g_at	8.00055	8.10424	7.19989	7.34282	8.06277	8.06674	7.36603	7.53868	8.10424	0.103691	0.142934	0.00397	0.172644	0.172644	0.00397	0.10581			ENSG00000124380
1754_at	6.67208	6.90906	7.17493	7.30899	6.87482	7.00323	7.27121	7.19487	7.30899	0.236975	0.134058	0.12841	-0.076341	0.236975	-0.076341	0.105776	1616	DAXX	ENSG00000134200
34199_at	4.81191	4.75069	4.86914	5.04809	4.66046	4.7819	4.69128	4.87507	5.04809	-0.061217	0.178945	0.121443	0.18379	0.18379	-0.061217	0.10574	10802	Sec24a	ENSG00000111339
143_s_at	4.67853	4.76077	5.05152	5.20062	5.08131	5.26706	5.10351	5.10916	5.26706	0.082242	0.149107	0.185751	0.005646	0.185751	0.005646	0.105687	6877	Taf5	ENSG00000113810
35187_at	6.49182	6.68153	6.56248	6.71284	6.44074	6.52358	6.60422	6.60404	6.71284	0.18971	0.150355	0.082837	-0.000181	0.18971	-0.000181	0.10568	51592	trim33	ENSG00000100101
40426_at	7.6435	7.93163	7.69163	7.96824	7.53772	7.58723	7.93212	7.74057	7.96824	0.288128	0.276611	0.04951	-0.191546	0.288128	-0.191546	0.105676	9275	bcl7b	ENSG00000103479
35458_r_at	3.35933	3.71784	3.65162	3.66249	3.53826	3.50846	3.56031	3.64322	3.71784	0.358513	0.010871	-0.029797	0.082901	0.358513	-0.029797	0.105622	23456	ABCB10
36531_r_at	7.18241	7.33746	7.26202	7.50128	7.28664	7.22674	7.29512	7.38299	7.50128	0.155041	0.239262	-0.059898	0.087863	0.239262	-0.059898	0.105567			ENSG00000040933
36463_at	6.87246	7.25596	7.21389	7.13901	6.63816	6.74629	6.62465	6.6301	7.25596	0.383499	-0.074872	0.108133	0.005444	0.383499	-0.074872	0.105551	9529	BAG5	ENSG00000173805
31821_at	5.97232	6.23777	6.18712	6.17298	5.85787	6.16864	6.2291	6.08902	6.23777	0.265451	-0.014139	0.310777	-0.140086	0.310777	-0.140086	0.105501	23082	pprc1	ENSG00000047849
34322_r_at	3.38044	3.59788	3.2816	3.38249	3.54943	3.58394	3.67318	3.7418	3.7418	0.217439	0.10089	0.034518	0.068613	0.217439	0.034518	0.105365			ENSG00000128805
32530_at	9.30908	9.3745	9.17739	9.20064	9.18244	9.27357	8.80908	9.05066	9.3745	0.065425	0.023249	0.091124	0.241584	0.241584	0.023249	0.105346	10971	ywhaq	ENSG00000181751
32194_at	5.40334	5.83806	6.2857	6.32188	5.91883	5.92619	6.11085	6.0539	6.32188	0.434714	0.036177	0.007361	-0.056951	0.434714	-0.056951	0.105325			ENSG00000197122
40549_at	6.98473	7.04052	6.82817	6.72665	7.01483	7.07104	6.51812	6.92877	7.07104	0.055791	-0.10152	0.056206	0.410647	0.410647	-0.10152	0.105281	1020	cdk5	ENSG00000044115
33867_s_at	6.96762	7.20993	7.10798	7.43579	6.92389	6.81145	7.10502	7.06834	7.43579	0.242316	0.327812	-0.112432	-0.036685	0.327812	-0.112432	0.105253			ENSG00000124198
40611_s_at	4.2515	4.15957	4.40512	4.68889	4.17725	4.34223	4.49783	4.56183	4.68889	-0.091932	0.28377	0.164988	0.064	0.28377	-0.091932	0.105206			ENSG00000188153
31546_at	11.2598	11.3566	11.2993	11.3628	11.2637	11.2584	11.2346	11.4999	11.4999	0.096858	0.063446	-0.005297	0.265332	0.265332	-0.005297	0.105085	6141	RPL18	ENSG00000186510
39750_at	6.71983	6.86725	6.50087	6.53297	6.80075	6.77269	6.66854	6.9374	6.9374	0.147422	0.032105	-0.02806	0.268856	0.268856	-0.02806	0.105081			ENSG00000165246
36732_at	7.78043	8.06984	7.36578	7.31195	7.92613	8.06865	7.83678	7.87889	8.06984	0.289416	-0.053822	0.142516	0.042106	0.289416	-0.053822	0.105054			ENSG00000233426
39845_at	7.22007	7.45633	7.51876	7.45886	7.37162	7.4149	7.32497	7.52525	7.52525	0.236261	-0.059902	0.04328	0.200282	0.236261	-0.059902	0.10498	27429	HTRA2
1347_at	7.6254	7.9989	6.85396	6.8339	7.79459	8.02273	8.15364	7.99172	8.15364	0.373495	-0.020055	0.228141	-0.161919	0.373495	-0.161919	0.104915	994	Cdc25b	ENSG00000143185
34406_at	7.01639	7.2341	7.07652	7.13929	6.96491	7.06597	7.20346	7.24141	7.24141	0.217712	0.062767	0.10106	0.037953	0.217712	0.037953	0.104873	23241	PACS2	ENSG00000204789
40910_at	8.47896	8.51603	8.17816	8.24417	8.47411	8.49654	8.05508	8.34904	8.51603	0.03707	0.066009	0.02243	0.293958	0.293958	0.02243	0.104867	829	CAPZA1	ENSG00000242173
39162_at	7.22333	7.39662	7.31592	7.1449	7.27063	7.20974	6.86497	7.34292	7.39662	0.173283	-0.17102	-0.060889	0.477948	0.477948	-0.17102	0.104831	404672	GTF2H5	ENSG00000119699
33864_at	4.54162	4.84831	5.12392	5.06605	4.89487	4.91248	4.98239	5.13513	5.13513	0.306688	-0.057868	0.017616	0.152741	0.306688	-0.057868	0.104794			ENSG00000257639
38776_at	3.91026	4.06792	4.32282	4.35482	4.12235	4.29565	4.29292	4.34896	4.35482	0.157667	0.031999	0.173306	0.056038	0.173306	0.031999	0.104753			ENSG00000125743
41406_at	6.52679	6.50928	6.36316	6.42451	6.58001	6.73362	6.35843	6.57997	6.73362	-0.017505	0.061347	0.153607	0.221542	0.221542	-0.017505	0.104748	65123	INTS3	ENSG00000165215
204_at	5.41732	5.44339	5.72826	5.99274	5.61	5.64066	5.70766	5.80527	5.99274	0.026073	0.264478	0.030662	0.097618	0.264478	0.026073	0.104708			ENSG00000122711
39039_s_at	6.67522	6.82132	7.12784	6.96607	6.75144	7.02593	7.1545	7.31436	7.31436	0.146103	-0.161772	0.274483	0.159865	0.274483	-0.161772	0.10467			ENSG00000103507
40874_at	9.01187	9.3867	9.35304	9.47369	9.30291	9.3445	9.54148	9.42226	9.54148	0.374837	0.120659	0.041592	-0.119221	0.374837	-0.119221	0.104467			ENSG00000170827
36641_at	7.87431	8.17948	7.5954	7.69929	7.91483	7.9277	7.74752	7.74341	8.17948	0.305171	0.10389	0.012876	-0.004115	0.305171	-0.004115	0.104456	830	Capza2	ENSG00000117586
37887_at	5.58572	5.70278	5.41277	5.35313	5.8066	5.85478	5.34623	5.65834	5.85478	0.117053	-0.059634	0.048177	0.312111	0.312111	-0.059634	0.104427	100133012 11200 646096	CHEK2 LOC100133012 LOC646096	ENSG00000180228
1591_s_at	4.67349	4.41206	4.53871	4.60197	4.30896	4.50662	4.55665	4.97474	4.97474	-0.261433	0.063257	0.19766	0.418088	0.418088	-0.261433	0.104393			ENSG00000186716
40497_at	7.77835	7.92635	8.01483	7.82581	7.86679	7.95079	7.64324	8.01783	8.01783	0.147995	-0.189016	0.083995	0.374594	0.374594	-0.189016	0.104392
38381_at	6.247	6.34276	6.46877	6.58931	6.45568	6.56407	6.75549	6.84735	6.84735	0.095758	0.12054	0.108398	0.091858	0.12054	0.091858	0.104138	6809	STX3	ENSG00000164794
31388_at	3.54616	3.77481	3.79762	3.78968	3.76747	3.88191	3.68461	3.76589	3.88191	0.228651	-0.007933	0.114444	0.081278	0.228651	-0.007933	0.10411	10824	EPAG
31429_at	4.20489	4.30626	4.27351	4.59054	4.22365	4.39551	4.37536	4.2015	4.59054	0.101361	0.317028	0.171863	-0.173861	0.317028	-0.173861	0.104098			ENSG00000130202
37268_at	8.14686	8.29983	7.87971	8.1243	8.15443	8.11611	8.21805	8.27512	8.29983	0.152972	0.24459	-0.038322	0.057063	0.24459	-0.038322	0.104076	7423	Vegfb	ENSG00000112186
1466_s_at	3.65801	3.72119	3.77834	4.11425	3.80111	3.86194	3.94439	3.90076	4.11425	0.063178	0.335902	0.060828	-0.043633	0.335902	-0.043633	0.104069			ENSG00000119684
36857_at	5.14915	5.22163	5.59272	5.58479	5.37925	5.44095	5.05514	5.34505	5.59272	0.072479	-0.007924	0.061704	0.289909	0.289909	-0.007924	0.104042	5810	RAD1	ENSG00000123989
40436_g_at	8.78154	8.88209	9.05267	9.12277	9.33422	9.34876	9.20863	9.43941	9.43941	0.100551	0.070103	0.014541	0.230775	0.230775	0.014541	0.103993			ENSG00000115138
1719_at	4.90022	5.16946	4.95015	5.00306	5.16207	5.18035	5.1669	5.24243	5.24243	0.269246	0.052914	0.018273	0.075534	0.269246	0.018273	0.103992	4437	msh3	ENSG00000124159
38093_at	6.75739	7.00045	7.43063	7.63778	6.78338	7.03937	7.17716	6.8868	7.63778	0.243062	0.207158	0.255988	-0.290368	0.255988	-0.290368	0.10396	93487	MAPK1IP1L
40903_at	6.73026	6.96816	6.83485	6.82766	6.78759	6.87899	6.91911	7.01204	7.01204	0.237902	-0.007188	0.091408	0.092925	0.237902	-0.007188	0.103762			ENSG00000108759
40923_at	4.98763	5.30646	5.45643	5.67843	5.21757	5.08816	5.16056	5.16404	5.67843	0.318835	0.221996	-0.12941	0.00348	0.318835	-0.12941	0.103725			ENSG00000140285
38148_at	4.70659	4.58158	4.41966	4.55968	4.52299	4.9632	4.59698	4.55661	4.9632	-0.125014	0.140019	0.440206	-0.04037	0.440206	-0.125014	0.10371	1407	CRY1	ENSG00000170345
41817_g_at	9.12168	9.19549	8.86223	8.93041	9.28562	9.2309	8.94638	9.27394	9.28562	0.073815	0.068179	-0.054721	0.327556	0.327556	-0.054721	0.103707			ENSG00000140479
40898_at	8.76072	9.11577	9.01379	9.07477	8.98838	9.13626	9.78275	9.63362	9.78275	0.355044	0.060981	0.147883	-0.149128	0.355044	-0.149128	0.103695	8878	sqstm1	ENSG00000148602
549_at	7.58219	7.93204	8.29256	8.1686	7.88423	7.86665	7.71629	7.92267	8.29256	0.349848	-0.123952	-0.017581	0.206382	0.349848	-0.123952	0.103674	5917	rars	ENSG00000102080
36071_at	4.29022	4.26357	4.23756	4.68322	4.37311	4.4117	4.23606	4.193	4.68322	-0.026649	0.445662	0.038589	-0.043059	0.445662	-0.043059	0.103636	55705	Ipo9	ENSG00000085276
1921_at	4.12172	3.90903	3.88087	4.33331	4.08949	4.04321	3.82142	4.04238	4.33331	-0.212692	0.452437	-0.046286	0.220957	0.452437	-0.212692	0.103604			ENSG00000171791
33328_at	6.44995	7.02816	4.81723	5.1644	6.72259	6.28455	6.44515	6.37212	7.02816	0.578211	0.34717	-0.438038	-0.073031	0.578211	-0.438038	0.103578	57493	HEG1	ENSG00000118513
39438_at	4.47893	4.77934	4.84837	4.54932	4.98891	4.98969	4.61798	5.03006	5.03006	0.300416	-0.299051	0.000784	0.412089	0.412089	-0.299051	0.103559	1389	CREBL2	ENSG00000167244
32604_s_at	5.22899	5.34023	5.35401	5.81315	5.70364	5.66284	5.65869	5.5431	5.81315	0.111241	0.459136	-0.040799	-0.115591	0.459136	-0.115591	0.103497	23177	Cep68	ENSG00000155903
41053_at	6.29573	6.35957	6.3329	6.48919	5.99502	5.99419	6.11775	6.3124	6.48919	0.063841	0.156293	-0.000829	0.194654	0.194654	-0.000829	0.10349	57827	C6orf47	ENSG00000178732
359_at	5.05304	5.43621	5.90961	6.06616	5.69051	5.52199	6.19873	6.24053	6.24053	0.38317	0.15655	-0.168519	0.041801	0.38317	-0.168519	0.103251
39269_at	4.23859	4.08273	3.73285	3.77526	4.26282	4.59956	3.89364	4.08334	4.59956	-0.15586	0.042416	0.336745	0.189701	0.336745	-0.15586	0.103251	5983	RFC3	ENSG00000102030
37954_at	10.9383	10.9035	10.8241	10.7557	10.8305	10.7012	9.98661	10.632	10.9383	-0.034716	-0.068384	-0.129313	0.645369	0.645369	-0.129313	0.103239	244	ANXA8L2	ENSG00000132676
AFFX-HUMTFRR/M11507_5_at	4.56037	4.57786	6.228	6.14178	5.17566	5.17173	4.46977	4.95534	6.228	0.017496	-0.086224	-0.003929	0.485564	0.485564	-0.086224	0.103227			ENSG00000160293
34420_at	3.38151	3.68109	3.74199	3.74036	3.50059	3.59887	3.61696	3.6331	3.74199	0.299579	-0.001639	0.098279	0.016139	0.299579	-0.001639	0.10309			ENSG00000122180
34562_at	3.9385	4.05348	4.35653	4.58838	4.26042	4.23649	4.08086	4.17024	4.58838	0.114977	0.231854	-0.023929	0.089383	0.231854	-0.023929	0.103071	10773	Zbtb6
1274_s_at	7.43946	7.78196	8.03477	8.26389	7.82501	7.7887	8.40127	8.27819	8.40127	0.342504	0.229121	-0.036312	-0.123088	0.342504	-0.123088	0.103056
35335_at	5.34258	5.58034	5.25482	5.14247	5.40292	5.60507	5.45847	5.54282	5.60507	0.237761	-0.112354	0.202148	0.08435	0.237761	-0.112354	0.102976	9475	ROCK2	ENSG00000198477
35759_at	9.33637	9.43225	9.7929	9.81219	9.43879	9.57398	9.17909	9.33995	9.81219	0.095879	0.019292	0.135184	0.160859	0.160859	0.019292	0.102804	10576	CCT2	ENSG00000078142
37472_at	6.42972	6.55276	6.28983	6.44819	6.54117	6.38288	6.61571	6.90366	6.90366	0.123036	0.158369	-0.158293	0.287947	0.287947	-0.158293	0.102765	4126	MANBA	ENSG00000125170
34750_r_at	3.38361	3.30451	2.67823	3.10814	2.92646	2.81842	2.87858	3.04671	3.38361	-0.079102	0.429907	-0.10804	0.168127	0.429907	-0.10804	0.102723
35055_at	10.2283	10.2924	10.086	10.1748	10.2958	10.4049	10.1801	10.3289	10.4049	0.064151	0.088812	0.109098	0.14879	0.14879	0.064151	0.102713	689 690	btf3 BTF3L1	ENSG00000100360
40956_at	6.07178	6.35136	6.07586	6.20873	6.31319	6.34389	6.23586	6.20348	6.35136	0.279582	0.13287	0.030702	-0.032383	0.279582	-0.032383	0.102693	8131	NPRL3	ENSG00000111275
34764_at	6.9186	7.10933	6.57944	6.50524	7.00347	7.08549	6.43808	6.65005	7.10933	0.19073	-0.074202	0.08202	0.211973	0.211973	-0.074202	0.10263	23395	Lars2
35684_at	5.94393	6.11003	6.11031	6.50876	6.7119	6.81147	7.24106	6.98723	7.24106	0.166097	0.398445	0.099568	-0.253826	0.398445	-0.253826	0.102571	4233	MET	ENSG00000138814
35368_at	7.16006	7.32379	7.44233	7.57647	7.03619	7.02336	6.77675	6.90188	7.57647	0.163726	0.134141	-0.012826	0.125128	0.163726	-0.012826	0.102542	7756	ZNF207	ENSG00000118596
33154_at	9.05344	9.33107	9.22457	9.18663	9.19986	9.15043	9.09306	9.3129	9.33107	0.277627	-0.037935	-0.049423	0.219837	0.277627	-0.049423	0.102526			ENSG00000166136
2004_at	3.6544	3.86253	4.05823	4.41205	3.91016	3.96195	4.44489	4.2411	4.44489	0.208134	0.353821	0.051788	-0.203792	0.353821	-0.203792	0.102488			ENSG00000225422
36077_at	5.41551	5.4905	5.41166	5.18743	5.54645	5.57029	4.91445	5.44961	5.57029	0.074988	-0.224227	0.023848	0.535162	0.535162	-0.224227	0.102443			ENSG00000159110
37558_at	7.31971	7.37365	7.07088	7.03152	7.54294	7.6693	7.24977	7.51784	7.6693	0.053935	-0.039363	0.126361	0.268069	0.268069	-0.039363	0.102251	10643	igf2bp3	ENSG00000123454
31791_at	9.1116	9.01927	8.42862	8.70798	8.97881	9.21666	9.23576	9.21985	9.23576	-0.092325	0.279359	0.237856	-0.015905	0.279359	-0.092325	0.102246	8626	tp63	ENSG00000196924
34262_at	5.39184	5.34424	5.15419	5.0782	5.47232	5.55349	5.14979	5.6007	5.6007	-0.047599	-0.075991	0.081171	0.450904	0.450904	-0.075991	0.102121			ENSG00000232810
40545_at	5.61766	5.88325	5.77348	6.02094	6.01748	6.03419	5.9234	5.8018	6.03419	0.265588	0.247458	0.016707	-0.121607	0.265588	-0.121607	0.102036
1598_g_at	10.6269	10.9022	9.66393	9.91803	10.7444	10.7091	10.4582	10.372	10.9022	0.275332	0.2541	-0.035254	-0.086139	0.275332	-0.086139	0.10201			ENSG00000104969
40198_at	9.01739	9.21974	9.03591	9.10672	9.22222	9.13553	9.01025	9.23178	9.23178	0.202348	0.070811	-0.086692	0.221523	0.221523	-0.086692	0.101997	642585 7416	VDAC1 VDAC1P1	ENSG00000134046
39686_g_at	7.28078	7.38646	6.87606	6.67049	7.24658	7.35715	6.62617	7.02346	7.38646	0.105685	-0.205565	0.110572	0.39729	0.39729	-0.205565	0.101996			ENSG00000008128
39729_at	9.5037	9.6433	8.96749	9.17215	9.4812	9.11586	8.67962	9.10862	9.6433	0.1396	0.204664	-0.365344	0.428993	0.428993	-0.365344	0.101978	7001	PRDX2	ENSG00000089250
41010_at	5.20789	5.44071	5.49122	5.6351	5.34702	5.29804	5.27883	5.35875	5.6351	0.23282	0.14388	-0.048982	0.079914	0.23282	-0.048982	0.101908	9456	HOMER1	ENSG00000214975
36424_at	3.17265	3.38866	3.02659	3.25723	3.22381	3.26792	3.33376	3.2505	3.38866	0.21601	0.230638	0.044111	-0.083253	0.230638	-0.083253	0.101877			ENSG00000124209
31472_s_at	8.30644	8.32419	9.01037	9.05934	8.3819	8.6525	8.8751	8.9452	9.05934	0.017751	0.04897	0.270606	0.070099	0.270606	0.017751	0.101857			ENSG00000137497
38659_at	6.75454	7.00716	6.51543	6.49341	6.61479	6.95547	6.94242	6.77809	7.00716	0.252624	-0.022027	0.340683	-0.164326	0.340683	-0.164326	0.101739	8036	SHOC2	ENSG00000257923
32300_s_at	6.58575	6.49439	6.20999	6.70543	6.32278	6.13819	6.22521	6.41263	6.70543	-0.091363	0.495438	-0.18459	0.187423	0.495438	-0.18459	0.101727	7054	TH	ENSG00000064300
39415_at	9.35789	9.23054	9.37974	9.41111	9.26644	9.41075	8.73246	9.09101	9.41111	-0.127356	0.031365	0.144307	0.358553	0.358553	-0.127356	0.101717	3190 644063	Hnrnpk LOC644063	ENSG00000088386
35821_at	6.55464	6.91398	6.7619	6.8332	6.56746	6.52668	6.65749	6.67428	6.91398	0.359337	0.0713	-0.040782	0.016791	0.359337	-0.040782	0.101661	8841	HDAC3	ENSG00000125144
39695_at	5.6173	6.08045	5.30882	5.95914	5.38992	5.52742	7.02308	6.1786	7.02308	0.463157	0.650321	0.137498	-0.844484	0.650321	-0.844484	0.101623	1604	Cd55
36901_at	4.14374	4.44696	4.79608	4.66189	4.43814	4.71636	4.79178	4.75089	4.79608	0.303217	-0.134185	0.278219	-0.040888	0.303217	-0.134185	0.101591	7110	TMF1	ENSG00000164344
32565_at	5.70909	5.99588	5.68596	5.77045	5.6233	5.38599	5.57697	5.84933	5.99588	0.286791	0.084482	-0.237311	0.272356	0.286791	-0.237311	0.101579	6604	SMARCD3
35830_at	9.01351	9.21258	9.27065	9.3091	9.0925	9.35121	9.11568	9.02548	9.35121	0.199071	0.038453	0.25871	-0.090198	0.25871	-0.090198	0.101509	23214	XPO6	ENSG00000164442
38256_s_at	5.86702	6.08141	6.1629	6.10816	5.81944	5.75043	5.57138	5.88669	6.1629	0.214398	-0.054738	-0.069003	0.315316	0.315316	-0.069003	0.101493			ENSG00000109062
1768_s_at	8.51534	8.73823	8.76113	8.78149	8.65436	8.70548	8.60116	8.71236	8.78149	0.2229	0.020361	0.051115	0.111203	0.2229	0.020361	0.101395	1445	CSK	ENSG00000018408
35642_at	6.48837	6.81282	6.66759	6.61984	6.56779	6.62589	6.67424	6.74491	6.81282	0.324454	-0.047751	0.058092	0.070673	0.324454	-0.047751	0.101367	10651	MTX2	ENSG00000113739
41668_r_at	2.00434	2.37995	2.19244	2.23699	2.18077	2.17915	2.12119	2.10806	2.37995	0.375605	0.044552	-0.001621	-0.013121	0.375605	-0.013121	0.101354			ENSG00000026508
32056_at	4.47498	4.5272	4.41848	4.5737	4.49751	4.63419	4.52672	4.58777	4.63419	0.05222	0.155214	0.136674	0.061048	0.155214	0.05222	0.101289	5414	2012-09-04	ENSG00000165646
40758_at	6.33364	6.43967	6.34846	6.19777	6.28199	6.28929	5.73349	6.17585	6.43967	0.106024	-0.150696	0.007292	0.442358	0.442358	-0.150696	0.101245	3396	ICT1	ENSG00000141736
40797_at	5.99604	6.3303	5.89454	5.86818	6.32445	6.27096	6.30004	6.4506	6.4506	0.33426	-0.026353	-0.053493	0.150557	0.33426	-0.053493	0.101243			ENSG00000182687
503_at	10.6767	10.7155	10.3216	10.468	10.6987	10.2654	9.72966	10.3827	10.7155	0.038747	0.146404	-0.433364	0.652999	0.652999	-0.433364	0.101196	5441	POLR2L	ENSG00000135903
32529_at	8.70549	8.8994	8.41038	8.37308	8.47271	8.72763	8.68916	8.68241	8.8994	0.193914	-0.037309	0.254922	-0.006753	0.254922	-0.037309	0.101193	10970	Ckap4
32435_at	11.4988	11.5094	11.3146	11.4474	11.4957	11.5409	11.2863	11.5023	11.5409	0.010528	0.132809	0.045201	0.216018	0.216018	0.010528	0.101139	100129424 6143	rpl19 RPL19P12	ENSG00000136141
37028_at	8.1841	9.09074	7.13791	7.37222	7.42063	7.74076	9.09154	8.03467	9.09154	0.906642	0.234313	0.32012	-1.05688	0.906642	-1.05688	0.10105	23645	PPP1R15A	ENSG00000120063
1045_s_at	5.63958	6.02609	6.31309	6.6548	6.05875	6.01785	6.63107	6.34781	6.6548	0.386519	0.341703	-0.040894	-0.28326	0.386519	-0.28326	0.101017
32789_at	6.00628	6.19395	6.54552	6.69642	6.20191	6.07666	6.23698	6.42763	6.69642	0.187666	0.150902	-0.125243	0.190659	0.190659	-0.125243	0.100996			ENSG00000170385
1757_i_at	2.43059	2.55736	1.9771	2.18389	2.33795	2.23033	2.13562	2.31352	2.55736	0.126773	0.206796	-0.107619	0.177901	0.206796	-0.107619	0.100963			ENSG00000055957
38705_at	7.82819	8.05688	8.068	8.23124	7.92142	7.80108	7.67077	7.80292	8.23124	0.228687	0.163245	-0.120343	0.132149	0.228687	-0.120343	0.100935			ENSG00000223779
39003_at	7.89162	8.02519	8.03738	8.28301	8.1087	8.20074	8.30759	8.23856	8.30759	0.133566	0.245631	0.092042	-0.069028	0.245631	-0.069028	0.100553	754	Pttg1ip	ENSG00000112941
36833_at	7.29127	7.58662	6.98257	7.04809	7.51199	7.37813	7.14249	7.31764	7.58662	0.295352	0.065523	-0.133853	0.175157	0.295352	-0.133853	0.100545	2717	Gla	ENSG00000170956
37340_at	4.76597	4.87114	4.9191	4.88318	4.68458	4.923	4.76544	4.85968	4.923	0.105167	-0.035914	0.238415	0.094243	0.238415	-0.035914	0.100478	4144	mat2a	ENSG00000099942
368_at	7.554	7.65139	8.51832	8.84211	8.07303	8.42948	9.28446	8.90818	9.28446	0.097383	0.323797	0.356448	-0.37628	0.356448	-0.37628	0.100337	7162	TPBG
36175_s_at	5.54342	6.0015	5.9178	5.92639	6.25332	6.24657	6.42814	6.36955	6.42814	0.458077	0.00859	-0.006753	-0.058594	0.458077	-0.058594	0.10033	3097	hivep2	ENSG00000165731
32171_at	5.94907	6.12558	6.47227	6.78308	6.28542	6.5371	6.48158	6.14377	6.78308	0.176512	0.310809	0.25168	-0.337809	0.310809	-0.337809	0.100298			ENSG00000163399
35754_at	8.74931	8.88668	8.4716	8.50628	8.91241	8.99502	8.65141	8.79776	8.99502	0.137375	0.034686	0.082612	0.14635	0.14635	0.034686	0.100256			ENSG00000240583
33059_at	3.23267	3.65826	3.5658	3.58641	3.54323	3.4418	3.42285	3.47881	3.65826	0.42559	0.020613	-0.101434	0.055966	0.42559	-0.101434	0.100184			ENSG00000087088
40200_at	8.51713	8.81218	8.73621	8.88902	8.60256	8.57495	8.89877	8.87914	8.89877	0.295047	0.15281	-0.027601	-0.019629	0.295047	-0.027601	0.100157	3297	hsf1	ENSG00000198353
35672_at	5.21691	5.10708	5.52372	5.72752	5.20366	5.35458	5.41559	5.57128	5.72752	-0.109832	0.203797	0.15092	0.155696	0.203797	-0.109832	0.100145	25909 285116	AHCTF1 AHCTF1P1	ENSG00000086758
223_at	9.04212	9.11911	9.35703	9.40324	9.21809	9.23488	8.88315	9.14371	9.40324	0.076986	0.046215	0.016794	0.260557	0.260557	0.016794	0.100138	7332	ube2l3	ENSG00000077264
32970_f_at	6.0942	6.28254	6.14645	6.1179	6.23111	6.37018	6.27918	6.38084	6.38084	0.188337	-0.028548	0.139068	0.101658	0.188337	-0.028548	0.100129	22927	habp4	ENSG00000173674
39744_at	6.86465	7.11591	7.11365	7.27903	6.82015	6.80191	6.78829	6.79019	7.27903	0.25126	0.165379	-0.018243	0.001898	0.25126	-0.018243	0.100073			ENSG00000172869
705_at	5.24788	5.31051	5.41963	5.56743	5.58294	5.49756	5.42751	5.70265	5.70265	0.062631	0.147796	-0.085374	0.275145	0.275145	-0.085374	0.10005	4524	Mthfr	ENSG00000197903
37871_at	3.57924	3.52541	3.34449	3.59369	3.50275	3.52937	3.40615	3.58431	3.59369	-0.053833	0.249205	0.026614	0.178157	0.249205	-0.053833	0.100036	3375	Iapp	ENSG00000105607
35643_at	5.15274	5.27288	4.83455	5.0404	5.26229	5.46119	5.32854	5.20378	5.46119	0.120138	0.205851	0.198905	-0.124758	0.205851	-0.124758	0.100034	4925	nucb2	ENSG00000166200
41161_at	7.57306	7.91473	7.74101	7.8633	7.73301	7.82262	7.99097	7.83747	7.99097	0.341669	0.122283	0.089614	-0.153498	0.341669	-0.153498	0.100017	1616	DAXX	ENSG00000171497
39584_at	3.73613	3.73252	3.66124	3.89837	3.78822	3.81294	3.70276	3.84443	3.89837	-0.003614	0.237127	0.024722	0.14167	0.237127	-0.003614	0.0999763	23261	CAMTA1	ENSG00000169031
33413_at	6.01095	6.04047	5.74624	5.79683	5.42224	5.80524	5.90208	5.83876	6.04047	0.029512	0.050593	0.383002	-0.063318	0.383002	-0.063318	0.0999473	7803	ptp4a1	ENSG00000232069
41532_at	6.97149	7.32136	7.24477	7.18511	7.04667	7.19875	7.30542	7.26283	7.32136	0.349868	-0.059656	0.152075	-0.042591	0.349868	-0.059656	0.099924	7709	ZBTB17	ENSG00000057468
41670_at	6.92384	7.13401	7.19527	6.99533	6.98529	7.23245	6.9778	7.11947	7.23245	0.210172	-0.199943	0.24716	0.141668	0.24716	-0.199943	0.0997643	27351	pppde2	ENSG00000108854
38007_at	6.91753	7.0151	6.44871	6.48809	6.86909	6.89762	6.37161	6.6048	7.0151	0.097565	0.039384	0.028537	0.233192	0.233192	0.028537	0.0996695	4771	Nf2	ENSG00000145592
41329_at	4.9838	5.15207	5.00065	5.03497	5.00758	5.00506	4.87573	5.0741	5.15207	0.168264	0.034316	-0.002519	0.198364	0.198364	-0.002519	0.0996063	57147	Scyl3	ENSG00000253230
38349_at	5.07933	5.34673	5.32454	5.49942	5.46593	5.57938	5.85122	5.69358	5.85122	0.267399	0.174888	0.113444	-0.157639	0.267399	-0.157639	0.099523	83737	ITCH	ENSG00000106536
33135_at	6.50221	6.62296	6.5132	6.47156	6.65321	6.77267	6.43662	6.63601	6.77267	0.120757	-0.041636	0.119453	0.199388	0.199388	-0.041636	0.0994905	6573	Slc19a1	ENSG00000105467
37208_at	7.43997	7.89062	7.41887	7.47784	7.87583	7.59507	7.96606	8.13488	8.13488	0.450647	0.058972	-0.280754	0.168819	0.450647	-0.280754	0.099421			ENSG00000162924
41485_at	10.7182	10.5473	11.0615	11.2685	10.5216	10.4521	9.98426	10.4153	11.2685	-0.170927	0.207034	-0.069442	0.431004	0.431004	-0.170927	0.0994172	3939	LdhA	ENSG00000155096
675_at	10.6158	10.715	9.61202	10.0623	10.6586	10.4057	10.2579	10.359	10.715	0.099216	0.45025	-0.252914	0.101091	0.45025	-0.252914	0.0994107	8519	Ifitm1	ENSG00000117560
37661_at	5.19381	5.47562	5.74001	6.08828	5.85922	5.86009	6.31328	6.07989	6.31328	0.281803	0.34826	0.000867	-0.233384	0.34826	-0.233384	0.0993865			ENSG00000141582
41275_at	5.51985	5.60537	5.69841	5.62631	5.62073	5.87507	5.82929	5.95894	5.95894	0.085527	-0.07209	0.254335	0.129648	0.254335	-0.07209	0.099355	1875	E2f5	ENSG00000132932
32982_at	2.47509	2.80774	2.71476	2.59891	2.34343	2.5532	2.54788	2.51844	2.80774	0.332652	-0.115851	0.209768	-0.029438	0.332652	-0.115851	0.0992828			ENSG00000058335
31526_f_at	5.02911	5.01169	4.69444	4.93604	4.75525	5.13177	5.25684	5.05322	5.25684	-0.017425	0.241602	0.37652	-0.203624	0.37652	-0.203624	0.0992683			ENSG00000165584
35943_s_at	3.34715	3.56925	4.0589	4.33078	3.46521	3.66296	3.84453	3.54984	4.33078	0.222102	0.271874	0.197749	-0.294683	0.271874	-0.294683	0.0992605			ENSG00000215644
911_s_at	10.4597	10.6022	10.4269	10.6424	10.4904	10.5031	10.498	10.5241	10.6424	0.142474	0.215513	0.01274	0.026129	0.215513	0.01274	0.099214			ENSG00000049239
41061_at	4.33989	4.56525	4.12134	4.51256	4.83002	4.87924	4.90924	4.64021	4.90924	0.225365	0.391223	0.049217	-0.269027	0.391223	-0.269027	0.0991945	3092	HIP1	ENSG00000125787
40764_at	8.76834	8.88685	8.68495	8.67404	8.96026	8.98748	8.57071	8.83246	8.98748	0.118514	-0.010908	0.027223	0.261753	0.261753	-0.010908	0.0991455	2806	Got2	ENSG00000158486
36691_at	7.09155	7.01806	6.87028	6.94427	7.19775	7.33973	7.21802	7.47206	7.47206	-0.073492	0.073995	0.141976	0.254033	0.254033	-0.073492	0.099128			ENSG00000183900
39404_s_at	8.09567	8.36916	8.42573	8.46311	8.48855	8.48455	8.47625	8.56563	8.56563	0.273485	0.03738	-0.004005	0.08938	0.273485	-0.004005	0.09906	5976	UPF1	ENSG00000142798
384_at	7.26683	7.49197	7.10042	7.16147	7.34524	7.19528	7.01106	7.271	7.49197	0.225132	0.061051	-0.149967	0.259945	0.259945	-0.149967	0.0990402	5699	PSMB10	ENSG00000143473
364_s_at	5.46368	5.86742	5.60272	5.80588	5.71704	5.73674	5.97072	5.74014	5.97072	0.403735	0.203159	0.019697	-0.230577	0.403735	-0.230577	0.0990035	5331	plcb3	ENSG00000105894
1876_at	4.74358	5.05117	5.28599	5.38693	5.28694	5.47039	5.63439	5.43819	5.63439	0.307588	0.100941	0.183448	-0.196208	0.307588	-0.196208	0.0989422			ENSG00000136750
36137_at	8.19206	8.3862	7.58444	7.62791	8.46717	8.44148	8.18039	8.3642	8.46717	0.194146	0.043479	-0.025687	0.18381	0.194146	-0.025687	0.098937	1108	CHD4	ENSG00000166710
35751_at	7.9559	8.10217	7.82932	7.81953	8.07979	8.09807	7.82325	8.06413	8.10217	0.14627	-0.009798	0.018285	0.24088	0.24088	-0.009798	0.0989092	6390	SdhB	ENSG00000109255
39730_at	7.88698	8.11705	7.67764	7.74949	8.02343	8.25079	8.18371	8.04973	8.25079	0.23007	0.071853	0.22736	-0.133974	0.23007	-0.133974	0.0988273	25	ABL1	ENSG00000221838
35600_at	3.3174	3.59236	4.08426	3.99131	3.73823	3.87239	4.01428	4.09333	4.09333	0.274959	-0.092955	0.134158	0.079048	0.274959	-0.092955	0.0988025	9991	ROD1	ENSG00000148346
39056_at	7.67862	8.00379	7.79933	7.74338	8.03274	8.21477	7.73778	7.68156	8.21477	0.325171	-0.055943	0.18203	-0.056217	0.325171	-0.056217	0.0987603	10606	paics	ENSG00000084774
38857_r_at	2.85119	2.93731	2.62966	2.97583	2.95945	2.76462	2.64472	2.80206	2.97583	0.08612	0.346171	-0.194831	0.157339	0.346171	-0.194831	0.0986997	151230	KLHL23	ENSG00000144452
35800_at	7.59139	7.87469	7.18534	7.37835	7.77224	7.50956	7.29847	7.47919	7.87469	0.2833	0.193007	-0.262678	0.180723	0.2833	-0.262678	0.098588	5050	PAFAH1B3	ENSG00000120802
33228_g_at	7.28472	7.38783	6.8245	7.07281	7.22532	7.46819	7.51357	7.31359	7.51357	0.103115	0.248308	0.242866	-0.199982	0.248308	-0.199982	0.0985768			ENSG00000172250
505_at	8.91036	9.01012	9.17512	9.28618	9.01532	9.09911	8.90473	9.00377	9.28618	0.099761	0.111065	0.083785	0.099036	0.111065	0.083785	0.0984117	11140	cdc37	ENSG00000166974
2009_at	6.03145	6.03421	6.21798	6.71037	6.12035	6.12495	6.3247	6.21833	6.71037	0.002765	0.49239	0.004608	-0.106367	0.49239	-0.106367	0.098349
198_g_at	8.47425	8.7332	8.58484	8.70818	8.54804	8.36826	8.78577	8.97659	8.97659	0.25895	0.123339	-0.179785	0.190825	0.25895	-0.179785	0.0983323			ENSG00000181449
36659_at	8.72223	9.09586	7.71494	8.45614	9.12553	9.05326	9.32196	8.67272	9.32196	0.373629	0.741201	-0.072268	-0.649245	0.741201	-0.649245	0.0983292	1284	col4a2	ENSG00000109458
36599_at	5.99923	6.171	5.75314	5.74652	6.13474	6.41193	6.27727	6.22778	6.41193	0.171771	-0.006613	0.277196	-0.049492	0.277196	-0.049492	0.0982155	4200	ME2	ENSG00000112739
40563_at	4.73032	4.89096	5.0684	5.28356	5.07518	4.93772	4.98539	5.13988	5.28356	0.160635	0.215153	-0.137456	0.154485	0.215153	-0.137456	0.0982042
39324_at	4.36052	4.66198	3.83185	3.83111	4.37973	4.46472	4.30109	4.308	4.66198	0.30146	-0.00074	0.084993	0.006907	0.30146	-0.00074	0.098155	80055	PGAP1	ENSG00000106128
1468_at	7.79787	8.32788	8.15659	8.01863	8.17999	8.1302	8.05985	8.1101	8.32788	0.530009	-0.137966	-0.049795	0.050252	0.530009	-0.137966	0.098125	10131	Trap1	ENSG00000146674
34340_at	7.26179	7.40662	7.16869	7.18436	7.35766	7.45027	6.96254	7.1018	7.45027	0.144827	0.015672	0.092608	0.13926	0.144827	0.015672	0.0980918			ENSG00000129473
38635_at	9.51393	9.72216	9.34572	9.42686	9.51543	9.28321	9.18585	9.52099	9.72216	0.208223	0.08114	-0.232217	0.335133	0.335133	-0.232217	0.0980698	6748	Ssr4	ENSG00000145241
38362_at	5.85589	5.8287	5.67854	5.8288	5.8129	5.80125	5.60988	5.89035	5.89035	-0.02719	0.150259	-0.011644	0.280473	0.280473	-0.02719	0.0979745	54870	QRICH1	ENSG00000258311
36221_at	4.93646	5.02159	5.03123	5.01088	5.01374	5.19893	4.97409	5.11579	5.19893	0.08513	-0.020346	0.185191	0.141701	0.185191	-0.020346	0.097919	98	Acyp2	ENSG00000146776
37193_at	6.98865	7.18398	7.13678	7.3099	7.17717	7.29772	7.30284	7.20541	7.3099	0.195333	0.173118	0.120553	-0.097438	0.195333	-0.097438	0.0978915	7371	uck2	ENSG00000163501
35318_at	6.0149	6.14572	6.07425	6.16794	6.09471	6.36357	6.44282	6.34086	6.44282	0.130821	0.093686	0.268851	-0.101959	0.268851	-0.101959	0.0978498	9917	FAM20B
36542_at	5.76508	6.08998	5.60223	5.42851	5.79778	6.07273	5.87003	5.83526	6.08998	0.324899	-0.173726	0.274948	-0.03477	0.324899	-0.173726	0.0978378	10479	Slc9a6
37677_at	10.2265	10.1493	10.2865	10.4086	10.1283	10.0958	9.61169	9.99047	10.4086	-0.077263	0.122142	-0.032451	0.378778	0.378778	-0.077263	0.0978015	5230	PGK1	ENSG00000069206
1205_at	3.7596	3.94266	4.24061	4.31543	3.99665	4.18232	4.31362	4.26097	4.31543	0.183069	0.074819	0.185663	-0.052643	0.185663	-0.052643	0.097727			ENSG00000021826
35178_at	3.24191	3.37371	3.24574	3.30135	3.04593	2.97232	2.98877	3.26557	3.37371	0.131807	0.055616	-0.073609	0.2768	0.2768	-0.073609	0.0976535	11197	Wif1	ENSG00000117614
36116_at	6.70886	7.06183	6.77228	7.22584	6.94975	7.00836	7.57261	7.098	7.57261	0.352965	0.453565	0.058608	-0.474606	0.453565	-0.474606	0.097633	9322	Trip10	ENSG00000204713
41360_at	4.27634	4.34143	4.27609	4.44636	4.44903	4.52578	4.47388	4.55119	4.55119	0.065094	0.170273	0.076748	0.077307	0.170273	0.065094	0.0973555			ENSG00000100321
32092_at	8.92414	9.00206	8.61011	8.70643	8.91267	8.86209	8.59156	8.85719	9.00206	0.077911	0.09632	-0.050581	0.265635	0.265635	-0.050581	0.0973213	9672	sdc3	ENSG00000109458
1933_g_at	6.3479	6.43006	6.31471	6.18531	6.33596	6.45489	6.25178	6.56913	6.56913	0.082155	-0.129397	0.118922	0.317355	0.317355	-0.129397	0.0972588			ENSG00000100401
36092_at	4.58932	4.62211	3.94239	4.02614	4.96912	4.93888	4.54314	4.84533	4.96912	0.032785	0.083758	-0.03024	0.302181	0.302181	-0.03024	0.097121	100134230 652164 727927 9659	LOC100134230 LOC652164 LOC727927 PDE4DIP	ENSG00000251664
36913_at	5.47741	5.66398	5.99804	6.08332	5.63251	5.99913	5.9444	5.69418	6.08332	0.186568	0.085282	0.366615	-0.250221	0.366615	-0.250221	0.097061	7884	Slbp	ENSG00000043591
39337_at	8.24456	8.43465	7.63365	7.67238	8.35213	8.38016	7.67305	7.80438	8.43465	0.190088	0.038735	0.028032	0.131332	0.190088	0.028032	0.0970468	3015	H2AFZ	ENSG00000141934
35834_at	4.82937	4.8167	5.03649	4.97937	4.87737	4.91492	4.84517	5.26501	5.26501	-0.012663	-0.057122	0.037553	0.419832	0.419832	-0.057122	0.0969	563 646282	AZGP1 AZGP1P1	ENSG00000085741
32708_g_at	4.72066	4.85487	4.81042	4.79108	4.80346	5.05275	4.8543	4.8772	5.05275	0.134208	-0.019342	0.249286	0.022906	0.249286	-0.019342	0.0967645
38837_at	4.40567	4.58065	4.36339	4.1528	4.08173	4.36675	4.17153	4.30917	4.58065	0.174979	-0.210597	0.285019	0.137644	0.285019	-0.210597	0.0967612			ENSG00000100568
41214_at	9.89651	9.97425	9.76201	9.76778	9.86004	9.92691	9.73158	9.96795	9.97425	0.07774	0.005767	0.066866	0.236366	0.236366	0.005767	0.0966848	6192	RPS4Y1	ENSG00000128310
36067_at	4.80353	4.92913	4.73492	4.92017	4.8587	4.86678	4.81976	4.88733	4.92913	0.125601	0.185252	0.008083	0.067565	0.185252	0.008083	0.0966252	6363	CCL19	ENSG00000185666
41869_at	8.6396	8.79265	9.05236	9.09999	8.78741	8.75224	8.53559	8.75623	9.09999	0.153048	0.047625	-0.035169	0.220637	0.220637	-0.035169	0.0965353	23481	PES1	ENSG00000221669
32848_at	7.2341	7.45835	7.67475	7.71717	7.3309	7.32791	7.11257	7.23504	7.71717	0.224248	0.042419	-0.002995	0.122469	0.224248	-0.002995	0.0965353	5704 652826	LOC652826 psmc4	ENSG00000047849
35000_at	5.00107	5.37953	4.82414	4.90381	5.16707	5.12728	4.91529	4.88295	5.37953	0.378464	0.079665	-0.03979	-0.032343	0.378464	-0.03979	0.096499	8744	TNFSF9	ENSG00000081059
37965_at	6.77583	6.93954	6.63225	6.75305	6.8692	6.85203	7.02722	7.14575	7.14575	0.163713	0.120805	-0.017175	0.118524	0.163713	-0.017175	0.0964668
36856_at	6.89178	7.21964	6.44529	6.38238	6.82824	6.9252	6.78505	6.80863	7.21964	0.327859	-0.062912	0.096956	0.023571	0.327859	-0.062912	0.0963685	80301	PLEKHO2	ENSG00000240291
1569_r_at	6.99575	7.18557	7.31467	7.40281	7.17774	7.26009	7.22838	7.25353	7.40281	0.189814	0.088144	0.082352	0.025147	0.189814	0.025147	0.0963642			ENSG00000104671
34163_g_at	4.46312	4.92401	4.23103	4.46992	4.89652	4.85644	4.89709	4.62266	4.92401	0.460894	0.238892	-0.040081	-0.274425	0.460894	-0.274425	0.09632			ENSG00000026103
35788_at	6.2191	6.41188	6.41618	6.38182	6.63353	6.72697	6.45976	6.59305	6.72697	0.192779	-0.034358	0.093438	0.133283	0.192779	-0.034358	0.0962855			ENSG00000004700
AFFX-TrpnX-3_at	3.2423	3.23552	3.17982	3.48956	3.21511	3.35433	3.26736	3.2101	3.48956	-0.006777	0.309736	0.139215	-0.057261	0.309736	-0.057261	0.0962283			ENSG00000164091
34341_at	5.73176	6.01748	6.14641	6.41817	6.05776	5.98629	6.34672	6.24561	6.41817	0.285718	0.271768	-0.071468	-0.101118	0.285718	-0.101118	0.096225	5471	PPAT	ENSG00000157106
38123_at	7.43648	7.5972	7.58776	7.55116	7.74925	7.57797	7.12203	7.55334	7.74925	0.160717	-0.036607	-0.171278	0.431307	0.431307	-0.171278	0.0960348	8872	Cdc123	ENSG00000113658
36060_at	6.79983	6.96105	7.11946	6.9139	6.94596	7.18553	6.9559	7.14475	7.18553	0.161219	-0.205564	0.239569	0.188852	0.239569	-0.205564	0.096019	650638 6729	LOC650638 srp54	ENSG00000211890
36830_at	7.05858	7.13063	7.03599	6.83227	7.12192	7.34994	6.62956	6.91721	7.34994	0.072049	-0.203714	0.228023	0.287651	0.287651	-0.203714	0.0960022	4285	MIPEP	ENSG00000176788
[truncated: 10,626 more rows]

## Sheet: Regulated genes
Regulated genes	1hC	1hE	4hC	4hE	24hC	24hE	48hC	48hE	MaxExpr	1h	4h	24h	48h	Max	Min	Avg	ENTREZ	Symbol	ENSG ID
38428_at	6.27014	6.26929	6.33756	8.80841	5.99549	8.49257	5.66483	8.55049	8.80841	-0.000845	2.47085	2.49708	2.88565	2.88565	-0.000845	1.96318	4312	Mmp1	ENSG00000100949
37989_at	6.77968	7.82818	7.09765	9.22676	7.26914	8.99754	7.86984	8.66598	9.22676	1.0485	2.1291	1.7284	0.796135	2.1291	0.796135	1.42553			ENSG00000204580
41193_at	8.006	9.16747	6.82445	8.36669	7.81145	8.8398	7.28017	9.0436	9.16747	1.16147	1.54224	1.02835	1.76343	1.76343	1.02835	1.37387	1848	dusp6	ENSG00000116062
1916_s_at	7.12502	8.97504	6.0271	7.61309	6.1808	6.42925	4.66262	6.20754	8.97504	1.85002	1.58599	0.24845	1.54492	1.85002	0.24845	1.30735			ENSG00000113658
1788_s_at	6.32839	7.52594	6.14689	8.03493	6.12093	7.27606	6.51584	7.12421	8.03493	1.19755	1.88804	1.15513	0.608367	1.88804	0.608367	1.21227	1846	DUSP4	ENSG00000114166
36711_at	6.44072	7.81786	5.51482	7.67632	6.15607	7.37005	7.96729	8.05113	8.05113	1.37714	2.1615	1.21398	0.083842	2.1615	0.083842	1.20911	23764	Maff	ENSG00000166670
34265_at	5.96967	6.49113	5.40301	6.81233	6.28527	7.63589	6.30858	7.8082	7.8082	0.521462	1.40932	1.35062	1.49962	1.49962	0.521462	1.19525	6447	SCG5	ENSG00000113296
38404_at	7.35989	7.64867	6.53836	8.23244	7.71464	8.23407	6.16787	8.42691	8.42691	0.288784	1.69407	0.519437	2.25904	2.25904	0.288784	1.19033	7052	tgm2	ENSG00000120129
1006_at	5.90608	5.70582	5.63505	7.46268	5.79146	7.35597	6.20187	7.70046	7.70046	-0.200255	1.82763	1.56451	1.49859	1.82763	-0.200255	1.17262	4319	MMP10	ENSG00000140521
38326_at	6.47056	7.39409	7.07359	8.7591	6.74476	8.37003	8.74374	9.19267	9.19267	0.923536	1.68551	1.62527	0.448928	1.68551	0.448928	1.17081	50486	G0s2	ENSG00000214042
1915_s_at	7.99447	9.93247	7.23194	8.62764	7.27442	7.42975	6.19731	7.25783	9.93247	1.93801	1.39569	0.155327	1.06052	1.93801	0.155327	1.13739			ENSG00000108953
36618_g_at	7.88708	9.36312	7.4598	8.74588	7.00283	7.78412	7.58113	8.25456	9.36312	1.47604	1.28608	0.781283	0.673428	1.47604	0.673428	1.05421			ENSG00000100234
37310_at	9.9863	10.5317	8.87442	10.5761	9.64836	11.0616	10.7759	11.2572	11.2572	0.545424	1.7017	1.41324	0.481295	1.7017	0.481295	1.03541	5328	PLAU	ENSG00000185043
36617_at	8.4872	9.65302	7.81129	9.07336	7.1281	8.09784	7.87331	8.54537	9.65302	1.16582	1.26207	0.969747	0.672053	1.26207	0.672053	1.01742			ENSG00000132970
33305_at	5.79947	5.97607	6.72743	7.63159	5.62421	7.24908	6.44229	7.64982	7.64982	0.176602	0.904151	1.62487	1.20753	1.62487	0.176602	0.978288	1992	SERPINB1	ENSG00000140465
31859_at	6.39196	6.84654	6.31801	6.8707	6.88523	8.45595	9.00137	10.3196	10.3196	0.454579	0.552686	1.57073	1.31826	1.57073	0.454579	0.974064	4318	Mmp9	ENSG00000204248
38037_at	6.77125	8.71743	6.43901	7.38413	6.63863	7.31313	7.55789	7.86451	8.71743	1.94618	0.945116	0.674504	0.306619	1.94618	0.306619	0.968103	1839	HBEGF	ENSG00000185386
AFFX-CreX-5_at	8.42446	9.72626	10.3504	11.0195	10.171	10.8831	9.55354	10.7375	11.0195	1.30179	0.669125	0.712104	1.18401	1.30179	0.669125	0.966758			ENSG00000143171
529_at	7.69217	9.17203	6.88434	8.10318	7.78245	8.37532	8.1031	8.66811	9.17203	1.47986	1.21884	0.592868	0.565009	1.47986	0.565009	0.964144	1847	dusp5	ENSG00000180871
35200_at	7.8731	8.13758	7.82836	8.49531	8.28708	9.31221	7.59762	9.41672	9.41672	0.264483	0.666949	1.02513	1.8191	1.8191	0.264483	0.943917	8091	HMGA2	ENSG00000106683
37026_at	9.2876	10.27	8.90885	10.2462	8.37255	9.32555	8.91156	9.33703	10.27	0.982377	1.33733	0.953002	0.425477	1.33733	0.425477	0.924547	1316	klf6	ENSG00000184349
39411_at	7.64427	8.35676	6.47959	7.72911	7.10535	8.16855	7.37435	7.99515	8.35676	0.712486	1.24952	1.06319	0.620799	1.24952	0.620799	0.9115	25976	TIPARP	ENSG00000140538
615_s_at	6.18713	6.67912	5.11811	6.6147	5.8777	6.72016	5.96317	6.69864	6.72016	0.491994	1.49659	0.842467	0.735476	1.49659	0.491994	0.891632			ENSG00000198900
595_at	6.13032	7.62676	5.98023	6.67776	5.76402	6.4306	6.36631	7.05962	7.62676	1.49644	0.697522	0.666583	0.693307	1.49644	0.666583	0.888464	7128	TNFAIP3	ENSG00000096063
38288_at	5.44599	5.716	4.61671	5.41305	4.8901	5.69109	3.76629	5.45202	5.716	0.270009	0.796337	0.800989	1.68573	1.68573	0.270009	0.888267	6591	snai2	ENSG00000111537
32736_at	8.37372	8.87875	7.91358	8.78526	8.77388	9.71368	8.84345	10.0281	10.0281	0.50503	0.871672	0.939802	1.18462	1.18462	0.50503	0.875281			ENSG00000073756
41531_at	6.94868	7.66186	5.27713	7.00488	6.91949	7.17644	6.63054	7.39753	7.66186	0.713182	1.72775	0.256947	0.766986	1.72775	0.256947	0.866217			ENSG00000110422
1237_at	9.99847	11.0525	9.11727	10.7006	9.05946	9.67993	9.46001	9.64719	11.0525	1.05401	1.58329	0.62047	0.187183	1.58329	0.187183	0.861238	8870	Ier3	ENSG00000204248
35080_at	6.61238	6.63661	6.39609	7.07405	6.70232	8.15855	6.14681	7.40157	8.15855	0.024236	0.67796	1.45623	1.25476	1.45623	0.024236	0.853295	4923	Ntsr1	ENSG00000100234
32737_at	6.78458	7.29187	6.52986	7.42906	7.42049	8.13475	7.5264	8.81583	8.81583	0.507283	0.899208	0.714258	1.28942	1.28942	0.507283	0.852543			ENSG00000221869
35909_at	7.71781	8.81649	7.52076	8.83159	7.67794	8.7544	9.13917	9.00101	9.13917	1.09868	1.31083	1.07646	-0.138163	1.31083	-0.138163	0.836952	22822	phlda1	ENSG00000152778
1138_at	8.52554	9.21625	8.52928	9.157	8.63785	9.76335	8.62666	9.5298	9.76335	0.690707	0.627723	1.1255	0.90314	1.1255	0.627723	0.836767	6574	SLC20A1	ENSG00000140505
33700_at	4.70586	5.05131	3.97743	4.72667	3.97639	5.04536	4.09428	5.18966	5.18966	0.345447	0.749241	1.06896	1.09538	1.09538	0.345447	0.814758	10253	SPRY2	ENSG00000246328
1069_at	4.84503	6.59346	4.52924	5.34809	4.679	5.39763	5.19539	5.16829	6.59346	1.74843	0.81885	0.718636	-0.027107	1.74843	-0.027107	0.814702	5743	PTGS2	ENSG00000169884
892_at	6.93212	7.559	5.73001	7.28887	7.13024	7.37747	6.82128	7.6363	7.6363	0.626879	1.55886	0.247228	0.815019	1.55886	0.247228	0.811996			ENSG00000177302
41469_at	6.14879	6.17394	6.62032	6.83343	5.92999	6.96945	5.85704	7.807	7.807	0.025144	0.213107	1.03946	1.94996	1.94996	0.025144	0.806917	5266	PI3	ENSG00000010219
40375_at	4.89366	7.24581	4.91617	4.68726	4.13968	4.41222	3.76896	4.42668	7.24581	2.35215	-0.228907	0.272541	0.657714	2.35215	-0.228907	0.763374	1960	EGR3	ENSG00000160683
33436_at	6.77983	7.16851	5.92749	6.87593	6.87543	7.84571	7.15412	7.84008	7.84571	0.388677	0.948439	0.970276	0.68596	0.970276	0.388677	0.748338	6662	SOX9	ENSG00000171522
37185_at	9.58999	10.467	9.06677	10.375	8.76546	9.59593	10.0394	10.0043	10.467	0.877016	1.30819	0.830468	-0.035154	1.30819	-0.035154	0.745131	5055	SERPINB2	ENSG00000186301
159_at	5.69937	6.40005	5.38071	6.61299	6.25476	6.90752	6.25392	6.6442	6.90752	0.700681	1.23228	0.65276	0.390278	1.23228	0.390278	0.744			ENSG00000122025
33876_at	6.09279	6.57595	6.00199	7.21047	6.19479	7.06654	6.3278	6.72351	7.21047	0.483166	1.20848	0.871752	0.395712	1.20848	0.395712	0.739777	25937	WWTR1
39829_at	8.0207	8.11446	7.23365	8.50606	7.97496	8.71839	7.34388	8.12382	8.71839	0.093753	1.27241	0.743426	0.779938	1.27241	0.093753	0.722381			ENSG00000172349
1150_at	5.85705	6.44422	5.49039	6.627	5.71305	6.60858	6.57504	6.82755	6.82755	0.587171	1.13661	0.895529	0.252514	1.13661	0.252514	0.717956			ENSG00000113494
38125_at	10.2279	10.9058	10.5513	11.5976	10.9071	11.1045	10.3247	11.2555	11.5976	0.677927	1.0463	0.197411	0.930828	1.0463	0.197411	0.713117			ENSG00000184216
881_at	5.82971	6.28738	6.76139	7.86997	6.67669	7.17562	6.40682	7.18361	7.86997	0.457666	1.10858	0.498924	0.776788	1.10858	0.457666	0.71049	3694	ITGB6	ENSG00000143322
31886_at	7.53135	7.80545	6.48562	7.252	7.84037	8.67937	7.60053	8.55923	8.67937	0.274094	0.766381	0.838992	0.958703	0.958703	0.274094	0.709542	4907	NT5E	ENSG00000118058
35472_at	5.12975	5.1134	5.07367	6.363	4.78918	5.52183	4.83901	5.62767	6.363	-0.01635	1.28932	0.732652	0.78866	1.28932	-0.01635	0.698571	3772	KCNJ15	ENSG00000049541
37724_at	7.61957	8.09595	7.47234	8.33975	7.22541	7.70997	7.23065	8.17229	8.33975	0.476374	0.867409	0.484567	0.941639	0.941639	0.476374	0.692497	4609	MYC	ENSG00000164900
37863_at	3.18364	5.81695	2.95958	3.00031	3.16235	3.09826	2.91562	3.04412	5.81695	2.6333	0.040723	-0.064096	0.1285	2.6333	-0.064096	0.684608	1959	Egr2	ENSG00000102882
35280_at	9.89896	10.2912	9.1713	10.0917	10.2307	10.9848	10.5616	11.2331	11.2331	0.392248	0.920425	0.754046	0.671518	0.920425	0.392248	0.684559			ENSG00000198873
32587_at	7.94044	8.66865	7.71281	8.98216	8.16995	8.62096	8.60667	8.87926	8.98216	0.728213	1.26935	0.451012	0.272583	1.26935	0.272583	0.680291			ENSG00000143320
40357_at	4.21481	4.72663	4.27138	4.47243	4.47624	5.55914	5.4792	6.36663	6.36663	0.511828	0.201053	1.0829	0.887429	1.0829	0.201053	0.670802	3624	INHBA	ENSG00000246328
40790_at	8.14408	9.10805	8.32604	8.93543	7.96789	8.68428	8.74424	9.08808	9.10805	0.963977	0.609387	0.716397	0.343845	0.963977	0.343845	0.658401	8553	bhlhe40	ENSG00000256239
32916_at	5.18322	5.85796	5.0608	5.95018	5.17365	6.06355	6.02478	6.19978	6.19978	0.674736	0.889385	0.889896	0.174998	0.889896	0.174998	0.657254			ENSG00000137801
35281_at	5.54048	6.12114	4.47203	5.63675	6.17377	7.40721	6.23483	5.88272	7.40721	0.580658	1.16471	1.23345	-0.352104	1.23345	-0.352104	0.656679			ENSG00000151239
41471_at	6.22329	6.15087	8.59484	7.21301	5.78371	7.57203	6.0875	8.37026	8.59484	-0.072421	-1.38184	1.78832	2.28276	2.28276	-1.38184	0.654204	6280	S100A9	ENSG00000160683
2094_s_at	8.52909	9.9393	8.16918	8.90897	8.12462	8.11068	7.55844	8.03064	9.9393	1.41021	0.739797	-0.013938	0.472196	1.41021	-0.013938	0.652066			ENSG00000027697
34091_s_at	10.1207	10.3542	8.65769	9.78213	10.2919	10.9756	10.2549	10.8067	10.9756	0.233477	1.12443	0.683687	0.551805	1.12443	0.233477	0.648351	7431	VIM	ENSG00000124181
33143_s_at	7.00289	7.46448	7.36609	8.68298	8.26199	8.62579	8.59263	9.0372	9.0372	0.461592	1.31689	0.363794	0.444575	1.31689	0.363794	0.646713			ENSG00000133740
717_at	5.60835	5.69555	4.96211	5.226	5.68104	6.6585	4.89006	6.14224	6.6585	0.087199	0.26389	0.977452	1.25218	1.25218	0.087199	0.645181			ENSG00000020633
32583_at	5.83237	6.7809	6.30899	6.62101	5.56467	5.61842	4.5689	5.81583	6.7809	0.948528	0.312024	0.053753	1.24693	1.24693	0.053753	0.64031			ENSG00000110324
33354_at	5.81103	6.03796	5.47122	6.24943	5.95652	7.2445	6.07783	6.3425	7.2445	0.226927	0.778201	1.28798	0.264677	1.28798	0.226927	0.639446	64750	SMURF2	ENSG00000163918
1973_s_at	8.89494	9.32218	9.00001	9.93356	8.62575	9.05822	8.91768	9.67319	9.93356	0.427239	0.933547	0.432469	0.755502	0.933547	0.427239	0.637189			ENSG00000164778
39351_at	7.89398	8.34028	7.74652	8.82421	8.14793	8.48597	7.72585	8.40512	8.82421	0.446301	1.07769	0.338044	0.679265	1.07769	0.338044	0.635326			ENSG00000188191
1934_s_at	5.42063	5.75701	5.12555	6.41503	5.98992	6.60468	5.89752	6.18574	6.60468	0.336387	1.28948	0.614762	0.288226	1.28948	0.288226	0.632213			ENSG00000120215
AFFX-CreX-3_at	9.91973	10.0149	10.5227	11.2018	10.3306	11.1004	9.88879	10.8702	11.2018	0.095142	0.679108	0.769762	0.981437	0.981437	0.095142	0.631362			ENSG00000163737
36667_at	8.686	9.11332	8.77078	9.12359	8.84853	9.68323	8.86274	9.76891	9.76891	0.427319	0.352803	0.834699	0.906168	0.906168	0.352803	0.630247	5834	pygb	ENSG00000186868
41481_at	6.29896	6.39552	5.48658	6.93334	6.92559	7.59231	6.90765	7.18688	7.59231	0.096555	1.44676	0.666721	0.279228	1.44676	0.096555	0.622317	3673	ITGA2	ENSG00000164136
41076_at	9.4391	9.82535	9.52872	10.3237	9.05746	9.87741	9.59164	10.0762	10.3237	0.386254	0.795	0.819947	0.484511	0.819947	0.386254	0.621428	2707	GJB3	ENSG00000132964
36324_at	6.0002	6.28931	5.8383	6.7745	6.07084	6.81723	5.94943	6.44786	6.81723	0.28911	0.936199	0.746388	0.49843	0.936199	0.28911	0.617532	100131909 136	Adora2b LOC100131909	ENSG00000172819
32588_s_at	10.2554	10.7575	10.2903	11.5922	10.737	11.114	11.1692	11.4546	11.5922	0.502158	1.30192	0.376978	0.2854	1.30192	0.2854	0.616613			ENSG00000143171
437_at	5.7464	6.19928	5.53575	8.07238	6.06201	5.23494	5.76392	6.0552	8.07238	0.452878	2.53663	-0.827064	0.291281	2.53663	-0.827064	0.613431	4314	MMP3	ENSG00000066056
32102_at	4.83993	5.11105	4.903	5.75537	5.08343	5.79276	5.37643	5.98698	5.98698	0.271121	0.852375	0.709333	0.610553	0.852375	0.271121	0.610845	26278	SACS	ENSG00000255622
40385_at	3.42639	4.17514	3.17926	3.83248	3.30759	3.71973	4.52011	5.12713	5.12713	0.748751	0.653224	0.412139	0.607023	0.748751	0.412139	0.605284	6364	CCL20	ENSG00000184007
38903_at	8.52579	8.97131	8.63008	9.38676	8.30929	8.88858	8.44868	9.06979	9.38676	0.445518	0.756683	0.579291	0.621108	0.756683	0.445518	0.60065	2709	Gjb5	ENSG00000119048
31830_s_at	9.09657	9.3396	8.83333	9.73483	9.37583	10.1124	9.26054	9.78179	10.1124	0.24303	0.901495	0.736618	0.521249	0.901495	0.24303	0.600598			ENSG00000066468
36960_at	6.83478	7.45761	6.60408	7.35145	6.90215	7.68166	7.606	7.84872	7.84872	0.622827	0.747375	0.779515	0.242719	0.779515	0.242719	0.598109	1912	PHC2	ENSG00000135250
40522_at	8.41837	8.5663	6.93257	7.65927	8.45011	8.81686	6.95817	8.1006	8.81686	0.14793	0.726693	0.36675	1.14242	1.14242	0.14793	0.595949	2752	GLUL	ENSG00000166349
39182_at	9.40081	9.82746	7.99033	8.90389	9.60806	9.89095	9.00688	9.76739	9.89095	0.426642	0.913567	0.282884	0.760508	0.913567	0.282884	0.5959	2014	emp3	ENSG00000168575
37187_at	3.57143	5.63669	3.36295	3.12179	3.13443	3.45482	3.31031	3.54791	5.63669	2.06527	-0.241153	0.320383	0.2376	2.06527	-0.241153	0.595524	2920	CXCL2	ENSG00000055332
AFFX-BioDn-5_at	6.92094	6.91526	7.33999	8.59259	7.468	8.19272	7.83296	8.20866	8.59259	-0.005688	1.2526	0.72472	0.375697	1.2526	-0.005688	0.586831			ENSG00000140538
36519_at	8.79647	9.07859	8.41563	9.19259	8.92973	9.49057	8.52623	9.24868	9.49057	0.282115	0.776963	0.560842	0.722448	0.776963	0.282115	0.585592	2067	Ercc1	ENSG00000160113
1463_at	6.35659	7.06902	6.67054	7.37734	6.64628	7.54859	7.87331	7.88992	7.88992	0.712438	0.706804	0.902314	0.016613	0.902314	0.016613	0.584542	5782	PTPN12
41871_at	7.24789	7.74356	6.60862	7.22738	7.63536	7.71361	6.7732	7.89856	7.89856	0.495671	0.618759	0.078258	1.12535	1.12535	0.078258	0.579511			ENSG00000115758
39170_at	8.60946	9.02838	8.29203	8.99609	8.54864	9.04583	8.75545	9.44401	9.44401	0.418916	0.704058	0.497193	0.688558	0.704058	0.418916	0.577181			ENSG00000167601
39696_at	6.0903	6.49726	4.93063	5.66274	6.13217	6.3954	5.08508	5.98781	6.49726	0.406961	0.732109	0.263228	0.902736	0.902736	0.263228	0.576258	23089	PEG10	ENSG00000176136
1857_at	5.05097	5.8633	4.92404	5.97446	5.25078	5.49762	5.54524	5.73958	5.97446	0.812331	1.05042	0.246844	0.194334	1.05042	0.194334	0.575982	4092	SMAD7	ENSG00000173546
36203_at	10.3271	10.9139	9.97239	11.1252	10.4959	10.7985	10.6447	10.9034	11.1252	0.586755	1.15284	0.302545	0.258687	1.15284	0.258687	0.575208	4953	ODC1	ENSG00000138069
31888_s_at	10.3551	10.9232	10.3962	11.2547	10.1308	10.7716	10.8867	11.1129	11.2547	0.568137	0.858561	0.640804	0.226206	0.858561	0.226206	0.573427	7262	phlda2	ENSG00000150782
32482_at	7.16756	7.45314	7.51573	8.32146	7.20609	7.2955	7.69209	8.79858	8.79858	0.285574	0.805724	0.089411	1.10649	1.10649	0.089411	0.571799	479	Atp12a	ENSG00000197943
41447_at	6.20383	6.52163	6.38953	7.32938	6.27146	6.81137	6.30507	6.78157	7.32938	0.317801	0.939853	0.539913	0.476505	0.939853	0.317801	0.568518	22856	CHSY1	ENSG00000186868
36543_at	7.67366	8.30226	7.76907	8.71257	7.04042	7.43615	7.04725	7.33857	8.71257	0.628597	0.9435	0.39573	0.29132	0.9435	0.29132	0.564787	2152	F3	ENSG00000163823
430_at	7.61467	8.01389	8.66235	9.34829	7.90777	8.49708	7.88628	8.46537	9.34829	0.399225	0.685943	0.589311	0.579095	0.685943	0.399225	0.563394	4860	pnp	ENSG00000196584
39873_at	4.36658	4.67844	4.58068	5.42178	4.59506	5.27014	5.11049	5.53189	5.53189	0.31186	0.841091	0.675076	0.421405	0.841091	0.31186	0.562358	5128	Cdk17
39081_at	8.80335	8.95564	8.25866	8.8049	8.9713	9.36155	8.34321	9.4675	9.4675	0.152282	0.546242	0.390253	1.12429	1.12429	0.152282	0.553266	4502	MT2A	ENSG00000185499
32855_at	9.27191	9.85863	8.943	9.73397	9.2607	9.71182	9.33711	9.71585	9.85863	0.586724	0.790974	0.451116	0.378741	0.790974	0.378741	0.551889			ENSG00000058866
1081_at	10.8589	11.3998	10.6659	11.6772	11.0948	11.4619	11.2914	11.5618	11.6772	0.540911	1.01131	0.367122	0.270375	1.01131	0.270375	0.547431	4953	ODC1	ENSG00000229164
39410_at	4.73639	5.30335	4.68981	5.36784	5.28295	5.82393	4.99077	5.39127	5.82393	0.566968	0.678034	0.540982	0.400495	0.678034	0.400495	0.54662	8853	Asap2	ENSG00000136936
31623_f_at	11.943	12.0363	11.1112	11.736	11.9003	12.1915	10.9396	12.1139	12.1915	0.093378	0.624772	0.291196	1.1743	1.1743	0.093378	0.54591	4489	MT1A
2049_s_at	8.66523	9.9872	8.09954	8.8798	8.00622	8.08041	8.34612	8.34603	9.9872	1.32197	0.780267	0.074192	-9.5e-05	1.32197	-9.5e-05	0.544083			ENSG00000118849
38909_at	6.40292	6.68676	6.15496	6.60473	6.48564	7.25159	6.47669	7.15064	7.25159	0.283844	0.449768	0.765954	0.673952	0.765954	0.283844	0.543379	1594	CYP27B1	ENSG00000059758
40899_at	10.3046	10.3329	8.45603	8.96379	10.2853	10.6304	8.9469	10.2387	10.6304	0.028311	0.507757	0.345112	1.29179	1.29179	0.028311	0.543243	3728	JUP	ENSG00000143257
AFFX-BioB-M_at	6.2553	6.55571	6.44603	6.96457	6.10734	7.12868	6.4361	6.76147	7.12868	0.300409	0.518542	1.02133	0.325366	1.02133	0.300409	0.541412			ENSG00000211772
39753_at	7.73164	8.35657	7.4418	8.30196	8.04164	8.34073	8.49722	8.86735	8.86735	0.624931	0.860153	0.299093	0.370139	0.860153	0.299093	0.538579	3678	ITGA5	ENSG00000204590
40237_at	8.052	8.63225	8.21284	9.00683	7.90054	8.46236	8.45049	8.66508	9.00683	0.580254	0.793986	0.561814	0.214591	0.793986	0.214591	0.537661	7262	phlda2	ENSG00000134594
41106_at	5.0793	5.04783	4.869	5.0233	5.04401	5.96531	5.03822	6.14459	6.14459	-0.031468	0.154296	0.921303	1.10637	1.10637	-0.031468	0.537626	3783	KCNN4	ENSG00000100368
824_at	8.89604	9.14038	8.43286	8.9552	8.94312	9.54236	8.84697	9.62834	9.62834	0.244336	0.522341	0.599243	0.781375	0.781375	0.244336	0.536824	9446	GSTO1	ENSG00000125618
1913_at	5.78135	6.28233	5.65878	6.25341	6.42678	7.01413	6.71244	7.17639	7.17639	0.500977	0.594632	0.587351	0.463954	0.594632	0.463954	0.536728	901	CCNG2	ENSG00000100197
160025_at	5.4642	5.98379	5.78695	7.02807	5.34568	6.01178	6.87733	6.59514	7.02807	0.519589	1.24112	0.666102	-0.282185	1.24112	-0.282185	0.536156	7039	TGFA	ENSG00000092445
41620_at	4.54442	4.95011	4.0891	4.19022	4.76307	5.64634	4.43256	5.17551	5.64634	0.405697	0.101114	0.883266	0.742943	0.883266	0.101114	0.533255	9732	DOCK4	ENSG00000104827
36929_at	10.4543	10.9875	9.85233	10.9102	10.8621	11.4664	11.7388	11.6749	11.7388	0.533265	1.05791	0.60425	-0.063973	1.05791	-0.063973	0.532862	3914	Lamb3	ENSG00000177455
36577_at	5.95735	6.81861	5.42871	6.09889	6.34739	6.71469	6.8877	7.1185	7.1185	0.861263	0.670185	0.367291	0.230801	0.861263	0.230801	0.532385	10979	Fermt2	ENSG00000096384
40607_at	7.56292	8.07777	6.10036	6.8002	8.28973	8.48022	7.28622	8.00289	8.48022	0.514852	0.699843	0.190491	0.716676	0.716676	0.190491	0.530465	1808	Dpysl2	ENSG00000076864
40088_at	5.4154	5.62132	6.12338	6.91216	5.44169	5.86608	5.67879	6.37714	6.91216	0.20591	0.788779	0.424391	0.698353	0.788779	0.20591	0.529358	8204	NRIP1
32786_at	9.26083	10.2199	8.89265	9.53513	8.53168	8.7703	8.72718	8.99657	10.2199	0.959089	0.642487	0.238626	0.269383	0.959089	0.238626	0.527396			ENSG00000106128
38823_s_at	5.37668	6.01092	5.75704	6.49793	5.44771	6.05941	6.1014	6.22332	6.49793	0.634242	0.740885	0.611703	0.121926	0.740885	0.121926	0.527189			ENSG00000253729
34853_at	6.01437	6.6092	5.62285	5.73079	6.63106	6.89781	5.13767	6.27036	6.89781	0.594831	0.107944	0.26675	1.13269	1.13269	0.107944	0.525554	23768	FLRT2	ENSG00000113494
406_at	9.47131	9.82839	9.16272	9.85914	10.1468	10.7048	10.6578	11.1386	11.1386	0.357075	0.696413	0.557968	0.480759	0.696413	0.357075	0.523054			ENSG00000143387
38098_at	7.51073	7.704	6.54087	7.31801	7.72399	8.01393	7.11797	7.93431	8.01393	0.193272	0.777139	0.289943	0.816343	0.816343	0.193272	0.519174	23175	lpin1	ENSG00000108671
1902_at	8.80286	9.03072	8.64602	9.2879	9.14352	9.53345	8.60139	9.41353	9.53345	0.227866	0.641875	0.389929	0.812137	0.812137	0.227866	0.517952			ENSG00000114062
AFFX-BioB-5_at	5.60322	5.84772	5.88662	6.3201	5.63126	6.54759	5.78806	6.26373	6.54759	0.244507	0.433478	0.916325	0.475679	0.916325	0.244507	0.517497			ENSG00000168393
35414_s_at	6.11293	6.53305	5.60096	6.10829	5.91768	6.89335	6.6855	6.85138	6.89335	0.420121	0.507334	0.975671	0.165874	0.975671	0.165874	0.51725	182	JAG1
35977_at	5.47471	5.74774	4.156	4.48004	5.44633	6.34733	4.59174	5.16138	6.34733	0.273027	0.324037	0.900993	0.569638	0.900993	0.273027	0.516924	22943	DKK1	ENSG00000066468
40365_at	8.50799	8.87767	8.78711	9.29354	8.68168	9.38551	9.00814	9.49384	9.49384	0.369678	0.506431	0.703827	0.485701	0.703827	0.369678	0.516409	2769	GNA15	ENSG00000250506
31622_f_at	11.729	12.01	11.0364	11.5315	11.8483	12.0059	10.9139	12.0397	12.0397	0.280941	0.495054	0.157659	1.12586	1.12586	0.157659	0.514878	4494	MT1F	ENSG00000141542
39043_at	8.41146	8.7602	7.61088	8.21237	8.80894	9.14863	8.36827	9.11945	9.14863	0.348738	0.601483	0.339683	0.751174	0.751174	0.339683	0.510269	10095 653888	ARPC1B LOC653888	ENSG00000050748
37286_at	3.93169	4.16603	3.43149	3.74152	4.03881	4.48089	3.90965	4.96213	4.96213	0.234345	0.310021	0.442083	1.05248	1.05248	0.234345	0.509731			ENSG00000126353
672_at	9.19896	9.92648	10.0508	10.9798	10.0114	10.1864	10.7203	10.9153	10.9798	0.72752	0.929045	0.174992	0.195023	0.929045	0.174992	0.506645			ENSG00000061938
33411_g_at	7.85683	8.17382	7.77499	8.84762	8.85626	9.16335	8.81552	9.13026	9.16335	0.31699	1.07263	0.307089	0.314735	1.07263	0.307089	0.502862			ENSG00000137713
32807_at	5.40098	6.08213	5.06854	5.77532	5.58846	6.20811	6.35747	6.35624	6.35747	0.681153	0.706779	0.619655	-0.001231	0.706779	-0.001231	0.501589	25948	KBTBD2	ENSG00000164219
33203_s_at	6.9254	7.43068	7.04385	7.79271	6.97715	7.54271	7.52136	7.69339	7.79271	0.505278	0.748862	0.565564	0.172025	0.748862	0.172025	0.497932			ENSG00000106144
33131_at	6.38833	6.46725	6.81832	7.63979	6.90818	7.38055	6.95119	7.56027	7.63979	0.078924	0.821474	0.472371	0.609074	0.821474	0.078924	0.495461	6659	Sox4	ENSG00000005156
189_s_at	7.49696	8.53403	7.34356	7.93648	7.36105	8.02174	8.79091	8.46952	8.79091	1.03707	0.592927	0.660695	-0.321383	1.03707	-0.321383	0.492328	5329	PLAUR	ENSG00000166313
1736_at	8.03507	8.10903	7.19231	8.34093	8.03864	7.76494	7.44784	8.46713	8.46713	0.073955	1.14863	-0.273699	1.01929	1.14863	-0.273699	0.492044	3489	IGFBP6
36852_at	7.191	7.52969	7.07056	7.31653	7.27566	7.77571	7.15166	8.02994	8.02994	0.338695	0.245967	0.500049	0.878275	0.878275	0.245967	0.490747			ENSG00000185591
404_at	6.85546	7.41557	7.40078	8.02976	7.15596	7.70878	7.80399	8.00457	8.02976	0.560109	0.628978	0.552818	0.20058	0.628978	0.20058	0.485621	3566	IL4R	ENSG00000120708
37430_at	7.12244	6.85473	8.05582	7.91328	6.6623	7.63248	7.25985	8.63453	8.63453	-0.267719	-0.142541	0.970186	1.37467	1.37467	-0.267719	0.48365	247	ALOX15B	ENSG00000184271
34216_at	7.14808	7.63207	7.07106	7.87499	7.16799	7.51395	7.76239	8.05394	8.05394	0.483999	0.803922	0.34596	0.291549	0.803922	0.291549	0.481357			ENSG00000229132
36097_at	10.2462	11.1503	9.53156	10.0678	9.25843	9.5709	9.55451	9.72437	11.1503	0.904156	0.5362	0.312478	0.16986	0.904156	0.16986	0.480673	9592	ier2	ENSG00000083457
33410_at	8.90186	9.28618	9.09032	9.96854	9.85976	10.2017	9.84885	10.1552	10.2017	0.384317	0.87822	0.34199	0.306403	0.87822	0.306403	0.477732			ENSG00000142166
34790_at	6.8822	7.04831	6.11555	6.63442	7.35748	7.50466	5.5587	6.63238	7.50466	0.16611	0.518875	0.147179	1.07368	1.07368	0.147179	0.47646	39	Acat2	ENSG00000127129
37230_at	7.62047	8.44934	7.61893	8.29922	7.58004	7.85395	8.05272	8.17533	8.44934	0.828873	0.680282	0.273914	0.12261	0.828873	0.12261	0.47642	9903	klhl21	ENSG00000102970
AFFX-BioC-3_at	6.97194	7.1134	7.20499	7.96551	7.11182	7.65459	7.2881	7.74646	7.96551	0.14146	0.760521	0.542773	0.458359	0.760521	0.14146	0.475778			ENSG00000184304
39932_at	8.33384	8.54188	8.87134	9.55128	8.34079	9.08477	9.02809	9.29069	9.55128	0.208036	0.679938	0.743979	0.2626	0.743979	0.208036	0.473638			ENSG00000134574
39575_at	5.44325	6.15688	5.25747	6.12562	5.96513	5.86091	5.53101	5.94446	6.15688	0.713631	0.868157	-0.104225	0.413444	0.868157	-0.104225	0.472752	55966	AJAP1	ENSG00000104432
34782_at	7.41184	7.76875	8.41075	9.3743	7.62504	7.82516	8.08224	8.4471	9.3743	0.356909	0.963545	0.20012	0.364863	0.963545	0.20012	0.471359	3720	jarid2	ENSG00000134202
31831_at	8.55254	8.74055	8.40837	9.15989	8.83443	9.32968	8.84386	9.29327	9.32968	0.188008	0.751515	0.495249	0.449417	0.751515	0.188008	0.471047			ENSG00000137331
36849_at	6.1415	6.74828	5.47299	6.45599	6.59856	6.73106	6.25467	6.41238	6.74828	0.60678	0.983009	0.132495	0.157705	0.983009	0.132495	0.469997	9411	ARHGAP29	ENSG00000125378
37527_at	5.30472	5.58466	5.41637	5.92537	5.61238	6.2399	6.11609	6.57924	6.57924	0.279939	0.509003	0.62752	0.463146	0.62752	0.279939	0.469902	2004	ELK3	ENSG00000196549
40448_at	9.11918	10.4332	9.20069	9.73223	8.81188	9.07059	9.77236	9.53406	10.4332	1.31405	0.531539	0.258716	-0.238298	1.31405	-0.238298	0.466503	7538	ZFP36	ENSG00000173039
39330_s_at	10.0199	10.2136	9.17268	10.0382	10.2419	10.6571	10.0282	10.4186	10.6571	0.193715	0.865518	0.415274	0.390347	0.865518	0.193715	0.466213			ENSG00000179091
1507_s_at	4.72241	4.80635	4.70332	5.13726	4.89582	5.66855	4.83042	5.40157	5.66855	0.083944	0.433946	0.77273	0.57115	0.77273	0.083944	0.465442	1909	EDNRA	ENSG00000168310
41788_i_at	3.67733	4.15615	3.85074	5.13112	3.8207	3.7755	4.21804	4.36531	5.13112	0.478816	1.28038	-0.045197	0.147271	1.28038	-0.045197	0.465318			ENSG00000163918
32650_at	7.113	7.39999	6.68785	6.93573	6.95148	7.53338	6.68553	7.42354	7.53338	0.286991	0.247874	0.581891	0.738011	0.738011	0.247874	0.463692			ENSG00000082701
40012_at	4.43239	4.92074	4.36827	4.99434	5.09599	5.5998	5.18231	5.41683	5.5998	0.488346	0.626063	0.503815	0.234525	0.626063	0.234525	0.463187	7804	LRP8	ENSG00000118702
41700_at	5.31648	5.78403	4.59506	5.48883	6.1385	6.18898	5.94325	6.37874	6.37874	0.467554	0.893771	0.050478	0.43549	0.893771	0.050478	0.461823	2149	F2R	ENSG00000157168
36048_at	4.84697	5.65339	4.30429	4.536	5.36232	5.61342	5.0642	5.61835	5.65339	0.806426	0.231713	0.251094	0.554148	0.806426	0.231713	0.460845	24149	ZNF318	ENSG00000163017
37152_at	7.87645	8.34106	8.09111	9.12729	7.8346	7.97858	8.24177	8.43704	9.12729	0.464609	1.03618	0.143981	0.195272	1.03618	0.143981	0.460011	5467	Ppard	ENSG00000113580
40637_at	7.50341	7.43081	9.24029	9.04027	7.48865	8.0903	6.69048	8.19887	9.24029	-0.072604	-0.200023	0.601652	1.5084	1.5084	-0.200023	0.459355			ENSG00000074966
37680_at	5.02951	5.4024	4.48347	5.28504	5.06923	5.60042	5.21562	5.34527	5.60042	0.372896	0.801572	0.531188	0.129657	0.801572	0.129657	0.458828	9590	AKAP12	ENSG00000213949
31720_s_at	10.6877	10.6442	10.0725	10.6894	10.9148	11.5204	10.9269	11.5721	11.5721	-0.043582	0.616913	0.605682	0.645244	0.645244	-0.043582	0.456064			ENSG00000188315
35597_at	7.31835	7.85038	7.34388	7.97776	7.09642	7.60254	7.72041	7.87202	7.97776	0.532037	0.633881	0.506121	0.151614	0.633881	0.151614	0.455913	10221	TRIB1	ENSG00000168685
35362_at	6.07248	6.48572	5.53464	6.38806	6.49702	6.90932	6.58198	6.71424	6.90932	0.413248	0.853426	0.412299	0.132257	0.853426	0.132257	0.452808	4651	Myo10	ENSG00000102996
1895_at	5.22289	5.96351	5.70002	5.98225	5.13896	5.24127	4.63764	5.31873	5.98225	0.740616	0.282234	0.102311	0.681093	0.740616	0.102311	0.451563			ENSG00000076864
115_at	9.56371	9.91679	8.9639	9.97204	9.73598	10.0253	9.87281	10.0146	10.0253	0.353072	1.00814	0.289333	0.14177	1.00814	0.14177	0.448078	7057	Thbs1	ENSG00000146904
38000_at	6.18419	6.36554	5.64694	6.01656	6.79687	7.07459	6.03653	6.99818	7.07459	0.181348	0.369612	0.277724	0.961649	0.961649	0.181348	0.447583	5091	Pc	ENSG00000104827
1693_s_at	11.0874	11.1231	10.8946	11.8916	11.0777	10.8712	10.7036	11.6645	11.8916	0.035712	0.997066	-0.206533	0.960934	0.997066	-0.206533	0.446795	7076	TIMP1	ENSG00000211829
1179_at	8.88544	8.8324	10.4858	10.4927	8.89776	9.38775	8.15365	9.49581	10.4927	-0.053048	0.00689	0.489993	1.34216	1.34216	-0.053048	0.446499			ENSG00000138443
37909_at	10.5487	10.8049	9.9695	10.7491	10.7987	11.3271	11.2094	11.4212	11.4212	0.256123	0.779559	0.528355	0.211857	0.779559	0.211857	0.443974	3909	LAMA3	ENSG00000100577
38261_at	7.10617	7.5965	7.07675	7.37436	7.65017	8.23112	7.9266	8.33244	8.33244	0.490332	0.297612	0.580942	0.405844	0.580942	0.297612	0.443683	8714	Abcc3	ENSG00000127947
41242_at	5.66721	6.41215	5.73297	6.7419	6.01917	6.48543	7.13674	6.68394	7.13674	0.744935	1.00893	0.466264	-0.452803	1.00893	-0.452803	0.441831	6675	UAP1	ENSG00000187608
37324_at	7.04019	7.10376	7.31486	7.86792	6.77349	6.70854	5.06333	6.27281	7.86792	0.063564	0.553058	-0.064951	1.20947	1.20947	-0.064951	0.440286	7037	TFRC	ENSG00000096996
1402_at	5.5811	5.92162	5.98132	7.03188	6.0164	6.15858	6.29967	6.51391	7.03188	0.340521	1.05056	0.142175	0.21424	1.05056	0.142175	0.436875			ENSG00000133433
40213_at	6.7466	7.1369	5.84475	6.41101	7.12645	7.1482	6.41475	7.17812	7.17812	0.390301	0.566258	0.021743	0.763372	0.763372	0.021743	0.435418	6594	SMARCA1	ENSG00000102225
354_s_at	3.63638	4.10109	3.76194	4.0818	4.53181	4.65862	4.23066	5.06038	5.06038	0.464709	0.319859	0.126815	0.829716	0.829716	0.126815	0.435275			ENSG00000115896
33820_g_at	9.74606	9.64344	10.7274	10.8468	9.53312	10.0081	8.76678	10.0151	10.8468	-0.102622	0.119393	0.474995	1.24831	1.24831	-0.102622	0.43502			ENSG00000110324
39428_at	5.59141	6.13959	5.40001	5.97568	5.97248	6.41661	6.20589	6.37755	6.41661	0.548184	0.575665	0.444128	0.171662	0.575665	0.171662	0.43491	10019	SH2B3	ENSG00000170606
37466_at	4.79695	5.26103	4.39422	4.94793	5.23977	5.32432	4.8427	5.47882	5.47882	0.464076	0.553705	0.084555	0.636118	0.636118	0.084555	0.434613	8934	Rab7l1	ENSG00000169429
41446_f_at	11.0154	11.0644	10.4145	10.823	10.9244	11.2607	10.2774	11.2145	11.2607	0.048996	0.408515	0.336233	0.937155	0.937155	0.048996	0.432725	140851 4493 4498 4500	MT1E MT1JP MT1L MT1P3	ENSG00000126934
38156_at	4.99912	5.55857	6.46931	7.28418	6.52038	6.99319	6.89677	6.778	7.28418	0.559457	0.814872	0.472807	-0.118765	0.814872	-0.118765	0.432093	4188	Mdfi	ENSG00000197170
AFFX-BioDn-3_at	9.46112	9.50765	9.86648	10.8162	9.96741	10.2877	10.0449	10.4547	10.8162	0.046529	0.949758	0.320284	0.409824	0.949758	0.046529	0.431599			ENSG00000026508
37578_at	6.34578	7.00801	6.18915	6.60411	6.56428	7.05752	6.97212	7.12461	7.12461	0.662228	0.414958	0.493237	0.152484	0.662228	0.152484	0.430727	60312	AFAP1	ENSG00000109861
39032_at	7.50504	8.02394	7.8178	8.66275	7.23111	7.4348	7.85696	8.00428	8.66275	0.518893	0.844951	0.203697	0.14732	0.844951	0.14732	0.428715	8848	Tsc22d1	ENSG00000172680
39120_at	11.1418	11.3262	10.9207	11.4658	10.7456	10.55	10.1068	11.2841	11.4658	0.184419	0.545178	-0.195586	1.17738	1.17738	-0.195586	0.427847	4501	MT1X	ENSG00000102128
AFFX-BioB-3_at	5.74728	6.09666	6.14915	6.48396	5.75762	6.38702	6.04265	6.43527	6.48396	0.349382	0.334812	0.629399	0.392617	0.629399	0.334812	0.426552			ENSG00000156475
1978_at	4.48111	4.4822	4.87226	6.06852	5.81542	6.40449	6.11684	6.03251	6.40449	0.001098	1.19626	0.589074	-0.084336	1.19626	-0.084336	0.425524	3673	ITGA2	ENSG00000090554
32919_at	6.51616	7.06122	6.63596	7.26578	6.92851	7.47887	7.50348	7.47931	7.50348	0.545064	0.629821	0.550369	-0.024173	0.629821	-0.024173	0.42527	347902	AMIGO2	ENSG00000221914
311_s_at	9.80039	9.90924	9.10634	9.76225	10.3527	10.6917	10.3581	10.9547	10.9547	0.108851	0.655904	0.339053	0.596573	0.655904	0.108851	0.425095			ENSG00000138443
37483_at	4.14566	4.58171	3.41766	3.75661	4.4773	5.11721	4.53293	4.8183	5.11721	0.436055	0.338956	0.639909	0.285378	0.639909	0.285378	0.425074	9734	hdac9	ENSG00000147601
41789_r_at	3.54256	4.19891	4.03009	4.63258	3.77577	3.78959	3.80378	4.2272	4.63258	0.656348	0.602484	0.013821	0.423425	0.656348	0.013821	0.42402			ENSG00000186716
32314_g_at	8.5045	8.7519	7.3406	8.06377	8.35525	8.2201	7.28108	8.13218	8.7519	0.247402	0.723174	-0.13515	0.851107	0.851107	-0.13515	0.421633			ENSG00000143190
38805_at	8.12806	8.88043	6.44609	7.07822	7.2221	7.70629	7.9403	7.75661	8.88043	0.752367	0.63213	0.484185	-0.183691	0.752367	-0.183691	0.421248	7050	Tgif1	ENSG00000164924
41177_at	7.58662	7.85924	7.63349	8.47317	8.17906	8.23504	7.72738	8.22608	8.47317	0.272626	0.839678	0.055986	0.498699	0.839678	0.055986	0.416747			ENSG00000228716
38019_at	8.96763	9.56245	9.0447	9.64338	9.07267	9.45697	9.86801	9.94359	9.94359	0.594812	0.598675	0.384304	0.075573	0.598675	0.075573	0.413341	1454	CSNK1E	ENSG00000155926
38356_at	8.89288	9.40436	8.52669	9.51034	8.98634	9.22476	9.25893	9.17225	9.51034	0.511485	0.983647	0.238424	-0.086674	0.983647	-0.086674	0.41172	10468	Fst	ENSG00000125845
34684_at	6.32686	6.37206	6.07981	6.57418	6.99152	7.40626	6.59616	7.2886	7.40626	0.045202	0.494368	0.414739	0.692439	0.692439	0.045202	0.411687			ENSG00000182179
37325_at	9.6219	9.71637	8.89684	9.22306	9.66222	9.91079	8.42425	9.39972	9.91079	0.094478	0.326214	0.248566	0.97547	0.97547	0.094478	0.411182	2224	FDPS	ENSG00000158825
40297_at	6.54174	6.57465	6.25922	6.33035	6.66519	7.45214	6.31857	7.0704	7.45214	0.032909	0.071134	0.786954	0.751837	0.786954	0.032909	0.410708	26872	STEAP1	ENSG00000175104
36355_at	7.6135	7.39735	9.89174	9.91616	7.22797	8.19583	7.62513	8.48665	9.91616	-0.216153	0.024413	0.967856	0.86152	0.967856	-0.216153	0.409409	3713	IVL	ENSG00000117748
40848_g_at	6.68801	7.32512	6.80452	7.66464	7.02105	7.5488	7.8664	7.4763	7.8664	0.637111	0.860117	0.527744	-0.390098	0.860117	-0.390098	0.408718			ENSG00000051382
1546_at	4.90773	5.08787	5.28379	5.11903	5.04675	5.57015	4.66529	5.74972	5.74972	0.180136	-0.164758	0.523398	1.08443	1.08443	-0.164758	0.405801	3373	Hyal1	ENSG00000136933
38643_at	6.61433	6.83465	6.12617	6.45007	6.74093	7.1219	6.4879	7.18439	7.18439	0.220319	0.323894	0.380972	0.696489	0.696489	0.220319	0.405418	92689	FAM114A1	ENSG00000134201
33402_at	4.71173	5.17502	4.48101	4.65728	5.00083	5.26143	4.87038	5.59016	5.59016	0.463292	0.176273	0.260597	0.719782	0.719782	0.176273	0.404986	11015	KDELR3	ENSG00000182866
AFFX-BioC-5_at	7.44579	7.55012	7.62111	8.27588	7.59525	8.00778	7.66303	8.10453	8.27588	0.104337	0.654769	0.412527	0.441498	0.654769	0.104337	0.403283			ENSG00000057149
35692_at	5.60084	6.06137	6.03448	7.35435	5.69903	5.62007	5.91639	5.8251	7.35435	0.460525	1.31987	-0.078961	-0.091289	1.31987	-0.091289	0.402536	25907	TMEM158	ENSG00000002016
35766_at	9.41963	9.87462	8.55429	9.19918	9.63251	10.0764	9.29562	9.35702	10.0764	0.454986	0.644884	0.44392	0.061403	0.644884	0.061403	0.401298	339781 3875 729634	KRT18 KRT18P19 KRT18P26	ENSG00000126709
38546_at	6.57722	6.83219	6.92423	7.54915	6.52908	7.16228	7.29826	7.38539	7.54915	0.254972	0.624917	0.633201	0.087129	0.633201	0.087129	0.400055	3556	il1rap	ENSG00000197408
31864_at	6.91744	7.24205	7.48056	7.78269	7.02847	7.3548	7.13649	7.78246	7.78269	0.324615	0.30213	0.32633	0.645968	0.645968	0.30213	0.399761	10200	MPHOSPH6	ENSG00000163464
35959_at	4.36955	4.46115	3.75751	4.3833	3.8133	4.39803	3.962	4.2568	4.46115	0.091601	0.625781	0.58473	0.294793	0.625781	0.091601	0.399226	22891	ZNF365	ENSG00000198055
38149_at	6.44552	6.44154	6.30498	6.48933	6.17561	7.07206	6.20536	6.71291	7.07206	-0.003981	0.184354	0.896451	0.507545	0.896451	-0.003981	0.396092	9938	Arhgap25	ENSG00000175745
1379_at	7.60052	8.16689	7.19334	7.86605	7.34086	7.72259	8.02561	7.97928	8.16689	0.566371	0.672709	0.381731	-0.046331	0.672709	-0.046331	0.39362	1969	EPHA2	ENSG00000136930
609_f_at	11.1952	11.4111	10.704	11.1411	11.2355	11.3185	10.6262	11.4512	11.4512	0.215913	0.437126	0.083035	0.824998	0.824998	0.083035	0.390268	4490	MT1B	ENSG00000185291
39931_at	5.3751	6.0379	4.8564	5.10539	5.89174	6.31776	6.07004	6.29003	6.31776	0.662796	0.248996	0.426016	0.219991	0.662796	0.219991	0.38945	8444	dyrk3	ENSG00000082512
37723_at	4.85763	5.54291	4.80583	5.24674	5.77182	5.84262	5.74982	6.10501	6.10501	0.685286	0.440908	0.070799	0.355185	0.685286	0.070799	0.388045	901	CCNG2	ENSG00000087266
38411_at	6.79324	7.15561	5.67373	6.30375	7.35755	7.64615	7.05215	7.32325	7.64615	0.362375	0.630022	0.288601	0.271101	0.630022	0.271101	0.388025	6653	SORL1	ENSG00000132383
1292_at	6.31222	7.80353	6.17114	6.04315	6.09945	6.01203	5.79408	6.06865	7.80353	1.49131	-0.12799	-0.087417	0.274563	1.49131	-0.12799	0.387617	1844	dusp2	ENSG00000180871
33371_s_at	7.62821	7.79305	7.63668	8.47049	7.74342	7.92163	7.62075	7.99379	8.47049	0.164834	0.833809	0.178205	0.373041	0.833809	0.164834	0.387472			ENSG00000137825
40712_at	7.14068	7.19	7.3037	7.96377	7.07803	8.36945	8.66202	8.20849	8.66202	0.04932	0.660071	1.29142	-0.453523	1.29142	-0.453523	0.386821	101	Adam8	ENSG00000120215
32107_at	6.45747	6.76045	6.62233	7.23186	6.67424	6.96127	6.08473	6.42572	7.23186	0.302974	0.609523	0.287027	0.340985	0.609523	0.287027	0.385127	25966	C2CD2
33304_at	7.03221	7.12226	6.99909	7.36838	6.94904	7.67466	7.17625	7.52758	7.67466	0.090048	0.369291	0.725615	0.351331	0.725615	0.090048	0.384071	3669	ISG20	ENSG00000092969
41140_at	8.09934	8.40709	7.80165	8.05769	8.1777	8.80376	8.63402	8.96955	8.96955	0.307749	0.256033	0.62606	0.335525	0.62606	0.256033	0.381342	3460	IFNGR2	ENSG00000187048
35742_at	6.17879	6.56286	5.43845	5.73867	6.53057	6.66321	6.28451	6.98312	6.98312	0.384071	0.300218	0.132644	0.698617	0.698617	0.132644	0.378888	89927	c16orf45	ENSG00000137601
34857_at	6.01988	6.45794	6.44904	7.14908	6.49014	6.79576	6.75646	6.82781	7.14908	0.438065	0.700038	0.305625	0.071345	0.700038	0.071345	0.378768	79572	ATP13A3	ENSG00000073803
38772_at	7.80345	8.9535	5.91968	5.49692	7.84066	7.7508	5.91501	6.79099	8.9535	1.15005	-0.422761	-0.089854	0.875974	1.15005	-0.422761	0.378353	3491	cyr61	ENSG00000147885
40367_at	4.71346	5.08976	4.71009	5.76254	4.49023	4.39804	4.60885	4.78012	5.76254	0.376297	1.05245	-0.092189	0.171269	1.05245	-0.092189	0.376957	650	bmp2	ENSG00000090534
36812_at	6.21859	6.31915	6.25345	6.77057	6.27044	6.90177	6.98843	7.24699	7.24699	0.10056	0.517129	0.631329	0.258563	0.631329	0.10056	0.376895	8412	bcar3	ENSG00000140285
40113_at	6.2399	6.31824	5.92202	6.05414	6.40693	6.95817	5.85197	6.59394	6.95817	0.078341	0.132113	0.551243	0.741975	0.741975	0.078341	0.375918			ENSG00000105426
41246_at	9.43098	9.80771	8.86469	9.14249	9.88401	10.5214	10.2256	10.4364	10.5214	0.376732	0.277805	0.637432	0.210715	0.637432	0.210715	0.375671	5270	SERPINE2	ENSG00000150991
38972_at	5.28718	5.4423	4.8661	5.35046	5.67899	5.87337	4.94686	5.61467	5.87337	0.155129	0.484359	0.194373	0.667814	0.667814	0.155129	0.375419	115207	kctd12	ENSG00000249281
38669_at	6.50307	6.83965	6.34214	6.64691	6.61945	6.8858	6.38617	6.97501	6.97501	0.336585	0.304777	0.266346	0.588833	0.588833	0.266346	0.374135	9748	SLK	ENSG00000041357
31598_s_at	7.05503	7.30165	6.82592	6.99167	7.23434	7.70433	7.01111	7.62317	7.70433	0.246617	0.165753	0.469988	0.612054	0.612054	0.165753	0.373603	2582	galE	ENSG00000111424
36130_f_at	12.3343	12.7129	11.9181	12.3017	12.5888	12.4501	11.7285	12.5963	12.7129	0.378596	0.383611	-0.138713	0.867755	0.867755	-0.138713	0.372812	140851 4493 4498 4500	MT1E MT1JP MT1L MT1P3	ENSG00000114302
34371_at	7.73676	7.79709	7.79277	8.41061	7.76382	8.08576	7.51738	8.00077	8.41061	0.060333	0.617836	0.321933	0.483394	0.617836	0.060333	0.370874	9989	Ppp4r1	ENSG00000161570
867_s_at	8.47669	8.6383	8.83168	9.67571	9.09463	9.41144	9.26208	9.41385	9.67571	0.161602	0.844034	0.316811	0.151769	0.844034	0.151769	0.368554			ENSG00000138115
1005_at	7.24296	9.01001	7.53712	8.50943	7.29852	6.66666	7.94624	7.3082	9.01001	1.76705	0.972316	-0.631863	-0.63804	1.76705	-0.63804	0.367366	1843	DUSP1	ENSG00000123496
39018_at	9.58837	9.72645	8.69138	9.19542	9.74351	9.78743	8.78221	9.55957	9.78743	0.138082	0.50404	0.043916	0.777356	0.777356	0.043916	0.365848	4259	Mgst3	ENSG00000166501
37762_at	6.43691	6.93104	5.77092	6.83153	6.32498	6.6042	6.75875	6.3865	6.93104	0.494134	1.06061	0.279225	-0.372243	1.06061	-0.372243	0.365431	2012	emp1	ENSG00000019991
39594_f_at	10.8142	10.9691	10.3069	10.5997	10.8032	11.0306	10.2293	11.0091	11.0306	0.154905	0.292795	0.227409	0.779817	0.779817	0.154905	0.363731	4496	MT1H	ENSG00000169372
40472_at	6.97103	7.36077	6.37241	6.98237	7.074	7.33643	7.31386	7.50596	7.50596	0.38974	0.609965	0.262435	0.192101	0.609965	0.192101	0.36356	254531	lpcat4	ENSG00000160882
36112_r_at	6.3335	6.65277	6.92043	7.12467	6.31042	6.50433	5.37893	6.11516	7.12467	0.319269	0.204237	0.193911	0.73623	0.73623	0.193911	0.363412			ENSG00000048545
659_g_at	6.64481	6.79002	5.74625	5.91124	6.71079	7.37579	6.48522	6.95998	7.37579	0.145208	0.164995	0.665003	0.474756	0.665003	0.145208	0.36249			ENSG00000003400
988_at	4.37262	4.42629	4.48012	5.11151	4.70694	5.0342	4.50249	4.93917	5.11151	0.053675	0.63139	0.327263	0.436681	0.63139	0.053675	0.362252	634	CEACAM1	ENSG00000104814
33412_at	11.9046	12.0473	10.6447	11.4876	11.9652	11.9987	11.4503	11.8717	12.0473	0.142748	0.842912	0.033496	0.421478	0.842912	0.033496	0.360159	3956	LGALS1
36345_g_at	7.33615	7.67054	7.46699	8.20981	6.93232	7.45367	7.91628	7.75694	8.20981	0.334385	0.742826	0.521351	-0.159337	0.742826	-0.159337	0.359806			ENSG00000170581
36100_at	7.65907	8.2874	8.2033	8.82093	8.17222	8.75535	9.62843	9.23784	9.62843	0.62833	0.617633	0.583129	-0.390584	0.62833	-0.390584	0.359627			ENSG00000169410
37294_at	7.96654	8.26872	8.09586	8.97756	7.65729	7.66407	8.04175	8.28601	8.97756	0.302171	0.881704	0.006782	0.244263	0.881704	0.006782	0.35873	694	btg1	ENSG00000104827
38041_at	6.35858	6.60923	6.2423	6.57101	6.59099	6.68165	5.89304	6.65444	6.68165	0.250647	0.328706	0.090658	0.761402	0.761402	0.090658	0.357853	114805 2589	GALNT1 GALNT13	ENSG00000151694
32796_f_at	7.61326	7.37246	8.5464	8.467	7.29629	8.17991	7.66282	8.53014	8.5464	-0.240798	-0.079394	0.883621	0.867325	0.883621	-0.240798	0.357688	154754 5644	PRSS1 Try6	ENSG00000116251
851_s_at	5.9845	6.43787	6.34609	6.9284	6.4551	6.57127	6.3385	6.61622	6.9284	0.453367	0.582314	0.116171	0.277718	0.582314	0.116171	0.357392			ENSG00000062822
32656_at	3.02436	3.57126	2.87446	3.01531	3.36425	3.51775	3.09514	3.68317	3.68317	0.546904	0.140851	0.1535	0.588034	0.588034	0.140851	0.357322	8777	MPDZ	ENSG00000166949
38489_at	11.8045	11.8738	11.6079	12.1533	11.7178	11.9495	11.1119	11.691	12.1533	0.069388	0.545385	0.231691	0.579065	0.579065	0.069388	0.356382	9982	FGFBP1	ENSG00000106628
33372_at	7.39783	7.5427	7.49376	8.13151	7.32519	7.5343	7.20886	7.63872	8.13151	0.144868	0.63775	0.209104	0.42986	0.63775	0.144868	0.355395			ENSG00000150991
36101_s_at	5.59457	6.49536	6.83472	7.52439	6.56995	7.09338	8.66972	7.97602	8.66972	0.900795	0.689669	0.523437	-0.693701	0.900795	-0.693701	0.35505			ENSG00000010610
1648_at	4.62602	4.98387	5.57541	6.33075	5.28507	5.71708	5.95755	5.83192	6.33075	0.357854	0.755341	0.43201	-0.125625	0.755341	-0.125625	0.354895	9180	OSMR	ENSG00000167601
36935_at	6.86867	7.30589	6.96058	7.59279	7.32355	7.79414	7.9695	7.83209	7.9695	0.437224	0.632207	0.470593	-0.137403	0.632207	-0.137403	0.350655	5921	Rasa1	ENSG00000109320
39329_at	9.7126	9.88929	8.88598	9.53159	9.85162	10.1325	9.62852	9.92291	10.1325	0.176695	0.645608	0.280874	0.294388	0.645608	0.176695	0.349391			ENSG00000148053
793_at	6.77775	6.95611	7.56009	8.54396	6.94539	7.4334	7.84987	7.5934	8.54396	0.178361	0.983868	0.488005	-0.25647	0.983868	-0.25647	0.348441	5228	PGF	ENSG00000149294
37911_at	7.72078	7.96417	7.64169	8.00491	7.90629	8.09602	7.51183	8.10724	8.10724	0.243385	0.363226	0.189728	0.595406	0.595406	0.189728	0.347936	6810	STX4	ENSG00000171862
31874_at	8.18722	8.46598	8.03619	8.08661	8.01953	8.4042	7.36726	8.02398	8.46598	0.278758	0.050424	0.38467	0.656721	0.656721	0.050424	0.342643	10634	GAS2L1	ENSG00000255974
37747_at	8.70307	8.88578	7.69631	8.33498	8.78747	9.01047	8.14381	8.46766	9.01047	0.182708	0.638675	0.222994	0.323841	0.638675	0.182708	0.342054	308	ANXA5	ENSG00000106278
483_g_at	7.66221	7.97529	7.46721	8.06985	7.87252	7.88989	7.91772	8.35116	8.35116	0.313083	0.602643	0.017368	0.433441	0.602643	0.017368	0.341634			ENSG00000152495
31719_at	10.287	10.3897	9.28349	9.923	10.356	10.7072	10.5234	10.7911	10.7911	0.102727	0.639512	0.351145	0.267764	0.639512	0.102727	0.340287			ENSG00000204231
33235_at	4.96548	4.88252	4.54554	4.79779	5.00383	5.67504	4.57455	5.08919	5.67504	-0.082957	0.252244	0.671213	0.514643	0.671213	-0.082957	0.338786	652725 89795	LOC652725 NAV3	ENSG00000164078
39964_at	4.86454	5.01362	3.98637	4.24188	4.15799	4.7728	4.15869	4.4903	5.01362	0.149086	0.25551	0.614807	0.331615	0.614807	0.149086	0.337754	6102	rp2
35726_at	12.1339	12.227	11.5508	12.1384	12.23	12.2279	11.5266	12.1965	12.23	0.093085	0.587565	-0.002119	0.669954	0.669954	-0.002119	0.337121	6273	S100A2	ENSG00000249485
37213_at	7.14113	7.09706	7.34067	7.61896	7.13963	7.73991	7.57547	8.08792	8.08792	-0.044071	0.278283	0.600274	0.512445	0.600274	-0.044071	0.336733			ENSG00000128245
41396_at	7.00246	7.59346	6.67657	6.80166	7.26425	7.44808	7.41717	7.86116	7.86116	0.591003	0.125086	0.183838	0.443987	0.591003	0.125086	0.335978	7461	CLIP2	ENSG00000041357
32536_at	9.62449	9.8829	8.99714	9.35541	9.62579	9.70221	8.77339	9.4241	9.8829	0.258409	0.358273	0.076419	0.65071	0.65071	0.076419	0.335953	10682	EBP	ENSG00000175198
39860_at	6.58156	7.17563	6.54208	6.70873	6.51656	6.89609	6.25462	6.4553	7.17563	0.594063	0.166644	0.379524	0.20068	0.594063	0.166644	0.335228	8880	FUBP1	ENSG00000182580
1180_g_at	9.29972	9.35488	10.5537	10.3993	9.39569	9.65466	8.58691	9.76305	10.5537	0.055162	-0.154472	0.258969	1.17613	1.17613	-0.154472	0.333948			ENSG00000137947
34410_at	9.00889	8.93154	8.35825	8.86637	8.8635	8.90928	7.6337	8.49157	9.00889	-0.077352	0.508112	0.04578	0.857876	0.857876	-0.077352	0.333604	4597	MVD	ENSG00000175166
1364_at	5.20848	5.34652	4.64382	4.62317	5.34134	5.88839	5.21435	5.88328	5.88839	0.138041	-0.020647	0.547043	0.668926	0.668926	-0.020647	0.333341	5803	ptprz1	ENSG00000134531
38099_r_at	4.54219	4.73158	3.71628	4.33031	4.59252	4.77477	4.34604	4.69238	4.77477	0.189387	0.614028	0.182249	0.346338	0.614028	0.182249	0.333	2182	Acsl4	ENSG00000112658
31684_at	8.48251	8.43677	8.24191	8.46126	8.34803	8.89554	8.15561	8.76176	8.89554	-0.045734	0.219353	0.547508	0.606143	0.606143	-0.045734	0.331817			ENSG00000156976
1675_at	7.42064	7.80609	7.48379	8.06795	7.80265	8.28923	8.39693	8.26517	8.39693	0.385441	0.584162	0.486586	-0.131757	0.584162	-0.131757	0.331108	5921	Rasa1	ENSG00000143393
32616_at	5.43018	5.86289	5.83625	6.66892	5.85153	5.83967	5.9613	6.02522	6.66892	0.432719	0.832665	-0.01186	0.063925	0.832665	-0.01186	0.329362			ENSG00000109971
40567_at	7.9125	8.35757	6.53425	6.30985	8.23578	8.72522	6.43415	7.02713	8.72522	0.445074	-0.224401	0.489441	0.592984	0.592984	-0.224401	0.325775	7846	TUBA1A	ENSG00000026103
39277_at	6.17037	6.40575	6.86552	7.52865	6.42449	6.84208	7.12143	7.09992	7.52865	0.235378	0.663129	0.417583	-0.021506	0.663129	-0.021506	0.323646	9180	OSMR	ENSG00000197442
821_s_at	5.42621	5.62314	5.29891	5.43893	5.66707	6.03735	5.14631	5.72446	6.03735	0.196931	0.140019	0.370276	0.578156	0.578156	0.140019	0.321346			ENSG00000118513
40881_at	9.62671	9.57834	9.08358	9.22793	9.61406	9.76743	8.41322	9.44196	9.76743	-0.048371	0.144348	0.15337	1.02874	1.02874	-0.048371	0.319521	47	ACLY	ENSG00000204389
41870_at	8.47931	8.73645	8.03352	8.61214	8.80609	8.65571	8.49399	9.08562	9.08562	0.257136	0.578619	-0.150374	0.591632	0.591632	-0.150374	0.319253			ENSG00000106588
980_at	6.97074	7.40212	6.39867	7.16493	7.22716	7.52706	8.27289	8.04681	8.27289	0.431379	0.766255	0.299896	-0.226084	0.766255	-0.226084	0.317861	4864	npc1	ENSG00000111540
870_f_at	9.88005	10.143	9.63601	9.89843	10.1703	10.2662	9.5462	10.1939	10.2662	0.262909	0.262421	0.095812	0.647702	0.647702	0.095812	0.317211	4504	MT3	ENSG00000163464
393_s_at	5.2102	5.34034	5.12663	6.08974	5.48723	5.55776	5.64865	5.74899	6.08974	0.130142	0.963113	0.07053	0.100346	0.963113	0.07053	0.316033			ENSG00000134202
37637_at	6.35299	6.91763	5.95985	6.68246	6.66315	7.00802	7.14645	6.77522	7.14645	0.564646	0.722606	0.344864	-0.371235	0.722606	-0.371235	0.31522	5998	rgs3	ENSG00000164399
280_g_at	5.31407	6.74381	4.75785	4.82716	5.07539	5.2038	5.29604	4.92666	6.74381	1.42973	0.069312	0.128411	-0.369375	1.42973	-0.369375	0.314521			ENSG00000187172
34012_at	7.74045	8.47156	7.67984	8.4895	8.11998	7.94885	7.98093	7.863	8.4895	0.731108	0.809662	-0.171121	-0.117934	0.809662	-0.171121	0.312929	3885	KRT34	ENSG00000180198
31672_g_at	6.79455	7.06663	6.75477	7.49685	6.62944	6.81594	6.64737	6.6895	7.49685	0.272087	0.742072	0.186505	0.042135	0.742072	0.042135	0.3107			ENSG00000237161
38822_at	6.35376	6.63375	6.6002	7.21016	6.48427	6.8093	6.83557	6.86066	7.21016	0.27999	0.609954	0.325032	0.025095	0.609954	0.025095	0.310018
38004_at	7.37687	7.93381	6.43642	7.18945	7.50762	7.59082	7.60453	7.4505	7.93381	0.556939	0.753036	0.083198	-0.154032	0.753036	-0.154032	0.309785	1464	cspg4	ENSG00000044524
41758_at	8.19349	8.55673	8.094	8.72664	8.54626	8.68114	8.76277	8.86577	8.86577	0.363239	0.632643	0.134878	0.102999	0.632643	0.102999	0.30844	25829	TMEM184B	ENSG00000105486
33892_at	4.64089	4.85064	4.63134	5.3004	4.88702	5.11291	4.9546	5.08266	5.3004	0.209752	0.669055	0.225893	0.128067	0.669055	0.128067	0.308192	5318	Pkp2	ENSG00000070778
41618_at	10.4737	10.6095	9.85701	10.4409	10.5255	10.7763	10.4909	10.7502	10.7763	0.135741	0.583928	0.250816	0.259277	0.583928	0.135741	0.307441	1308	Col17a1	ENSG00000088179
32140_at	8.27692	8.56186	7.2735	7.59014	8.56545	9.14446	8.51202	8.55276	9.14446	0.284941	0.316643	0.579008	0.040747	0.579008	0.040747	0.305335	6653	SORL1	ENSG00000118513
40826_at	6.59376	6.80625	6.87643	7.45686	6.69401	7.12401	7.007	7.00511	7.45686	0.212486	0.580434	0.430004	-0.001895	0.580434	-0.001895	0.305257	4140	Mark3	ENSG00000185697
37388_at	3.40986	3.42394	3.2037	3.27087	3.36674	4.15864	3.38175	3.72658	4.15864	0.01408	0.067163	0.791898	0.344826	0.791898	0.01408	0.304492	7980	TFPI2	ENSG00000122641
36979_at	6.41052	6.69687	6.37617	6.67349	6.37533	7.20732	7.85723	7.65136	7.85723	0.286347	0.29732	0.831986	-0.205872	0.831986	-0.205872	0.302445	6515	SLC2A3	ENSG00000204590
32527_at	7.16936	7.22915	6.7758	6.97423	6.99118	6.98872	6.59066	7.53705	7.53705	0.059795	0.198434	-0.002457	0.946388	0.946388	-0.002457	0.30054	10974	C10orf116	ENSG00000026508
41410_at	4.16978	4.48579	4.49762	4.59426	4.69879	4.65645	3.75337	4.58085	4.69879	0.31601	0.09664	-0.042335	0.827482	0.827482	-0.042335	0.299449			ENSG00000238000
33272_at	6.18189	6.94293	5.4071	5.89478	6.63049	6.17479	6.40544	6.80899	6.94293	0.761044	0.487679	-0.455703	0.403551	0.761044	-0.455703	0.299143	6288	SAA1	ENSG00000258941
34898_at	8.60887	9.3361	7.20151	7.81851	8.22801	8.64251	9.11012	8.54431	9.3361	0.72723	0.616992	0.414491	-0.565812	0.72723	-0.565812	0.298225	374 727738	AREG AREGB	ENSG00000244067
34335_at	7.14389	7.66517	6.98148	7.56965	6.92824	6.74981	6.43551	6.69473	7.66517	0.521284	0.588168	-0.178423	0.259224	0.588168	-0.178423	0.297563			ENSG00000175387
38247_at	6.27613	6.58478	6.1318	6.79031	5.79879	6.34911	6.65417	6.32664	6.79031	0.308651	0.658516	0.550316	-0.32753	0.658516	-0.32753	0.297488	2150	f2rl1	ENSG00000108342
41266_at	10.5334	10.6963	9.97631	10.7149	10.7254	10.8065	10.7256	10.9252	10.9252	0.162882	0.738637	0.081133	0.199575	0.738637	0.081133	0.295557	3655	itga6	ENSG00000129625
36948_at	6.26148	6.43902	5.84131	5.74638	6.46316	6.57581	5.19891	6.18362	6.57581	0.177544	-0.09493	0.112655	0.984702	0.984702	-0.09493	0.294993	23741	EID1	ENSG00000149294
231_at	6.3991	6.33831	6.49	6.80671	6.48955	6.72239	6.34023	7.02835	7.02835	-0.060788	0.316707	0.232833	0.688122	0.688122	-0.060788	0.294218	7052	tgm2	ENSG00000091831
40434_at	4.6731	4.59455	4.64404	5.33965	5.12026	5.26756	4.96302	5.36444	5.36444	-0.078553	0.69561	0.147297	0.401419	0.69561	-0.078553	0.291443	5420	PODXL	ENSG00000134201
40847_at	7.97377	8.32548	8.26591	9.02675	8.29461	8.68091	9.23278	8.89126	9.23278	0.351704	0.760835	0.386299	-0.341518	0.760835	-0.341518	0.28933			ENSG00000014914
33866_at	7.93077	8.32367	7.76108	8.39906	8.09298	8.04041	7.80702	7.98046	8.39906	0.392898	0.637985	-0.052574	0.173443	0.637985	-0.052574	0.287938	643634	LOC643634	ENSG00000100385
36638_at	6.19808	8.5806	3.65344	3.97372	6.14699	5.45082	5.61694	4.75801	8.5806	2.38252	0.320281	-0.696175	-0.858934	2.38252	-0.858934	0.286923	1490	CTGF	ENSG00000165841
32313_at	9.19348	9.42871	8.23538	8.991	9.1722	8.8493	8.38627	8.86509	9.42871	0.235232	0.755627	-0.322903	0.478817	0.755627	-0.322903	0.286693			ENSG00000146678
35937_at	7.62756	8.28688	6.0549	6.53054	8.08176	8.31214	8.20299	7.98165	8.31214	0.65932	0.475639	0.230385	-0.221337	0.65932	-0.221337	0.286002	4277	micB	ENSG00000186716
37047_at	7.58068	7.88591	6.9203	7.62009	7.63339	8.11749	8.69177	8.33858	8.69177	0.305228	0.699795	0.484097	-0.353195	0.699795	-0.353195	0.283981	4864	npc1	ENSG00000115825
40079_at	5.6205	5.70743	5.53874	6.60601	5.46432	5.64512	6.05359	5.85435	6.60601	0.086929	1.06726	0.180803	-0.199236	1.06726	-0.199236	0.28394	9052	Gprc5a	ENSG00000137713
32164_at	7.03445	7.29762	7.05511	7.7456	7.6426	7.73649	7.51355	7.59889	7.7456	0.263172	0.690489	0.093887	0.085345	0.690489	0.085345	0.283223			ENSG00000173039
39764_at	5.1314	5.38952	4.46871	5.08197	4.91776	5.27232	5.29341	5.20034	5.38952	0.25813	0.613265	0.354559	-0.093076	0.613265	-0.093076	0.283219	90	acvr1	ENSG00000185024
37808_at	5.86757	6.09851	5.08649	5.18593	5.87473	6.09846	5.23115	5.80865	6.09851	0.230934	0.099434	0.223727	0.577498	0.577498	0.099434	0.282898	51375	snx7	ENSG00000108242
860_at	5.29946	5.67998	5.23635	5.07917	5.58493	5.61688	4.40368	5.27573	5.67998	0.38052	-0.157178	0.031949	0.872056	0.872056	-0.157178	0.281837			ENSG00000160014
38374_at	8.33415	8.91349	8.20024	8.4787	7.446	7.63504	7.53503	7.61158	8.91349	0.579337	0.278467	0.189037	0.076553	0.579337	0.076553	0.280849	7071	KLF10	ENSG00000151491
1433_g_at	6.74357	7.01349	6.48713	7.0655	6.63202	6.78332	6.65139	6.77377	7.0655	0.26992	0.578371	0.151298	0.122373	0.578371	0.122373	0.28049			ENSG00000118513
33340_at	6.43585	6.58316	5.78709	6.13935	6.34626	7.01893	7.06892	7.01862	7.06892	0.147312	0.35226	0.672672	-0.050294	0.672672	-0.050294	0.280487	9867	pja2	ENSG00000173692
33572_at	3.86716	4.97194	3.43925	3.09816	4.51514	4.92737	3.52208	3.46368	4.97194	1.10478	-0.341082	0.412226	-0.058398	1.10478	-0.341082	0.279381	7718	ZNF165	ENSG00000176697
333_s_at	7.60135	8.03518	7.88114	8.57472	7.78573	7.74501	7.82639	7.85511	8.57472	0.433835	0.693579	-0.040725	0.028717	0.693579	-0.040725	0.278852			ENSG00000112293
36502_at	5.7372	5.8137	4.95256	4.9973	5.70873	5.87372	5.19021	6.01379	6.01379	0.076499	0.044732	0.164989	0.823581	0.823581	0.044732	0.27745	5218	cdk14	ENSG00000107623
36532_at	4.31323	4.17291	4.53156	5.26191	4.42822	4.64087	4.21906	4.52039	5.26191	-0.140325	0.730353	0.21265	0.301334	0.730353	-0.140325	0.276003	8871	SYNJ2	ENSG00000157965
276_at	8.13894	8.41436	9.72166	9.58726	8.52635	8.68074	7.72077	8.52672	9.72166	0.275418	-0.134399	0.154394	0.805947	0.805947	-0.134399	0.27534	3301	Dnaja1	ENSG00000136160
39759_at	6.1637	6.80748	6.31245	6.67807	6.73283	6.74325	6.9831	7.06156	7.06156	0.643773	0.365625	0.01042	0.078459	0.643773	0.01042	0.274569			ENSG00000112115
491_at	5.1133	5.26185	4.75191	4.99802	5.54483	5.5725	5.35752	6.0327	6.0327	0.148548	0.246111	0.027675	0.675186	0.675186	0.027675	0.27438			ENSG00000159377
1454_at	7.29755	7.43306	7.19363	7.80882	7.31894	7.45602	7.42232	7.63024	7.80882	0.135504	0.615184	0.137081	0.207919	0.615184	0.135504	0.273922			ENSG00000120798
37736_at	7.54064	7.88875	7.36816	7.51327	7.81588	7.77698	7.14871	7.7761	7.88875	0.348111	0.145111	-0.038905	0.62739	0.62739	-0.038905	0.270427			ENSG00000170579
41824_at	6.29363	6.90105	6.91105	6.97826	6.80975	6.71348	6.41181	6.91515	6.97826	0.607421	0.067211	-0.09627	0.503338	0.607421	-0.09627	0.270425	51096	utp18	ENSG00000007171
224_at	6.77312	7.43091	6.58135	6.81896	6.04493	6.19184	6.22389	6.25689	7.43091	0.65779	0.23761	0.14691	0.033003	0.65779	0.033003	0.268828	7071	KLF10	ENSG00000140443
31855_at	8.23125	8.53389	7.31486	7.93634	8.54517	8.58035	8.3418	8.45337	8.58035	0.302644	0.621474	0.035186	0.11157	0.621474	0.035186	0.267719	8406	SRPX	ENSG00000154582
40043_at	8.3748	8.12373	9.29978	9.14154	8.06989	8.97777	8.71151	9.28216	9.29978	-0.251078	-0.158245	0.907885	0.570657	0.907885	-0.251078	0.267305	5646	prss3	ENSG00000144136
40137_at	6.4509	6.82324	6.48498	7.07429	6.98547	7.21454	7.06553	6.94342	7.21454	0.372343	0.589312	0.229067	-0.122117	0.589312	-0.122117	0.267151			ENSG00000089225
40901_at	5.68385	6.00879	5.52904	6.19667	5.86223	6.14337	6.44623	6.23216	6.44623	0.324935	0.667631	0.28114	-0.214065	0.667631	-0.214065	0.26491	29966	STRN3	ENSG00000172613
33463_at	5.85917	5.71307	5.43215	5.56249	5.89372	6.51488	5.98777	6.44145	6.51488	-0.146096	0.130345	0.621157	0.45368	0.621157	-0.146096	0.264771	7498	XDH	ENSG00000164400
34458_at	3.90853	3.88822	4.2046	4.14992	3.91758	4.26398	4.08993	4.87741	4.87741	-0.020308	-0.05468	0.346399	0.787485	0.787485	-0.05468	0.264724	6278	S100A7	ENSG00000105810
1969_s_at	6.86171	7.48369	7.0374	7.1787	7.37302	7.57039	7.81738	7.91408	7.91408	0.621986	0.141307	0.197366	0.096699	0.621986	0.096699	0.26434			ENSG00000173327
32808_at	9.92517	9.9952	9.22839	9.89654	9.89783	10.1888	9.98742	10.0073	10.1888	0.070037	0.668146	0.290938	0.019895	0.668146	0.019895	0.262254			ENSG00000101412
41523_at	6.26166	6.8854	5.71743	6.19083	6.47471	6.31502	6.55039	6.6501	6.8854	0.623742	0.473399	-0.159684	0.099707	0.623742	-0.159684	0.259291	10981	RAB32	ENSG00000067560
32217_at	4.78454	5.54823	5.11613	5.45273	5.32984	5.53576	6.23723	5.96522	6.23723	0.763694	0.336597	0.205924	-0.27201	0.763694	-0.27201	0.258551	81566	CSRNP2	ENSG00000117266
37296_at	5.58408	5.92808	6.23614	5.92594	6.13987	6.19053	5.54766	6.49215	6.49215	0.344002	-0.310206	0.050658	0.94449	0.94449	-0.310206	0.257236	400	arl1	ENSG00000117676
32271_at	6.8282	7.10071	6.60983	7.2958	6.512	6.74847	7.00476	6.83842	7.2958	0.27251	0.68597	0.236473	-0.166342	0.68597	-0.166342	0.257153	8061	FOSL1	ENSG00000136352
35331_at	7.80188	8.05846	6.32753	6.97777	8.03766	8.2282	7.72076	7.6496	8.2282	0.256576	0.650238	0.190537	-0.071162	0.650238	-0.071162	0.256547	8727	CTNNAL1	ENSG00000186115
40304_at	9.1639	9.3163	7.82036	8.39957	9.28888	9.27208	8.61606	8.9268	9.3163	0.152398	0.579208	-0.016798	0.310742	0.579208	-0.016798	0.256387	667	DST	ENSG00000162889
35693_at	9.38575	9.35481	9.4748	10.0673	9.3487	9.58142	9.41781	9.64835	10.0673	-0.030945	0.592508	0.232712	0.230539	0.592508	-0.030945	0.256203	3241	hpcal1	ENSG00000140009
34044_at	4.71021	5.34076	4.59348	5.09982	4.9422	4.53854	4.94776	5.23514	5.34076	0.630551	0.506339	-0.40366	0.287381	0.630551	-0.40366	0.255153	11077	HSF2BP	ENSG00000077092
34677_f_at	5.70118	5.9216	5.50202	6.13493	5.58582	6.184	6.43753	6.005	6.43753	0.22042	0.632916	0.598176	-0.432524	0.632916	-0.432524	0.254747	162632	LOC162632	ENSG00000071564
32434_at	6.67849	6.61704	7.06031	6.94669	6.4704	6.952	6.25202	6.95472	7.06031	-0.061456	-0.113617	0.481605	0.702694	0.702694	-0.113617	0.252306	4082	MARCKS	ENSG00000143387
719_g_at	10.3656	10.5126	9.74184	10.3793	10.3998	10.2319	9.98591	10.3731	10.5126	0.146988	0.637424	-0.167989	0.387152	0.637424	-0.167989	0.250894			ENSG00000115594
40614_at	6.30621	6.54095	7.15506	7.81077	6.62572	6.68479	7.03842	7.08884	7.81077	0.234745	0.655716	0.059071	0.050421	0.655716	0.050421	0.249988	6461	SHB	ENSG00000019991
37651_at	6.47107	7.09622	7.13126	7.60844	6.81653	7.00144	7.66383	7.37172	7.66383	0.625154	0.477173	0.184908	-0.292101	0.625154	-0.292101	0.248783	23186	RCOR1	ENSG00000122543
35839_at	8.07821	8.16825	8.65472	8.81543	8.20449	8.36036	7.75427	8.33049	8.81543	0.090041	0.160712	0.155879	0.576212	0.576212	0.090041	0.245711	6713	sqlE	ENSG00000227295
37393_at	7.4973	8.18423	7.47486	7.28634	7.18156	7.38487	7.44493	7.72483	8.18423	0.686932	-0.188523	0.203313	0.279903	0.686932	-0.188523	0.245406	3280	hes1	ENSG00000132604
AFFX-CreX-3_st	5.94468	6.55119	5.81347	6.02152	5.86109	5.70359	5.45657	5.77884	6.55119	0.606511	0.208047	-0.157502	0.32227	0.606511	-0.157502	0.244832			ENSG00000130699
36881_at	9.34263	9.50555	8.91249	9.04316	9.29925	9.28254	8.63945	9.34164	9.50555	0.162921	0.130674	-0.01671	0.702189	0.702189	-0.01671	0.244768	2109	etfB
39021_at	5.14163	4.92549	3.83996	4.44965	5.07146	5.37146	4.70531	4.98704	5.37146	-0.216135	0.609688	0.300001	0.281735	0.609688	-0.216135	0.243822	100133317 23333	DPY19L1 LOC100133317
37313_at	4.87787	5.47192	5.95531	6.18196	5.17214	5.29139	5.4233	5.4551	6.18196	0.59405	0.226645	0.119249	0.031809	0.59405	0.031809	0.242938	6606 6607	Smn1 smn2	ENSG00000162889
34719_at	5.0985	5.23131	4.73617	4.69919	5.39705	5.5708	4.99495	5.69196	5.69196	0.132809	-0.036976	0.173749	0.697005	0.697005	-0.036976	0.241647	2744	GLS	ENSG00000233476
718_at	10.1558	10.3249	9.66862	10.3292	10.3678	10.1175	9.94177	10.3221	10.3678	0.169152	0.66061	-0.250352	0.380326	0.66061	-0.250352	0.239934			ENSG00000259384
41472_at	4.02284	3.91534	3.64145	3.69802	3.85716	4.43635	3.73828	4.15837	4.43635	-0.107496	0.056576	0.579197	0.420089	0.579197	-0.107496	0.237092	60489	APOBEC3G	ENSG00000074319
39113_at	8.42008	8.57743	8.03298	8.02321	8.84307	9.44179	8.57315	8.7674	9.44179	0.157349	-0.00977	0.598725	0.194246	0.598725	-0.00977	0.235137	9601	Pdia4	ENSG00000155926
861_g_at	4.63505	4.89174	4.87746	4.70885	5.04626	5.07631	4.24865	5.06979	5.07631	0.256696	-0.168609	0.030051	0.821146	0.821146	-0.168609	0.234821			ENSG00000005156
222_at	8.38761	8.64621	8.56088	9.15479	9.27411	9.24807	9.08147	9.16969	9.27411	0.258599	0.593904	-0.02604	0.08822	0.593904	-0.02604	0.228671			ENSG00000166548
34432_at	5.86259	5.87798	6.08392	6.16465	5.89953	6.58977	6.37192	6.49811	6.58977	0.015395	0.080733	0.690238	0.126187	0.690238	0.015395	0.228138	9047	SH2D2A	ENSG00000129910
39065_s_at	6.54889	6.65698	6.23327	6.4665	6.84933	6.82439	6.13881	6.73258	6.84933	0.108086	0.233232	-0.024938	0.59377	0.59377	-0.024938	0.227538	286495 7267	TTC3 TTC3L
36772_at	2.98256	3.83469	3.30394	3.15393	3.06988	3.09488	3.11666	3.29586	3.83469	0.852133	-0.150004	0.025003	0.179195	0.852133	-0.150004	0.226582	2792	GNGT1	ENSG00000225217
34818_at	5.43322	5.72533	4.95083	4.91968	5.67918	6.30057	5.96033	5.98404	6.30057	0.292114	-0.031155	0.621384	0.023707	0.621384	-0.031155	0.226512	2119	ETV5	ENSG00000136527
[truncated: 687 more rows]
