# Supplementary material for: Profiling and metaanalysis of epidermal keratinocytes responses to epidermal growth factor
Source: BMC Genomics. 2013 Feb 8;14:85. doi: 10.1186/1471-2164-14-85 (PMC3608085; doi:10.1186/1471-2164-14-85)
Supplement: Additional file 2: Table S3 — EGF regulated genes in specific ontological categories regulated by EGF at early time points, 1 and 4 h. a-f EGF induced genes. g-k EGF suppressed genes. For details, please see the main text. Note that many genes belong to multiple categories. [file 1471-2164-14-85-S2.xlsx]

## Sheet: SupTab2
Supplement Table 3
Ontological categories regulated at early time points, 1 or 4 h
Induced:
a	Dual specificity phosphatase
1005_at	dual specificity phosphatase 1
1292_at	dual specificity phosphatase 2
1788_s_at	dual specificity phosphatase 4
529_at	dual specificity phosphatase 5
41193_at	dual specificity phosphatase 6
b	Signaling & signal transduction
31886_at	5'-nucleotidase, ecto (CD73)
35985_at	A kinase (PRKA) anchor protein 2; paralemmin 2; PALM2-AKAP2 readthrough transcript
39764_at	activin A receptor, type I
41254_at	ADAM metallopeptidase domain 22
40712_at	ADAM metallopeptidase domain 8
32919_at	adhesion molecule with Ig-like domain 2
610_at	adrenergic, beta-2-, receptor, surface
34898_at	amphiregulin; amphiregulin B
39410_at	ArfGAP with SH3 domain, ankyrin repeat and PH domain 2
1278_at	AXL receptor tyrosine kinase
37294_at	B-cell translocation gene 1, anti-proliferative
40367_at, 1113_at	bone morphogenetic protein 2
32107_at	C2 calcium-dependent domain containing 2
483_g_at	cadherin 13, H-cadherin (heart)
670_s_at	cAMP responsive element binding protein 5
988_at	carcinoembryonic antigen-related cell adhesion molecule 1 (biliary glycoprotein)
38019_at	casein kinase 1, epsilon
35331_at	catenin (cadherin-associated protein), alpha-like 1
38466_at	cathepsin K
40717_at	cathepsin L2
39695_at	CD55 molecule, decay accelerating factor for complement (Cromer blood group)
39351_at, 39170_at	CD59 molecule, complement regulatory protein
959_at	cell division cycle 42 (GTP binding protein, 25kDa); cell division cycle 42 pseudogene 2
40385_at	chemokine (C-C motif) ligand 20
38004_at	chondroitin sulfate proteoglycan 4
41700_at	coagulation factor II (thrombin) receptor
38247_at, 36345_g_at	coagulation factor II (thrombin) receptor-like 1
36543_at	coagulation factor III (thromboplastin, tissue factor)
39333_at	collagen, type IV, alpha 1
37459_at	collagen, type VIII, alpha 1
41618_at	collagen, type XVII, alpha 1
1005_at	dual specificity phosphatase 1
1788_s_at	dual specificity phosphatase 4
529_at	dual specificity phosphatase 5
41193_at	dual specificity phosphatase 6
39932_at	dual specificity phosphatase 7
40488_at	dystrophin
1379_at	EPH receptor A2
34335_at	ephrin-B2
31720_s_at, 31719_at, 311_s_at	fibronectin 1
38356_at	follistatin
33203_s_at	forkhead box D1
41076_at	gap junction protein, beta 3, 31kDa
38903_at	gap junction protein, beta 5, 31.1kDa
38037_at	heparin-binding EGF-like growth factor
718_at, 719_g_at	HtrA serine peptidase 1
36324_at	hypothetical LOC100131909; adenosine A2b receptor
851_s_at	insulin receptor substrate 1
1396_at, 1678_g_at, 38650_at	insulin-like growth factor binding protein 5
1736_at	insulin-like growth factor binding protein 6
2062_at	insulin-like growth factor binding protein 7
41481_at, 1978_at	integrin, alpha 2 (CD49B, alpha 2 subunit of VLA-2 receptor)
39753_at	integrin, alpha 5 (fibronectin receptor, alpha polypeptide)
33410_at, 33411_g_at, 41266_at	integrin, alpha 6
32808_at	integrin, beta 1 (fibronectin receptor, beta polypeptide, antigen CD29 includes MDF2, MSK12)
406_at	integrin, beta 4
881_at	integrin, beta 6
38546_at	interleukin 1 receptor accessory protein
39402_at, 1520_s_at	interleukin 1, beta
404_at	interleukin 4 receptor
160032_at	interleukin 6 receptor
2049_s_at, 32786_at	jun B proto-oncogene
37909_at	laminin, alpha 3
36929_at	laminin, beta 3
35280_at, 35281_at	laminin, gamma 2
32855_at	low density lipoprotein receptor
40012_at	low density lipoprotein receptor-related protein 8, apolipoprotein e receptor
38428_at	matrix metallopeptidase 1 (interstitial collagenase)
1006_at	matrix metallopeptidase 10 (stromelysin 2)
437_at	matrix metallopeptidase 3 (stromelysin 1, progelatinase)
32847_at	myosin light chain kinase
35080_at	neurotensin receptor 1 (high affinity)
37047_at, 980_at	Niemann-Pick disease, type C1
1648_at, 39277_at	oncostatin M receptor
32018_at	par-6 partitioning defective 6 homolog beta (C. elegans)
37989_at, 615_s_at	parathyroid hormone-like hormone
37152_at	peroxisome proliferator-activated receptor delta
793_at	placental growth factor
33892_at	plakophilin 2
37310_at	plasminogen activator, urokinase
189_s_at	plasminogen activator, urokinase receptor
40434_at	podocalyxin-like
41871_at, 41870_at	podoplanin
34795_at	procollagen-lysine, 2-oxoglutarate 5-dioxygenase 2
1069_at	prostaglandin-endoperoxide synthase 2 (prostaglandin G/H synthase and cyclooxygenase)
588_at, 40137_at	protein tyrosine phosphatase, non-receptor type 1
1463_at	protein tyrosine phosphatase, non-receptor type 12
32916_at, 1150_at	protein tyrosine phosphatase, receptor type, E
41534_at	protocadherin 7
33804_at	PTK2B protein tyrosine kinase 2 beta
33372_at, 33371_s_at	RAB31, member RAS oncogene family
36935_at, 1675_at	RAS p21 protein activator (GTPase activating protein) 1
32737_at, 32736_at	ras-related C3 botulinum toxin substrate 2 (rho family, small GTP binding protein Rac2)
37637_at	regulator of G-protein signaling 3
40099_at, 40100_at	Rho/Rac guanine nucleotide exchange factor (GEF) 2
671_at	secreted protein, acidic, cysteine-rich (osteonectin)
34265_at	secretogranin V (7B2 protein)
37185_at	serpin peptidase inhibitor, clade B (ovalbumin), member 2
38125_at, 672_at	serpin peptidase inhibitor, clade E (nexin, plasminogen activator inhibitor type 1), member 1
39428_at	SH2B adaptor protein 3
35476_at	SH3 and PX domains 2A
1433_g_at, 1454_at	SMAD family member 3
1857_at	SMAD family member 7
38411_at	sortilin-related receptor, L(DLR class) A repeats-containing
33700_at	sprouty homolog 2 (Drosophila)
41592_at	suppressor of cytokine signaling 1
31855_at	sushi-repeat-containing protein, X-linked
32818_at	tenascin C
867_s_at, 115_at	thrombospondin 1
1693_s_at	TIMP metallopeptidase inhibitor 1
160025_at	transforming growth factor, alpha
1385_at	transforming growth factor, beta-induced, 68kDa
35692_at	transmembrane protein 158
35597_at	tribbles homolog 1 (Drosophila)
36101_s_at, 36100_at	vascular endothelial growth factor A
1934_s_at, 159_at	vascular endothelial growth factor C
1977_s_at, 1518_at	v-ets erythroblastosis virus E26 oncogene homolog 1 (avian)
1402_at, 2024_s_at, 32616_at	v-yes-1 Yamaguchi sarcoma viral related oncogene homolog
33876_at	WW domain containing transcription regulator 1
32588_s_at, 32587_at	zinc finger protein 36, C3H type-like 2
c	Cell cycle & proliferation
610_at	adrenergic, beta-2-, receptor, surface
37294_at	B-cell translocation gene 1, anti-proliferative
40367_at, 1113_at	bone morphogenetic protein 2
36634_at	BTG family, member 2
483_g_at	cadherin 13, H-cadherin (heart)
41700_at	coagulation factor II (thrombin) receptor
36543_at	coagulation factor III (thromboplastin, tissue factor)
1943_at	cyclin A2
32263_at	cyclin B2
37723_at	cyclin G2
33317_at, 1969_s_at	cyclin-dependent kinase 7
34624_at	cyclin-dependent kinase inhibitor 2B (p15, inhibits CDK4)
1599_at	cyclin-dependent kinase inhibitor 3
38772_at	cysteine-rich, angiogenic inducer, 61
1005_at	dual specificity phosphatase 1
1292_at	dual specificity phosphatase 2
1788_s_at	dual specificity phosphatase 4
39182_at	epithelial membrane protein 3
36669_at	FBJ murine osteosarcoma viral oncogene homolog B
32271_at	FOS-like antigen 1
1911_s_at	growth arrest and DNA-damage-inducible, alpha
38037_at	heparin-binding EGF-like growth factor
851_s_at	insulin receptor substrate 1
1396_at, 1678_g_at, 38650_at	insulin-like growth factor binding protein 5
1736_at	insulin-like growth factor binding protein 6
2062_at	insulin-like growth factor binding protein 7
41481_at, 1978_at	integrin, alpha 2 (CD49B, alpha 2 subunit of VLA-2 receptor)
32808_at	integrin, beta 1 (fibronectin receptor, beta polypeptide, antigen CD29 includes MDF2, MSK12)
1520_s_at, 39402_at	interleukin 1, beta
160032_at	interleukin 6 receptor
34782_at	jumonji, AT rich interactive domain 2
2049_s_at, 32786_at	jun B proto-oncogene
1895_at, 32583_at	jun oncogene
36838_at	kallikrein-related peptidase 10
36837_at	kinesin family member 2C
430_at	nucleoside phosphorylase
39277_at, 1648_at	oncostatin M receptor
1081_at, 36203_at	ornithine decarboxylase 1
615_s_at, 37989_at	parathyroid hormone-like hormone
37152_at	peroxisome proliferator-activated receptor delta
793_at	placental growth factor
37310_at	plasminogen activator, urokinase
1069_at	prostaglandin-endoperoxide synthase 2 (prostaglandin G/H synthase and cyclooxygenase)
32916_at, 1150_at	protein tyrosine phosphatase, receptor type, E
33804_at	PTK2B protein tyrosine kinase 2 beta
32736_at, 32737_at	ras-related C3 botulinum toxin substrate 2 (rho family, small GTP binding protein Rac2)
37701_at	regulator of G-protein signaling 2, 24kDa
40100_at, 40099_at	Rho/Rac guanine nucleotide exchange factor (GEF) 2
671_at	secreted protein, acidic, cysteine-rich (osteonectin)
38125_at, 672_at	serpin peptidase inhibitor, clade E (nexin, plasminogen activator inhibitor type 1), member 1
1454_at, 1433_g_at	SMAD family member 3
33131_at	SRY (sex determining region Y)-box 4
33436_at	SRY (sex determining region Y)-box 9
34878_at	structural maintenance of chromosomes 4
38805_at	TGFB-induced factor homeobox 1
31508_at	thioredoxin interacting protein
115_at, 867_s_at	thrombospondin 1
1693_s_at	TIMP metallopeptidase inhibitor 1
160025_at	transforming growth factor, alpha
38404_at	transglutaminase 2 (C polypeptide, protein-glutamine-gamma-glutamyltransferase)
35597_at	tribbles homolog 1 (Drosophila)
1974_s_at	tumor protein p53
36136_at	tumor protein p53 inducible protein 11
36100_at, 36101_s_at	vascular endothelial growth factor A
159_at	vascular endothelial growth factor C
1518_at, 1977_s_at	v-ets erythroblastosis virus E26 oncogene homolog 1 (avian)
2094_s_at, 1916_s_at, 1915_s_at	v-fos FBJ murine osteosarcoma viral oncogene homolog
37724_at, 1973_s_at	v-myc myelocytomatosis viral oncogene homolog (avian)
32616_at, 2024_s_at, 1402_at	v-yes-1 Yamaguchi sarcoma viral related oncogene homolog
36909_at, 2033_s_at	WEE1 homolog (S. pombe)
35995_at	ZW10 interactor
d	Apoptosis
610_at	adrenergic, beta-2-, receptor, surface
36686_at	aldehyde dehydrogenase 1 family, member A3
36671_at	asparagine synthetase
36634_at	BTG family, member 2
36143_at	caspase 3, apoptosis-related cysteine peptidase
36543_at	coagulation factor III (thromboplastin, tissue factor)
37951_at	deleted in liver cancer 1
1005_at	dual specificity phosphatase 1
1237_at	immediate early response 3
1895_at, 32583_at	jun oncogene
38374_at, 224_at	Kruppel-like factor 10
1461_at	nuclear factor of kappa light polypeptide gene enhancer in B-cells inhibitor, alpha
279_at, 280_g_at	nuclear receptor subfamily 4, group A, member 1
1779_s_at	pim-1 oncogene
35909_at	pleckstrin homology-like domain, family A, member 1
1069_at	prostaglandin-endoperoxide synthase 2 (prostaglandin G/H synthase and cyclooxygenase)
38823_s_at	serine/threonine kinase 17a
37185_at	serpin peptidase inhibitor, clade B (ovalbumin), member 2
595_at	tumor necrosis factor, alpha-induced protein 3
36100_at, 36101_s_at	vascular endothelial growth factor A
e	Adhesion & motility
39330_s_at, 39329_at	actinin, alpha 1
483_g_at	cadherin 13, H-cadherin (heart)
41700_at	coagulation factor II (thrombin) receptor
38247_at, 36345_g_at	coagulation factor II (thrombin) receptor-like 1
36543_at	coagulation factor III (thromboplastin, tissue factor)
38037_at	heparin-binding EGF-like growth factor
851_s_at	insulin receptor substrate 1
1396_at, 1678_g_at, 38650_at	insulin-like growth factor binding protein 5
41481_at, 1978_at	integrin, alpha 2 (CD49B, alpha 2 subunit of VLA-2 receptor)
160032_at	interleukin 6 receptor
37909_at	laminin, alpha 3
32018_at	par-6 partitioning defective 6 homolog beta (C. elegans)
41871_at, 41870_at	podoplanin
33804_at	PTK2B protein tyrosine kinase 2 beta
1454_at, 1433_g_at	SMAD family member 3
1857_at	SMAD family member 7
115_at, 867_s_at	thrombospondin 1
35597_at	tribbles homolog 1 (Drosophila)
36100_at, 36101_s_at	vascular endothelial growth factor A
159_at, 1934_s_at	vascular endothelial growth factor C
1518_at, 1977_s_at	v-ets erythroblastosis virus E26 oncogene homolog 1 (avian)
32616_at, 2024_s_at, 1402_at	v-yes-1 Yamaguchi sarcoma viral related oncogene homolog
f	Defense & wounding
39764_at	activin A receptor, type I
34777_at	adrenomedullin
37747_at	annexin A5
40367_at, 1113_at	bone morphogenetic protein 2
36143_at	caspase 3, apoptosis-related cysteine peptidase
39695_at	CD55 molecule, decay accelerating factor for complement (Cromer blood group)
39351_at, 39170_at	CD59 molecule, complement regulatory protein
40385_at	chemokine (C-C motif) ligand 20
37187_at	chemokine (C-X-C motif) ligand 2
41700_at	coagulation factor II (thrombin) receptor
38247_at, 36345_g_at	coagulation factor II (thrombin) receptor-like 1
36543_at	coagulation factor III (thromboplastin, tissue factor)
36638_at	connective tissue growth factor
311_s_at, 31720_s_at, 31719_at	fibronectin 1
38037_at	heparin-binding EGF-like growth factor
41481_at, 1978_at	integrin, alpha 2 (CD49B, alpha 2 subunit of VLA-2 receptor)
39753_at	integrin, alpha 5 (fibronectin receptor, alpha polypeptide)
881_at	integrin, beta 6
38546_at	interleukin 1 receptor accessory protein
1520_s_at, 39402_at	interleukin 1, beta
160032_at	interleukin 6 receptor
37026_at	Kruppel-like factor 6
40900_at	myosin, heavy chain 10, non-muscle
37152_at	peroxisome proliferator-activated receptor delta
37310_at	plasminogen activator, urokinase
189_s_at	plasminogen activator, urokinase receptor
41871_at, 41870_at	podoplanin
37185_at	serpin peptidase inhibitor, clade B (ovalbumin), member 2
38125_at, 672_at	serpin peptidase inhibitor, clade E (nexin, plasminogen activator inhibitor type 1), member 1
672_at, 38125_at	serpin peptidase inhibitor, clade E (nexin, plasminogen activator inhibitor type 1), member 1
33272_at	serum amyloid A1
1454_at, 1433_g_at	SMAD family member 3
32818_at	tenascin C
115_at, 867_s_at	thrombospondin 1
2094_s_at, 1916_s_at, 1915_s_at	v-fos FBJ murine osteosarcoma viral oncogene homolog
32616_at, 2024_s_at, 1402_at	v-yes-1 Yamaguchi sarcoma viral related oncogene homolog
Suppressed:
g	Defense & wounding
33549_at	bradykinin receptor B1
1097_s_at	chemokine (C-C motif) receptor 7
39660_at	defensin, beta 1
33050_at	dopamine receptor D5
38825_at	fibrinogen alpha chain
31497_at	G antigen 2A; G antigen 2B;…
1075_f_at	interferon, alpha 16
32415_at	interferon, alpha 5
1574_s_at	interleukin 4
558_at	keratin 1
38231_f_at	killer cell immunoglobulin-like receptor, two domains, long cytoplasmic tail, 4
35532_i_at	killer cell lectin-like receptor subfamily C, member 4
34625_at	lactalbumin, alpha-
35926_s_at	lysozyme (renal amyloidosis)
37515_at	mannan-binding lectin serine peptidase 2
32945_i_at	mannose-binding lectin (protein C) 2, soluble (opsonic defect)
33284_at	myeloperoxidase
33598_r_at	NLR family, pyrin domain containing 3
38750_at	Notch homolog 3 (Drosophila)
1731_at	platelet-derived growth factor receptor, alpha polypeptide
31617_at	podoplanin
33460_at	purinergic receptor P2Y, G-protein coupled, 1
41096_at	S100 calcium binding protein A8
2092_s_at	secreted phosphoprotein 1
40767_at	tissue factor pathway inhibitor (lipoprotein-associated coagulation inhibitor)
36243_at	toll-like receptor 1
h	Adhesion & motility
32014_at	ADAM metallopeptidase domain 18
39905_i_at	ADP-ribosylation factor GTPase activating protein 3
40094_r_at	basal cell adhesion molecule (Lutheran blood group)
40091_at	B-cell CLL/lymphoma 6
33549_at	bradykinin receptor B1
36976_at	cadherin 11, type 2, OB-cadherin (osteoblast)
1620_at	cadherin 6, type 2, K-cadherin (fetal kidney)
34619_at	desmocollin 1
39302_at	desmocollin 2
39586_at	desmoglein 1
33050_at	dopamine receptor D5
41125_r_at	ectonucleotide pyrophosphatase/phosphodiesterase 2
34960_g_at	Fc fragment of IgE, low affinity II, receptor for (CD23)
39350_at	glypican 3
37319_at, 1586_at	insulin-like growth factor binding protein 3
38650_at	insulin-like growth factor binding protein 5
35532_i_at	killer cell lectin-like receptor subfamily C, member 4
38608_at	lectin, galactoside-binding, soluble, 7; lectin, galactoside-binding, soluble, 7B
36284_at	lymphocyte antigen 6 complex, locus D
734_at	mucin 4, cell surface associated
298_at	mucin 5AC, oligomeric mucus/gel-forming; similar to hCG1778310
41031_at	osteomodulin
39499_s_at	par-3 partitioning defective 3 homolog (C. elegans)
31502_at	plakophilin 1 (ectodermal dysplasia/skin fragility syndrome);
1731_at	platelet-derived growth factor receptor, alpha polypeptide
31617_at	podoplanin
1246_at	protein tyrosine phosphatase, receptor type, S
39488_at	protocadherin 9
2092_s_at	secreted phosphoprotein 1
34977_at	sialic acid binding Ig-like lectin 7
37273_at	v-erb-a erythroblastic leukemia viral oncogene homolog 4 (avian)
i	Keratinocyte differentiation
40409_at	aldehyde dehydrogenase 3 family, member A2
33029_at	arachidonate 12-lipoxygenase, 12R type
31754_at	ATP-binding cassette, sub-family A (ABC1), member 12
34619_at	desmocollin 1
39302_at	desmocollin 2
39586_at	desmoglein 1
39799_at	fatty acid binding protein 5-like 2; (psoriasis-associated);
31542_at	filaggrin
31980_at	forkhead box N1
38143_at	kallikrein-related peptidase 7
558_at	keratin 1
38610_s_at	keratin 10
31502_at	plakophilin 1 (ectodermal dysplasia/skin fragility syndrome);
41096_at	S100 calcium binding protein A8
41471_at	S100 calcium binding protein A9
35105_at	sciellin
40315_at	serine peptidase inhibitor, Kazal type 5
33546_at	small proline-rich protein 1A
37160_at	small proline-rich protein 1B (cornifin)
31508_at	thioredoxin interacting protein
k	Signaling
32014_at	ADAM metallopeptidase domain 18
36106_at	apolipoprotein C-III
40094_r_at	basal cell adhesion molecule (Lutheran blood group)
36976_at	cadherin 11, type 2, OB-cadherin (osteoblast)
1620_at	cadherin 6, type 2, K-cadherin (fetal kidney)
38017_at	CD79a molecule, immunoglobulin-associated alpha
1097_s_at	chemokine (C-C motif) receptor 7
35025_at	chemokine (C-X-C motif) ligand 5
39660_at	defensin, beta 1
485_at	desert hedgehog homolog (Drosophila)
34619_at	desmocollin 1
39302_at	desmocollin 2
39586_at	desmoglein 1
41125_r_at	ectonucleotide pyrophosphatase/phosphodiesterase 2
39930_at	EPH receptor B6
38825_at	fibrinogen alpha chain
1526_i_at	fibroblast growth factor 8 (androgen-induced)
40240_at	G protein-coupled receptor, family C, group 5, member B
36433_at, 36434_r_at	glycine receptor, alpha 3
38714_at	glycophorin A (MNS blood group)
41025_r_at	glycophorin E; glycophorin B (MNS blood group)
39350_at	glypican 3
40422_at, 1741_s_at	insulin-like growth factor binding protein 2, 36kDa
1586_at, 37319_at	insulin-like growth factor binding protein 3
38650_at	insulin-like growth factor binding protein 5
1075_f_at	interferon, alpha 16
32415_at	interferon, alpha 5
1574_s_at	interleukin 4
36838_at	kallikrein-related peptidase 10
40035_at	kallikrein-related peptidase 11
1662_r_at	kallikrein-related peptidase 3
38143_at	kallikrein-related peptidase 7
38231_f_at	killer cell immunoglobulin-like receptor, two domains, long cytoplasmic tail, 4
34625_at	lactalbumin, alpha-
33359_at	latrophilin 3
38915_at	leucine rich repeat containing 37, member A2
33555_at	leukocyte immunoglobulin-like receptor, subfamily A (with TM domain), member 4
41641_at	LY6/PLAUR domain containing 3
36284_at	lymphocyte antigen 6 complex, locus D
35926_s_at	lysozyme (renal amyloidosis)
37515_at	mannan-binding lectin serine peptidase 2
32945_i_at	mannose-binding lectin (protein C) 2, soluble (opsonic defect)
732_f_at	mucin 3B, cell surface associated;
734_at	mucin 4, cell surface associated
298_at	mucin 5AC, oligomeric mucus/gel-forming; similar to hCG1778310
33284_at	myeloperoxidase
38750_at	Notch homolog 3 (Drosophila)
38855_s_at	olfactomedin 1
41031_at	osteomodulin
39499_s_at	par-3 partitioning defective 3 homolog (C. elegans)
36450_at	peptide YY
1731_at	platelet-derived growth factor receptor, alpha polypeptide
31617_at	podoplanin
31543_at	proline rich, lacrimal 1
31634_at	proline-rich protein HaeIII subfamily 1; proline-rich protein HaeIII subfamily 2
1246_at	protein tyrosine phosphatase, receptor type, S
39488_at	protocadherin 9
41405_at	secreted frizzled-related protein 4
2092_s_at	secreted phosphoprotein 1
34977_at	sialic acid binding Ig-like lectin 7
32367_at	signal-regulatory protein beta 1
39950_at	sphingomyelin phosphodiesterase, acid-like 3A
33383_f_at	surfactant protein B
40767_at	tissue factor pathway inhibitor (lipoprotein-associated coagulation inhibitor)
36243_at	toll-like receptor 1
38927_i_at	tyrosinase-like (pseudogene); tyrosinase (oculocutaneous albinism IA)
37273_at	v-erb-a erythroblastic leukemia viral oncogene homolog 4 (avian)
