# Supplementary material for: Profiling and metaanalysis of epidermal keratinocytes responses to epidermal growth factor
Source: BMC Genomics. 2013 Feb 8;14:85. doi: 10.1186/1471-2164-14-85 (PMC3608085; doi:10.1186/1471-2164-14-85)
Supplement: Additional file 3: Table S4 — EGF regulated genes in ontological categories regulated by EGF at late time points, 24 and 48 h. a-f EGF-induced genes. g-i EGF-suppressed genes. [file 1471-2164-14-85-S3.xlsx]

## Sheet: SupTab3
Supplement Table 4: Ontological categories regulated at late time points
Induced:
a	DUSP
1788_s_at	dual specificity phosphatase 4
529_at	dual specificity phosphatase 5
41193_at	dual specificity phosphatase 6
39932_at	dual specificity phosphatase 7
b	MMPs, receptors, secreted proteins
35977_at	dickkopf homolog 1 (Xenopus laevis)
31720_s_at	fibronectin 1
38037_at	heparin-binding EGF-like growth factor
40357_at	inhibin, beta A
38546_at	interleukin 1 receptor accessory protein
36929_at	laminin, beta 3
35280_at, 35281_at	laminin, gamma 2
38428_at	matrix metallopeptidase 1 (interstitial collagenase)
1006_at	matrix metallopeptidase 10 (stromelysin 2)
31859_at	matrix metallopeptidase 9 (gelatinase B, 92kDa gelatinase, 92kDa type IV collagenase)
37989_at, 615_s_at	parathyroid hormone-like hormone
41469_at	peptidase inhibitor 3, skin-derived
37310_at	plasminogen activator, urokinase
189_s_at	plasminogen activator, urokinase receptor
32796_f_at	protease, serine, 1 (trypsin 1); trypsinogen C
40043_at	protease, serine, 3
41096_at	S100 calcium binding protein A8
41471_at	S100 calcium binding protein A9
34265_at	secretogranin V (7B2 protein)
37185_at	serpin peptidase inhibitor, clade B (ovalbumin), member 2
41246_at	serpin peptidase inhibitor, clade E (nexin, plasminogen activator inhibitor type 1), member 2
37388_at	tissue factor pathway inhibitor 2
160025_at	transforming growth factor, alpha
36100_at, 1953_at	vascular endothelial growth factor A
1934_s_at, 159_at	vascular endothelial growth factor C
33463_at	xanthine dehydrogenase
c	Proliferation
37430_at	arachidonate 15-lipoxygenase, type B
1615_at, 34742_at	BCL2-like 1
38909_at	cytochrome P450, family 27, subfamily B, polypeptide 1
1507_s_at	endothelin receptor type A
38037_at	heparin-binding EGF-like growth factor
41481_at, 1978_at	integrin, alpha 2 (CD49B, alpha 2 subunit of VLA-2 receptor)
35414_s_at	jagged 1 (Alagille syndrome)
40779_at	kinesin-associated protein 3
430_at	nucleoside phosphorylase
37989_at, 615_s_at	parathyroid hormone-like hormone
37310_at	plasminogen activator, urokinase
1069_at	prostaglandin-endoperoxide synthase 2 (prostaglandin G/H synthase and cyclooxygenase)
32736_at, 32737_at	ras-related C3 botulinum toxin substrate 2 (rho family, small GTP binding protein Rac2)
40100_at	Rho/Rac guanine nucleotide exchange factor (GEF) 2
33436_at	SRY (sex determining region Y)-box 9
160025_at	transforming growth factor, alpha
36100_at, 1953_at	vascular endothelial growth factor A
1934_s_at, 159_at	vascular endothelial growth factor C
d	Response to wounding
37527_at	ELK3, ETS-domain protein (SRF accessory protein 2)
31720_s_at	fibronectin 1
40284_at	forkhead box A2
38037_at	heparin-binding EGF-like growth factor
37483_at	histone deacetylase 9
41481_at, 1978_at	integrin, alpha 2 (CD49B, alpha 2 subunit of VLA-2 receptor)
38546_at	interleukin 1 receptor accessory protein
37026_at	Kruppel-like factor 6
37310_at	plasminogen activator, urokinase
189_s_at	plasminogen activator, urokinase receptor
41096_at	S100 calcium binding protein A8
41471_at	S100 calcium binding protein A9
37185_at	serpin peptidase inhibitor, clade B (ovalbumin), member 2
37388_at	tissue factor pathway inhibitor 2
e	Keratinocyte differentiation
31886_at	5'-nucleotidase, ecto (CD73)
34790_at	acetyl-Coenzyme A acetyltransferase 2
39043_at	actin related protein 2/3 complex, subunit 1B, (ARP2/3 complex 41 kDa subunit) (p41-ARC)
31684_at	annexin A2 pseudogene 3; annexin A2; annexin A2 pseudogene 1
37430_at	arachidonate 15-lipoxygenase, type B
40881_at	ATP citrate lyase
32482_at	ATPase, H+/K+ transporting, nongastric, alpha polypeptide
41183_at	cleavage stimulation factor, 3' pre-RNA, subunit 3, 77kDa
38772_at	cysteine-rich, angiogenic inducer, 61
41234_at	DnaJ (Hsp40) homolog, subfamily B, member 6
1788_s_at	dual specificity phosphatase 4
41193_at	dual specificity phosphatase 6
32536_at	emopamil binding protein (sterol isomerase)
37325_at	farnesyl diphosphate synthase (geranyltranstransferase)
40284_at	forkhead box A2
41076_at	gap junction protein, beta 3, 31kDa
38903_at	gap junction protein, beta 5, 31.1kDa
31692_at, 1104_s_at	heat shock 70kDa protein 1A; heat shock 70kDa protein 1B
40637_at, 1179_at, 1180_g_at, 33820_g_at	heat shock 70kDa protein 8
38178_at	hydroxysteroid (17-beta) dehydrogenase 2
36617_at, 36618_g_at	inhibitor of DNA binding 1, dominant negative helix-loop-helix protein
881_at	integrin, beta 6
36355_at	involucrin
35414_s_at	jagged 1 (Alagille syndrome)
1895_at, 32583_at	jun oncogene
36929_at	laminin, beta 3
35280_at	laminin, gamma 2
34410_at	mevalonate (diphospho) decarboxylase
32434_at	myristoylated alanine-rich protein kinase C substrate
40088_at	nuclear receptor interacting protein 1
37989_at, 615_s_at	parathyroid hormone-like hormone
41469_at	peptidase inhibitor 3, skin-derived
36667_at	phosphorylase, glycogen; brain
1069_at	prostaglandin-endoperoxide synthase 2 (prostaglandin G/H synthase and cyclooxygenase)
37736_at	protein-L-isoaspartate (D-aspartate) O-methyltransferase
38000_at	pyruvate carboxylase
35726_at	S100 calcium binding protein A2
34458_at	S100 calcium binding protein A7
41096_at	S100 calcium binding protein A8
41471_at	S100 calcium binding protein A9
33305_at	serpin peptidase inhibitor, clade B (ovalbumin), member 1
40297_at	six transmembrane epithelial antigen of the prostate 1
33546_at	small proline-rich protein 1A
37160_at	small proline-rich protein 1B (cornifin)
1138_at	solute carrier family 20 (phosphate transporter), member 1
33700_at	sprouty homolog 2 (Drosophila)
33436_at	SRY (sex determining region Y)-box 9
37911_at	syntaxin 4
40567_at	tubulin, alpha 1a
36852_at	tumor suppressor candidate 3
31598_s_at	UDP-galactose-4-epimerase
34192_at	vacuolar protein sorting 13 homolog B (yeast)
f	Motallothioneins
31623_f_at	metallothionein 1A
609_f_at	metallothionein 1B
31622_f_at	metallothionein 1F
39594_f_at	metallothionein 1H
41446_f_at, 36130_f_at	metallothionein 1L; metallothionein 1E;
39120_at	metallothionein 1X
39081_at	metallothionein 2A
870_f_at	metallothionein 3
Suppressed:
g	Cell cycle & apoptosis
39158_at	activating transcription factor 5
36185_at	alanyl-tRNA synthetase
36671_at	asparagine synthetase
2065_s_at, 1997_s_at	BCL2-associated X protein
36634_at	BTG family, member 2
1867_at, 1868_g_at	CASP8 and FADD-like apoptosis regulator
38414_at	cell division cycle 20 homolog (S. cerevisiae)
31731_at	chromobox homolog 4 (Pc class homolog, Drosophila)
36780_at	clusterin
32243_g_at, 32242_at	crystallin, alpha B
40697_at, 1943_at	cyclin A2
34736_at, 1945_at	cyclin B1
32263_at	cyclin B2
1207_at	cyclin-dependent kinase 6
2031_s_at	cyclin-dependent kinase inhibitor 1A (p21, Cip1)
38673_s_at	cyclin-dependent kinase inhibitor 1C (p57, Kip2)
1797_at	cyclin-dependent kinase inhibitor 2D (p19, inhibits CDK4)
39420_at, 1842_at	DNA-damage-inducible transcript 3
1005_at	dual specificity phosphatase 1
40604_at	dual-specificity tyrosine-(Y)-phosphorylation regulated kinase 2
1828_s_at	fibroblast growth factor 2 (basic)
34715_at	forkhead box M1
1535_at	forkhead box N3
2039_s_at	FYN oncogene related to SRC, FGR, YES
31850_at	glutamate-cysteine ligase, catalytic subunit
1253_at	glycogen synthase kinase 3 beta
1911_s_at	growth arrest and DNA-damage-inducible, alpha
37043_at	inhibitor of DNA binding 3, dominant negative helix-loop-helix protein
172_at	inositol polyphosphate-5-phosphatase, 145kDa
160027_s_at	insulin-like growth factor 2 receptor
1358_s_at	interferon, alpha-inducible protein 6
39402_at, 1520_s_at	interleukin 1, beta
33206_at	metastasis suppressor 1-like
40041_at	NDC80 homolog, kinetochore complex component (S. cerevisiae)
791_g_at, 790_at	nerve growth factor (beta polypeptide)
32719_at, 1148_s_at	neuregulin 1
37127_at	NLR family, pyrin domain containing 1
41048_at	phorbol-12-myristate-13-acetate-induced protein 1
41384_at	receptor-interacting serine-threonine kinase 2
40100_at	Rho/Rac guanine nucleotide exchange factor (GEF) 2
32638_s_at, 32636_f_at	SMG1 homolog, phosphatidylinositol 3-kinase-related kinase (C. elegans)
31508_at	thioredoxin interacting protein
904_s_at, 1592_at, 40145_at	topoisomerase (DNA) II alpha 170kDa
34892_at	tumor necrosis factor receptor superfamily, member 10b
1651_at	ubiquitin-conjugating enzyme E2C
1953_at, 36101_s_at	vascular endothelial growth factor A
32787_at	v-erb-b2 erythroblastic leukemia viral oncogene homolog 3 (avian)
32159_at	v-Ki-ras2 Kirsten rat sarcoma viral oncogene homolog
1854_at	v-myb myeloblastosis viral oncogene homolog (avian)-like 2
h	Desmosomes, keratins & locomotion
558_at	keratin 1
38610_s_at	keratin 10
36883_at	keratin 13
37473_at, 601_s_at	keratin 16; keratin type 16-like
33058_at	keratin 75
33824_at	keratin 8 pseudogene 9; similar to keratin 8; keratin 8
40995_at	neurofilament, light polypeptide
38842_at	angiomotin like 2
38482_at	claudin 7
37534_at	coxsackie virus and adenovirus receptor
34619_at	desmocollin 1
39302_at	desmocollin 2
32417_at	desmocollin 3
39586_at	desmoglein 1
33693_at	desmoglein 3 (pemphigus vulgaris antigen)
38524_at	occludin pseudogene; occludin
31502_at	plakophilin 1 (ectodermal dysplasia/skin fragility syndrome);
40100_at	Rho/Rac guanine nucleotide exchange factor (GEF) 2
35947_at	transglutaminase 1 (K polypeptide epidermal type I)
i	Steroid response
34777_at	adrenomedullin
32243_g_at, 32242_at	crystallin, alpha B
40697_at, 1943_at	cyclin A2
2031_s_at	cyclin-dependent kinase inhibitor 1A (p21, Cip1)
1005_at	dual specificity phosphatase 1
35343_at	glutamic-oxaloacetic transaminase 1, soluble (aspartate aminotransferase 1)
38065_at	high-mobility group box 2
1741_s_at, 40422_at	insulin-like growth factor binding protein 2, 36kDa
39402_at, 1520_s_at	interleukin 1, beta
34747_at, 160020_at	matrix metallopeptidase 14 (membrane-inserted)
39531_at, 41373_s_at	microtubule-associated protein 1B
791_g_at, 790_at	nerve growth factor (beta polypeptide)
634_at	protease, serine, 8
31508_at	thioredoxin interacting protein
32392_s_at	UDP glucuronosyltransferase 1 family;
32159_at	v-Ki-ras2 Kirsten rat sarcoma viral oncogene homolog
