# Supplementary material for: Profiling and metaanalysis of epidermal keratinocytes responses to epidermal growth factor
Source: BMC Genomics. 2013 Feb 8;14:85. doi: 10.1186/1471-2164-14-85 (PMC3608085; doi:10.1186/1471-2164-14-85)
Supplement: Additional file 4: Table S5 — Numbers of genes in analyzed lists. These lists were submitted to the Lists2Networks program. Results of analyses are given in Figures 2 and 4, Tables 5 and 7. [file 1471-2164-14-85-S4.xlsx]

## Sheet: Sheet1
Agent or cell line	Time	Number of genes
EGF UP	1&4h	306
	24&48h	249
EGF DN	1&4h	356
	24&48h	327
IFNg UP	1h	694
	4h	752
	24h	945
	48h	1503
IFNg DN	4h	1450
	24h	1576
	48h	1395
IL-1 UP	1h	733
	4h	618
	24h	1514
	48h	1298
IL-1 DN	1h	728
	4h	632
	24h	1633
	48h	1575
SP600125 UP	1&4h	346
	24&48h	1393
SP600125 DN	1&4h	392
	24&48h	512
EFNAs UP	24h	232
EFNAs DN	24h	157
RA UP	1h	327
	4h	1000
	24h	1080
	48h	1276
	72h	1086
RA DN	1h	359
	4h	681
	24h	1205
	48h	1329
	72h	1357
HeLa UP	1h	514
	4h	1421
HeLa DN	1h	180
	4h	1142
MCF10A UP	1h	1223
	4h	1819
MCF10A DN	1h	1344
	4h	1585
HUVEC UP	1h	1403
	6h	1442
HUVEC DN	1h	1010
	6h	1091
MCF-7 UP	1h	1644
	4h	2670
	24h	125
	48h	271
MCF-7 DN	1h	1803
	4h	3501
	24h	609
	48h	930
