# Supplementary material for: Profiling and metaanalysis of epidermal keratinocytes responses to epidermal growth factor
Source: BMC Genomics. 2013 Feb 8;14:85. doi: 10.1186/1471-2164-14-85 (PMC3608085; doi:10.1186/1471-2164-14-85)
Supplement: Additional file 5: Table S2 — Clustering of categories of EGF regulated genes. DAVID algorithm identifies ontological and other categories that have statistically significant overlaps of gene lists; this usually folds redundant categories into easy-to-interpret clusters. Only clusters with highest enrichment scores are presented, and in each cluster only the top 2–3 categories. Count columns give the number of genes in each category, % the percentage of submitted genes that belong to that category, p-values the statistical value of each category (see e.g., Table 2 in the main text), while the enrichment score of a cluster gives the statistical significance of the overlaps of gene lists [file 1471-2164-14-85-S5.xlsx]

## Sheet: Sheet1
Term	Count	%	PValue	Term	Count	%	PValue	Term	Count	%	PValue
1h UP				4h UP				24h UP
Enrichment Score: 3.678184502553017				Enrichment Score: 8.971583959020785				Enrichment Score: 3.645069373742487
cell death	18	14.6341	5.88138e-05	cell migration	22	9.69163	1.13e-09	Secreted	26	21.8487	2.04e-05
Apoptosis	8	6.50407	0.0104105	cell motility	23	10.1322	1.37e-09	extracellular space	15	12.605	0.000227
Enrichment Score: 3.5443153577150524				Enrichment Score: 8.659966455676594				Enrichment Score: 3.1848806506291174
positive regulation of transcription	13	10.5691	4.33581e-05	blood vessel development	20	8.81057	5.33e-09	angiogenesis	9	7.56303	2.37e-05
regulation of RNA metabolic process	29	23.5772	0.000419162	angiogenesis	15	6.60793	5.02e-08	blood vessel morphogenesis	10	8.40336	4.74e-05
Enrichment Score: 3.5104552969223457				Enrichment Score: 7.34362263104041				Enrichment Score: 2.981675492521335
nuclear lumen	24	19.5122	2.14362e-05	extracellular region part	40	17.6211	2.87e-10	regulation of cell migration	9	7.56303	6.13e-05
nucleolus	12	9.7561	0.0043967	signal	75	33.0396	1.24e-09	regulation of locomotion	9	7.56303	0.000149228
Enrichment Score: 3.350661836245585				Enrichment Score: 6.86142863982773				Enrichment Score: 2.413731147399773
Dual specificity protein phosphatase	5	4.06504	7.42273e-08	cell adhesion	25	11.0132	1.24587e-10	wound healing	10	8.40336	2.16851e-05
MAPKKK cascade	9	7.31707	5.63383e-05	Cell adhesion molecule	14	6.1674	0.00211699	blood coagulation	5	4.20168	0.00897317
JNK cascade	6	4.87805	8.69489e-05	Enrichment Score: 6.310036775058868				Enrichment Score: 2.3999346857901767
Enrichment Score: 3.2367482999857544				basement membrane	12	5.28634	6.77863e-09	proteinaceous extracellular matrix	9	7.56303	0.00159856
blood vessel morphogenesis	10	8.13008	5.10087e-05	extracellular matrix	16	7.04846	1.33241e-07	extracellular matrix	9	7.56303	0.00255595
angiogenesis	6	4.87805	0.0068852	Enrichment Score: 4.9675893146153705				Enrichment Score: 2.3807650029556147
Enrichment Score: 2.903216360177111				positive regulation of cell proliferation	29	12.7753	2.52635e-11	Dual specificity protein phosphatase	4	3.36134	1.07078e-05
transcription regulation	28	22.7642	0.000122203	positive regulation of IkB kinase/NFkB cascade	6	2.64317	0.0156435	MAPKKK cascade	8	6.72269	0.000515679
Transcription factor	23	18.6992	0.0117994	Enrichment Score: 4.54632481565047				Enrichment Score: 2.3360022747589757
Enrichment Score: 2.751845845748303				cell junction organization	9	3.96476	2.04417e-06	serine proteinase inhibitor	4	3.36134	0.000302701
regulation of apoptosis	20	16.2602	2.05235e-05	cell junction assembly	7	3.0837	3.16372e-05	Protease inhibitor I4, serpin	3	2.52101	0.0305763
negative regulation of apoptosis	10	8.13008	0.00222578	Enrichment Score: 4.333951480291091
positive regulation of apoptosis	11	8.94309	0.0024487	regulation of apoptosis	35	15.4185	4.0178e-08	48h UP
Enrichment Score: 2.698152689525068				negative regulation of apoptosis	21	9.2511	4.02648e-07	Enrichment Score: 9.508759588647365
Basic-leucine zipper transcription factor	6	4.87805	3.16456e-05	positive regulation of apoptosis	15	6.60793	0.00569432	Metallothionein, vertebrate, metal binding site	8	5.06329	1.21e-12
leucine zipper	3	2.43902	0.023806	Enrichment Score: 4.058517923999172				16q13	8	5.06329	5.32e-10
Enrichment Score: 2.4401841704142284				response to wounding	29	12.7753	6.98959e-09	Enrichment Score: 2.4591030390194453
negative regulation of transcription factor	5	4.06504	0.000460769	acute inflammatory response	7	3.0837	0.00364253	aging	6	3.79747	0.00472
negative regulation of DNA binding	5	4.06504	0.000744715	Enrichment Score: 3.5915820125921774				response to reactive oxygen species	5	3.16456	0.0065
negative regulation of cell differentiation	5	4.06504	0.0969604	Epidermolysis bullosa, generalized atrophic benign	5	2.20264	7.91975e-07	Enrichment Score: 2.2842383208214994
Enrichment Score: 2.232365013533782				Epidermolysis bullosa, junctional, Herlitz type	3	1.32159	0.00121945	Keratinocyte	11	6.96203	1.35e-07
regulation of protein kinase activity	9	7.31707	0.00672615	Enrichment Score: 3.384039502450584				keratinization	3	1.89873	0.0402598
negative regulation of protein kinase activity	4	3.25203	0.0331133	negative regulation of DNA binding	7	3.0837	0.000111802	Enrichment Score: 2.045927352296413
Enrichment Score: 2.075507144305681				negative regulation of transcription factor activity	6	2.64317	0.000555615	extracellular matrix	11	6.96203	0.00101986
cell migration	8	6.50407	0.00693798	Enrichment Score: 3.1062720946131197				extracellular region part	18	11.3924	0.00487816
cell motility	8	6.50407	0.0120419	Dual specificity protein phosphatase	5	2.20264	9.3322e-07	Enrichment Score: 2.038665846429378
				MAPKKK cascade	13	5.72687	1.38087e-05	1q21	5	3.16456	0.000342954
				JNK cascade	4	1.76211	0.0605194	S100/CaBP-9k-type, calcium binding	4	2.53165	0.0019126
				Enrichment Score: 2.9489965916485685
				response to steroid hormone stimulus	12	5.28634	0.000159009
				response to retinoic acid	3	1.32159	0.0881266
Term	Count	%	PValue	Term	Count	%	PValue
1h DOWN				48h DOWN
Enrichment Score: 4.732840478469215				Enrichment Score: 7.346706720236198
plasma membrane part	56	28.866	1.11e-09	regulation of apoptosis	33	16.2562	2.39e-08
transmembrane	58	29.8969	0.0561	negative regulation of apoptosis	21	10.3448	5.63e-08
Enrichment Score: 4.618254655790583				Enrichment Score: 5.998847447458134
Secreted	37	19.0722	2.93e-06	response to steroid hormone stimulus	16	7.88177	4.35e-08
extracellular space	23	11.8557	7.17e-06	response to corticosteroid stimulus	10	4.92611	1.94e-06
Enrichment Score: 3.33112310542405				Enrichment Score: 4.65762912852224
calcium binding	8	4.12371	5.58e-05	regulation of apoptosis	33	16.2562	2.39e-08
Enrichment Score: 2.961090225819933				positive regulation of apoptosis	17	8.37438	0.000216
response to wounding	17	8.76289	0.00087	Enrichment Score: 3.993036801145061
inflammatory response	11	5.6701	0.00712	response to nutrient levels	13	6.40394	1.35077e-05
Enrichment Score: 2.2425801160600543				response to vitamin A	6	2.95567	0.000231048
cell adhesion	14	7.21649	0.000199	Enrichment Score: 3.71323735911353
desmosome	4	2.06186	0.00136	Cell cycle control	23	11.33	1.43054e-08
Enrichment Score: 1.9739358377135012				interphase of mitotic cell cycle	8	3.94089	0.000459749
regulation of cell motion	11	5.6701	0.000141	Enrichment Score: 3.402912901877656
regulation of cell migration	9	4.63918	0.00118	p53 signaling pathway	8	3.94089	0.000140063
				Cell cycle	10	4.92611	0.000250164
4h DOWN				Enrichment Score: 2.904738037921148
Enrichment Score: 4.361711439056724				response to estradiol stimulus	7	3.44828	8.00397e-05
epidermis development	12	9.6	2.9e-07	response to estrogen stimulus	8	3.94089	0.000516463
keratinocyte differentiation	5	4	0.00202	Enrichment Score: 2.6649703223968055
Enrichment Score: 2.3310543793326692				regulation of fibroblast proliferation	5	2.46305	0.00117384
microsome	6	4.8	0.000575	cyclin	5	2.46305	0.00176488
endoplasmic reticulum	13	10.4	0.00193	Enrichment Score: 2.662096611662387
Enrichment Score: 2.0935636914215827				insulin-like growth factor binding	5	2.46305	0.000264376
regulation of cell cycle	11	8.8	0.000361	Extracellular matrix protein-mediated signaling	6	2.95567	0.00134812
mitotic cell cycle checkpoint	4	3.2	0.00509693	Enrichment Score: 2.5626085485375487
				epidermis development	10	4.92611	0.000824916
24h DOWN				epidermal cell differentiation	4	1.97044	0.0719466
Enrichment Score: 3.032329940962389				Enrichment Score: 2.5068665209047736
Intermediate filament	7	7.21649	2.11e-06	apicolateral plasma membrane	11	5.41872	2.73815e-07
epidermis development	8	8.24742	0.000167	Desmosomal cadherin	5	2.46305	5.94835e-07
Enrichment Score: 2.535286859621872				Enrichment Score: 2.2809038602785043
Alpha crystallin/Heat shock protein	3	3.09278	0.000773889	G2/M transition of mitotic cell cycle	3	1.47783	0.0316461
Heat shock protein Hsp20	3	3.09278	0.000991544	G1/S transition of mitotic cell cycle	3	1.47783	0.172294
Enrichment Score: 2.3781975889643014				Enrichment Score: 2.088774557542144
microsome	7	7.21649	0.00214759	response to estradiol stimulus	7	3.44828	8.00397e-05
membrane fraction	11	11.3402	0.0147869	response to oxidative stress	7	3.44828	0.0229135
Enrichment Score: 2.2817732591575863				Enrichment Score: 2.029525368297868
Insulin-like growth factor binding protein, N-terminal	4	4.12371	3.1318e-05	extracellular region part	25	12.3153	0.000265712
Growth factor homeostasis	3	3.09278	0.000865792	extracellular space	19	9.35961	0.000945743
Enrichment Score: 2.1779932813354947				Enrichment Score: 2.003124039019835
response to steroid hormone stimulus	8	8.24742	0.000216948	chromatin	10	4.92611	0.000528982
response to glucocorticoid stimulus	5	5.15464	0.00151831	nucleosome assembly	7	3.44828	0.000904991
